# Supplementary material for: Pglyrp-Regulated Gut Microflora Prevotella falsenii, Parabacteroides distasonis and Bacteroides eggerthii Enhance and Alistipes finegoldii Attenuates Colitis in Mice
Source: PLoS One. 2016 Jan 4;11(1):e0146162. doi: 10.1371/journal.pone.0146162 (PMC4699708; doi:10.1371/journal.pone.0146162)
Supplement: S1 Table — (XLS) [file pone.0146162.s002.xls]

## Sheet: DZIARSKI-pr.fasta.otus.fa.phylu
S1 Table. Bacterial classes in stools with significantly different abundance in Pglyrp-deficient mice than in WT mice.
Class	Phylum	WT	SEM	Pglyrp1-/-	SEM	P vs WT	Pglyrp2-/-	SEM	P vs WT	Pglyrp3-/-	SEM	P vs WT	Pglyrp4-/-	SEM	P vs WT	Pglyrp1/WT	Pglyrp2/WT	Pglyrp3/WT	Pglyrp4/WT
Bacteroidia	Bacteroidetes	56.1762	4.22399	46.1218	3.78647	0.0450825	54.5119	4.44698	0.396518	56.9873	5.01071	0.451316	60.6237	3.63819	0.216755	0.82102	0.970372	1.01444	1.07917
Bacilli	Firmicutes	3.31959	0.811516	3.41066	1.40426	0.477863	2.6774	0.780937	0.291647	3.26301	0.720102	0.479437	1.00225	0.215587	0.0057137	1.02743	0.806545	0.982954	0.30192
Sphingobacteria	Bacteroidetes	2.68304	0.341719	1.11796	0.17552	0.000251677	2.17784	0.281832	0.139671	2.15433	0.245798	0.111134	3.12246	0.263912	0.15993	0.416676	0.811706	0.802944	1.16378
Flavobacteria	Bacteroidetes	1.10218	0.366165	0.375923	0.0484414	0.0310019	0.482117	0.0764639	0.0637305	0.463801	0.051245	0.0491258	0.768549	0.105758	0.195412	0.341074	0.437423	0.420805	0.697302
tm7_3	Candidate division tm7_3	0.834672	0.310471	0.715517	0.177993	0.371157	0.857771	0.322778	0.480105	1.54897	0.287829	0.0528429	0.78566	0.165494	0.445235	0.857242	1.02767	1.85578	0.94128
Epsilonproteobacteria	Proteobacteria	0.670717	0.190704	0.26618	0.085257	0.0328703	0.597891	0.122881	0.379464	0.231171	0.0599531	0.0193503	0.229803	0.0548834	0.0184431	0.396859	0.891421	0.344662	0.342624
Gammaproteobacteria	Proteobacteria	0.580268	0.0956968	0.621331	0.292172	0.44748	0.4	0.0672169	0.0748163	0.362553	0.087066	0.0532722	0.391832	0.0738785	0.0666678	1.07077	0.689337	0.624803	0.67526
Alphaproteobacteria	Proteobacteria	0.461559	0.202851	1.1707	0.229035	0.0150724	0.167177	0.0666618	0.0999834	0.198064	0.0596151	0.112883	0.13441	0.0414968	0.0641806	2.5364	0.362202	0.42912	0.291209
Actinobacteria	Actinobacteria	0.328217	0.0361498	0.385739	0.0466921	0.170288	0.381127	0.0679535	0.251518	0.495264	0.0898315	0.0492596	0.311362	0.0326965	0.366388	1.17526	1.1612	1.50895	0.948647
Mollicutes	Tenericutes	0.276128	0.0946453	0.051333	0.0171725	0.0144716	0.0262567	0.0112212	0.0102378	0.137077	0.0460536	0.10002	0.0441815	0.0155688	0.0121604	0.185903	0.0950892	0.496428	0.160004
Synechococcophycideae	Cyanobacteria	0.137549	0.0720191	0.230079	0.112464	0.247816	0.0423964	0.0278016	0.124667	0.00269077	0.00181452	0.0372811	0.00234962	0.00234969	0.03697	1.67271	0.308228	0.0195623	0.0170821
Betaproteobacteria	Proteobacteria	0.0167761	0.00775107	0.0422195	0.0186958	0.110933	0.00850322	0.00443281	0.190355	0.0385749	0.00805911	0.0320431	0.0106932	0.00679012	0.280492	2.51664	0.506864	2.2994	0.637404
Spartobacteria	Verrucomicrobia	0.0109761	0.0058594	0.0116422	0.00642181	0.469809	0.0057501	0.00550546	0.26621	0	0	0.0371865	0	0	0.0371865	1.06068	0.523873	0	0
ab16	Not classified	0.00624856	0.00440981	0.0571539	0.0178291	0.005563	0	0	0.0950647	0	0	0.0852433	0	0	0.0852433	9.14673	0	0	0
Fusobacteria	Fusobacteria	0.00114288	0.00114292	0.0331879	0.0259073	0.114793	0.0744495	0.0612297	0.121819	0.151805	0.0591464	0.00918946	0.0608449	0.0255182	0.014463	29.0387	65.1418	132.826	53.2381
prr_12	Not classified	0	0	0.0115509	0.00647696	0.0441593	0	0	ND	0	0	ND	0	0	ND	NC	NC	NC	NC
Nostocophycideae	Cyanobacteria	0	0	0	0	ND	0.00497337	0.00261153	0.0350394	0	0	ND	0.0168123	0.00951386	0.045534	NC	NC	NC	NC
Dehalococcoidetes	Chloroflexi	0	0	0.0131403	0.00505944	0.00822233	0	0	ND	0	0	ND	0	0	ND	NC	NC	NC	NC
Average % abundance, SEM, P by Student's t-test, and the ratio of abundance in Pglyrp-deficient to WT mice for each strain are shown, N = 12 mice/strain.
ND, not detected in both groups
NC, not calculated, because not detected in WT
