# Supplementary material for: Pglyrp-Regulated Gut Microflora Prevotella falsenii, Parabacteroides distasonis and Bacteroides eggerthii Enhance and Alistipes finegoldii Attenuates Colitis in Mice
Source: PLoS One. 2016 Jan 4;11(1):e0146162. doi: 10.1371/journal.pone.0146162 (PMC4699708; doi:10.1371/journal.pone.0146162)
Supplement: S2 Table — (XLS) [file pone.0146162.s003.xls]

## Sheet: DZIARSKI-pr.fasta.otus.fa.phylu
S2 Table. Bacterial orders in stools with significantly different abundance in Pglyrp-deficient mice than in WT mice.
Order	Phylum › Class	WT	SEM	Pglyrp1-/-	SEM	P vs WT	Pglyrp2-/-	SEM	P vs WT	Pglyrp3-/-	SEM	P vs WT	Pglyrp4-/-	SEM	P vs WT	Pglyrp1/WT	Pglyrp2/WT	Pglyrp3/WT	Pglyrp4/WT
Bacteroidales	Bacteroidetes › Bacteroidia	56.1762	4.22399	46.1218	3.78647	0.0450825	54.5119	4.44698	0.396518	56.9873	5.01071	0.451316	60.6237	3.63819	0.216755	0.82102	0.970372	1.01444	1.07917
Clostridiales	Firmicutes › Clostridia	33.1675	4.02197	42.3473	4.08195	0.0544943	37.1003	4.58056	0.270947	33.6843	4.48319	0.466865	32.3449	3.81218	0.443015	1.27677	1.11857	1.01558	0.975196
Lactobacillales	Firmicutes › Bacilli	3.20341	0.812023	3.33885	1.40351	0.467093	2.59319	0.779401	0.300925	2.88134	0.635443	0.378853	0.901015	0.209831	0.00590569	1.04228	0.80951	0.899461	0.281267
Sphingobacteriales	Bacteroidetes › Sphingobacteriia	2.68304	0.341719	1.11796	0.17552	0.000251677	2.17784	0.281832	0.139671	2.15433	0.245798	0.111134	3.12246	0.263912	0.15993	0.416676	0.811706	0.802944	1.16378
Flavobacteriales	Bacteroidetes › Flavobacteriia	1.10218	0.366165	0.375923	0.0484414	0.0310019	0.482117	0.0764639	0.0637305	0.463801	0.051245	0.0491258	0.768549	0.105758	0.195412	0.341074	0.437423	0.420805	0.697302
cw040	Not classified	0.831952	0.310381	0.712682	0.178599	0.371115	0.857771	0.322778	0.477761	1.54897	0.287829	0.0521952	0.78566	0.165494	0.448244	0.856638	1.03103	1.86185	0.944357
Campylobacterales	Proteobacteria › Epsilonproteobacteria	0.670717	0.190704	0.26618	0.085257	0.0328703	0.597891	0.122881	0.379464	0.231171	0.0599531	0.0193503	0.229803	0.0548834	0.0184431	0.396859	0.891421	0.344662	0.342624
Rickettsiales	Proteobacteria › Alphaproteobacteria	0.351948	0.184298	0.853881	0.202307	0.0400967	0.0799188	0.051304	0.0936233	0.0137985	0.0111496	0.0403007	0	0	0.0346468	2.42616	0.227075	0.039206	0
Chromatiales	Proteobacteria › Gammaproteobacteria	0.285952	0.0547963	0.00554745	0.00240029	2.00707e-05	0.186372	0.0310042	0.0706801	0.128745	0.0182548	0.00622453	0.235584	0.0368488	0.22685	0.0194	0.65176	0.450232	0.823861
Anaeroplasmatales	Tenericutes › Mollicutes	0.216523	0.0706481	0.051333	0.0171725	0.0166023	0.0201744	0.0112382	0.00789955	0.12801	0.0446074	0.150453	0.0321432	0.0131669	0.00881566	0.237078	0.093174	0.591206	0.148451
Synechococcales	Cyanobacteria › Oscillatoriophycideae	0.137549	0.0720191	0.230079	0.112464	0.247816	0.0423964	0.0278016	0.124667	0.00269077	0.00181452	0.0372811	0.00234962	0.00234969	0.03697	1.67271	0.308228	0.0195623	0.0170821
Bacillales	Firmicutes › Bacilli	0.105634	0.0292581	0.0690802	0.0168535	0.145352	0.0829045	0.0227119	0.278552	0.379521	0.146577	0.0402265	0.0964007	0.0206755	0.399509	0.653961	0.784831	3.59281	0.912595
Cardiobacteriales	Proteobacteria › Gammaproteobacteria	0.0790272	0.0184955	0.0548124	0.0141629	0.15493	0.0943121	0.0143359	0.266119	0.0884684	0.018885	0.36218	0.0358109	0.0164586	0.0474176	0.693588	1.19341	1.11947	0.453147
Oceanospirillales	Proteobacteria › Gammaproteobacteria	0.071692	0.0380565	0.170406	0.0610559	0.0919286	0.00156309	0.00149658	0.0465159	0.000874065	0.00087409	0.0381228	0.00231352	0.00165455	0.0410888	2.37692	0.0218028	0.0121919	0.0322703
Actinomycetales	Actinobacteria › Actinobacteridae	0.0419047	0.0113068	0.133485	0.0207478	0.00040793	0.0735441	0.0214846	0.105176	0.142794	0.0459313	0.0221673	0.0317123	0.00905049	0.244478	3.18544	1.75503	3.4076	0.756772
Natranaerobiales	Firmicutes › Clostridia	0.0351249	0.0200334	0.027503	0.00957279	0.367319	0.0369068	0.0122381	0.471075	0.095424	0.0177001	0.0171849	0.0403388	0.0107111	0.410293	0.783006	1.05073	2.7167	1.14844
Desulfovibrionales	Proteobacteria › Deltaproteobacteria	0.0188622	0.012553	0.0670454	0.0252613	0.0508393	0.0153973	0.00647779	0.407606	0.0340556	0.00920103	0.169785	0.021695	0.00530164	0.418613	3.55448	0.816305	1.80549	1.15018
Rhodospirillales	Proteobacteria › Alphaproteobacteria	0.0150629	0.00710495	0.0797354	0.0225076	0.0059743	0.00598716	0.00573244	0.17216	0.0234592	0.0161607	0.319515	0.00888658	0.0045087	0.235347	5.29349	0.397477	1.55741	0.589964
Entotheonellales	Proteobacteria › Deltaproteobacteria	0.0148469	0.00466591	0	0	0.00215501	0.0125964	0.00447088	0.368516	0.00214222	0.00155089	0.00846811	0.0042134	0.00286305	0.0324923	0	0.848418	0.144287	0.28379
Burkholderiales	Proteobacteria › Betaproteobacteria	0.0146375	0.00686587	0.0377286	0.0191654	0.134444	0.00850322	0.00443281	0.237616	0.0315379	0.00726995	0.0525609	0.0106932	0.00679012	0.343433	2.57753	0.580919	2.15459	0.73053
Spartobacteriales	Verrucomicrobia › Spartobacteria	0.0109761	0.0058594	0.0116422	0.00642181	0.469809	0.0057501	0.00550546	0.26621	0	0	0.0371865	0	0	0.0371865	1.06068	0.523873	0	0
arctic96b_7	Not classified	0.00624856	0.00440981	0.0571539	0.0178291	0.005563	0	0	0.0950647	0	0	0.0852433	0	0	0.0852433	9.14673	0	0	0
Sphingomonadales	Proteobacteria › Alphaproteobacteria	0.0054404	0.00544056	0.118855	0.0673424	0.053677	0.0142387	0.00893394	0.20744	0.000688648	0.000688669	0.197783	0.00507203	0.00324209	0.477071	21.8468	2.61722	0.12658	0.93229
Fusobacteriales	Fusobacteria	0.00114288	0.00114292	0.0331879	0.0259073	0.114793	0.0744495	0.0612297	0.121819	0.151805	0.0591464	0.00918946	0.0608449	0.0255182	0.014463	29.0387	65.1418	132.826	53.2381
Nostocales	Cyanobacteria	0	0	0	0	ND	0.00497337	0.00261153	0.0350394	0	0	ND	0.0168123	0.00951386	0.045534	NC	NC	NC	NC
nt_b4	Candidate division NT-B4	0	0	0.0131403	0.00505944	0.00822233	0	0	ND	0	0	ND	0	0	ND	NC	NC	NC	NC
Acidimicrobiales	Actinobacteria › Acidimicrobidae	0	0	0.0486545	0.0162653	0.00336365	0	0	ND	0	0	ND	0.00352212	0.00352222	0.164092	NC	NC	NC	NC
Pasteurellales	Proteobacteria › Gammaproteobacteria	0	0	0.00957312	0.00569691	0.0535072	0.00396092	0.00281444	0.0865236	0.00328874	0.00230312	0.0836684	0.00313283	0.00313292	0.164092	NC	NC	NC	NC
Average % abundance, SEM, P by Student's t-test, and the ratio of abundance in Pglyrp-deficient to WT mice for each strain are shown, N = 12 mice/strain.
ND, not detected in both groups
NC, not calculated, because not detected in WT
