# Supplementary material for: Pglyrp-Regulated Gut Microflora Prevotella falsenii, Parabacteroides distasonis and Bacteroides eggerthii Enhance and Alistipes finegoldii Attenuates Colitis in Mice
Source: PLoS One. 2016 Jan 4;11(1):e0146162. doi: 10.1371/journal.pone.0146162 (PMC4699708; doi:10.1371/journal.pone.0146162)
Supplement: S3 Table — (XLS) [file pone.0146162.s004.xls]

## Sheet: DZIARSKI-pr.fasta.otus.fa.phylu
S3 Table. Bacterial families in stools with significantly different abundance in Pglyrp-deficient mice than in WT mice.
Family	Phylum › Class › Order	WT	SEM	Pglyrp1-/-	SEM	P vs WT	Pglyrp2-/-	SEM	P vs WT	Pglyrp3-/-	SEM	P vs WT	Pglyrp4-/-	SEM	P vs WT	Pglyrp1/WT	Pglyrp2/WT	Pglyrp3/WT	Pglyrp4/WT
Lachnospiraceae	Firmicutes › Clostridia › Clostridiales	24.8594	2.80008	35.7926	3.62888	0.0130521	29.4307	3.95724	0.181552	23.6311	3.51052	0.39349	27.8538	3.71991	0.263387	1.4398	1.18389	0.950588	1.12045
Rikenellaceae	Bacteroidetes › Bacteroidia › Bacteroidales	19.1472	1.92803	13.7525	1.41203	0.0171229	16.845	1.6601	0.193911	14.5108	1.82668	0.0474071	17.8854	1.41547	0.301551	0.718253	0.879763	0.757856	0.934103
Prevotellaceae	Bacteroidetes › Bacteroidia › Bacteroidales	14.6372	1.66721	8.673	0.880116	0.00225029	14.4313	1.93338	0.468832	14.1759	1.1532	0.411039	14.7775	1.36374	0.474315	0.592532	0.985935	0.968483	1.00959
Porphyromonadaceae	Bacteroidetes › Bacteroidia › Bacteroidales	14.4072	2.05046	17.8329	2.10472	0.128073	15.3006	1.66291	0.372567	18.6335	2.98775	0.127983	20.0351	2.40837	0.0445034	1.23778	1.06201	1.29335	1.39063
Bacteroidaceae	Bacteroidetes › Bacteroidia › Bacteroidales	7.98469	0.779993	5.86339	0.579735	0.0200028	7.93497	1.46162	0.488273	9.6671	0.968301	0.0948778	7.92571	0.989839	0.481545	0.734329	0.993773	1.2107	0.992613
Ruminococcaceae	Firmicutes › Clostridia › Clostridiales	6.81415	1.50912	5.80873	0.761625	0.279024	6.92425	0.757256	0.475227	8.79025	1.1736	0.156255	3.78556	0.455975	0.0338827	0.85245	1.01616	1.29	0.555544
Lactobacillaceae	Firmicutes › Lactobacillales	3.11974	0.813009	3.27239	1.40069	0.462876	2.53177	0.780308	0.30775	2.7738	0.627107	0.369683	0.871657	0.207809	0.00685316	1.04893	0.811534	0.889114	0.279401
Flammeovirgaceae	Bacteroidetes › Cytophagia › Cytophagales	1.0711	0.185768	0.19789	0.037314	6.82262e-05	0.907749	0.127036	0.244631	0.872054	0.109022	0.182728	1.42582	0.157341	0.0796055	0.184754	0.847494	0.814169	1.33117
Flexibacteraceae	Bacteroidetes › Cytophagia › Cytophagales	1.05333	0.120734	0.56092	0.0982646	0.00225233	0.944304	0.146463	0.289243	0.956748	0.106863	0.277631	1.40848	0.129334	0.0285769	0.53252	0.896493	0.908307	1.33716
Clostridiaceae	Firmicutes › Clostridia › Clostridiales	0.880763	0.138703	0.523065	0.0622476	0.0139915	0.532796	0.0887118	0.0267042	0.940619	0.173993	0.395215	0.536315	0.0704993	0.0187551	0.593877	0.604925	1.06796	0.608921
f16	Not classified	0.831952	0.310381	0.712682	0.178599	0.371115	0.857771	0.322778	0.477761	1.54897	0.287829	0.0521952	0.78566	0.165494	0.448244	0.856638	1.03103	1.86185	0.944357
Flavobacteriaceae	Bacteroidetes › Flavobacteriia › Flavobacteriales	0.523725	0.100115	0.267537	0.0381962	0.0128972	0.418858	0.0671504	0.204301	0.317174	0.0331439	0.031475	0.465782	0.0572036	0.310142	0.510834	0.799767	0.605612	0.889363
Sphingobacteriaceae	Bacteroidetes › Sphingobacteriia › Sphingobacteriales	0.476982	0.071974	0.347199	0.0858952	0.129609	0.265741	0.0458115	0.0129411	0.278634	0.0676639	0.0285435	0.215783	0.0345544	0.00174432	0.727907	0.55713	0.58416	0.452393
Rickettsiaceae	Proteobacteria › Alphaproteobacteria › Rickettsiales	0.34403	0.181991	0.853881	0.202307	0.037159	0.0799188	0.051304	0.0974092	0	0	0.0359732	0	0	0.0359732	2.482	0.232302	0	0
Chromatiaceae	Proteobacteria › Gammaproteobacteria › Chromatiales	0.285952	0.0547963	0.00554745	0.00240029	2.00707e-05	0.186372	0.0310042	0.0706801	0.128745	0.0182548	0.00622453	0.235584	0.0368488	0.22685	0.0194	0.65176	0.450232	0.823861
Anaeroplasmataceae	Tenericutes › Mollicutes › Anaeroplasmatales	0.216523	0.0706481	0.051333	0.0171725	0.0166023	0.0201744	0.0112382	0.00789955	0.12801	0.0446074	0.150453	0.0321432	0.0131669	0.00881566	0.237078	0.093174	0.591206	0.148451
Clostridiales family xiii	Firmicutes › Clostridia › Clostridiales	0.150305	0.0416182	0.061506	0.0180489	0.0315433	0.0647206	0.0193789	0.04345	0.0739499	0.0264581	0.0679065	0.0591881	0.0144699	0.0252995	0.409208	0.430596	0.491999	0.393787
Synechococcaceae	Cyanobacteria › Chroococcales	0.137549	0.0720191	0.230079	0.112464	0.247816	0.0423964	0.0278016	0.124667	0.00269077	0.00181452	0.0372811	0.00234962	0.00234969	0.03697	1.67271	0.308228	0.0195623	0.0170821
Cardiobacteriaceae	Proteobacteria › Gammaproteobacteria › Cardiobacteriales	0.0790272	0.0184955	0.0548124	0.0141629	0.15493	0.0943121	0.0143359	0.266119	0.0884684	0.018885	0.36218	0.0358109	0.0164586	0.0474176	0.693588	1.19341	1.11947	0.453147
Cyclobacteriaceae	Bacteroidetes › Cytophagia › Cytophagales	0.0689889	0.0181122	0.00733472	0.00441187	0.00160265	0.0538841	0.0128744	0.258318	0.0468985	0.00853033	0.140884	0.0716005	0.0108252	0.451309	0.106317	0.781054	0.679798	1.03786
Staphylococcaceae	Firmicutes › Bacillales	0.0417198	0.0209417	0.0109537	0.00749984	0.0902481	0.0168454	0.00796441	0.149037	0.198554	0.0770433	0.0311176	0.0295212	0.0138676	0.315996	0.262554	0.403773	4.75921	0.707605
Anaerobrancaceae	Firmicutes › Unclassified	0.0351249	0.0200334	0.027503	0.00957279	0.367319	0.0369068	0.0122381	0.471075	0.095424	0.0177001	0.0171849	0.0403388	0.0107111	0.410293	0.783006	1.05073	2.7167	1.14844
Oceanospirillaceae	Proteobacteria › Gammaproteobacteria › Oceanospirillales	0.0346162	0.0198337	0.0289718	0.0102666	0.401408	0	0	0.055104	0	0	0.047437	0	0	0.047437	0.836944	0	0	0
Alteromonadaceae	Proteobacteria › Gammaproteobacteria › Alteromonadales	0.0319453	0.0177805	0.0585763	0.0177692	0.150445	0	0	0.0503647	0	0	0.0430639	0	0	0.0430639	1.83365	0	0	0
Veillonellaceae	Firmicutes › Negativicutes › Selenomonadales	0.0274438	0.0119939	0.0177787	0.00772631	0.252587	0.00944755	0.00904561	0.128728	0.0143138	0.0117554	0.22132	0	0	0.0160492	0.64782	0.344251	0.521567	0
Desulfovibrionaceae	Proteobacteria › Deltaproteobacteria › Desulfovibrionales	0.0188622	0.012553	0.0670454	0.0252613	0.0508393	0.0153973	0.00647779	0.407606	0.0340556	0.00920103	0.169785	0.021695	0.00530164	0.418613	3.55448	0.816305	1.80549	1.15018
Entotheonellaceae	Proteobacteria › Deltaproteobacteria	0.0148469	0.00466591	0	0	0.00215501	0.0125964	0.00447088	0.368516	0.00214222	0.00155089	0.00846811	0.0042134	0.00286305	0.0324923	0	0.848418	0.144287	0.28379
Rhodospirillaceae	Proteobacteria › Alphaproteobacteria › Rhodospirillales	0.0136717	0.00721132	0.0778745	0.0222592	0.00592295	0.00598716	0.00573244	0.213086	0	0	0.0355909	0	0	0.0355909	5.69603	0.437923	0	0
Spartobacteriaceae	Verrucomicrobia › Spartobacteria › Spartobacteriales	0.0109761	0.0058594	0.0116422	0.00642181	0.469809	0.0057501	0.00550546	0.26621	0	0	0.0371865	0	0	0.0371865	1.06068	0.523873	0	0
Enterococcaceae	Firmicutes › Bacilli › Lactobacillales	0.00980104	0.00549072	0	0	0.0440231	0.00282809	0.00270777	0.14228	0.00240743	0.0024075	0.115247	0.000932975	0.000933002	0.06279	0	0.288551	0.245631	0.0951915
Phyllobacteriaceae	Proteobacteria › Alphaproteobacteria › Rhizobiales	0.00964067	0.00520645	0.00882409	0.0070424	0.463278	0	0	0.045675	0.0059312	0.00593137	0.321481	0.00234962	0.00234969	0.107552	0.915298	0	0.615227	0.24372
Comamonadaceae	Proteobacteria › Betaproteobacteria › Burkholderiales	0.00763232	0.00400971	0.00642222	0.00348915	0.411001	0.00850322	0.00443281	0.443888	0.0273459	0.0073563	0.013986	0.00626566	0.00626585	0.427958	0.84145	1.11411	3.58291	0.820938
a714017	Not classified	0.00624856	0.00440981	0.0571539	0.0178291	0.005563	0	0	0.0950647	0	0	0.0852433	0	0	0.0852433	9.14673	0	0	0
Carnobacteriaceae	Firmicutes › Bacilli › Lactobacillales	0.00490497	0.00186198	0.010004	0.00358198	0.109888	0.0158916	0.0113963	0.17589	0.0251544	0.00715229	0.00597747	0.00387716	0.00207816	0.358062	2.03956	3.23991	5.12835	0.790456
Propionibacteriaceae	Actinobacteria › Actinobacteridae › Actinomycetales	0.00288598	0.00194728	0.00852536	0.00636318	0.202926	0	0	0.0856911	0.0412633	0.0116691	0.00186213	0.00603003	0.00427787	0.255248	2.95407	0	14.2979	2.08942
Streptomycetaceae	Actinobacteria › Actinobacteridae › Actinomycetales	0.00267094	0.00267102	0.057602	0.0133087	0.000268989	0	0	0.17509	0	0	0.164092	0	0	0.164092	21.5662	0	0	0
Alicyclobacillaceae	Firmicutes › Bacilli › Bacillales	0.00196993	0.00134243	0.00501742	0.00243819	0.142692	0.015593	0.00805104	0.0548336	0	0	0.0781978	0.00567807	0.00333613	0.156828	2.547	7.91549	0	2.88237
Fusobacteriaceae	Fusobacteria › Fusobacteriales	0.00114288	0.00114292	0.0331879	0.0259073	0.114793	0.0744495	0.0612297	0.121819	0.151805	0.0591464	0.00918946	0.0608449	0.0255182	0.014463	29.0387	65.1418	132.826	53.2381
Pasteurellaceae	Proteobacteria › Gammaproteobacteria › Pasteurellales	0	0	0.00957312	0.00569691	0.0535072	0.00396092	0.00281444	0.0865236	0.00328874	0.00230312	0.0836684	0.00313283	0.00313292	0.164092	NC	NC	NC	NC
Rhodobiaceae	Proteobacteria › Alphaproteobacteria › Rhizobiales	0	0	0.00654373	0.00352094	0.0382595	0	0	ND	0	0	ND	0	0	ND	NC	NC	NC	NC
ws3	Candidate division Ws3	0	0	0.0115509	0.00647696	0.0441593	0	0	ND	0	0	ND	0	0	ND	NC	NC	NC	NC
Microthrixaceae	Actinobacteria › Candidatus Microthrix	0	0	0.0242784	0.00810373	0.0033277	0	0	ND	0	0	ND	0.00352212	0.00352222	0.164092	NC	NC	NC	NC
Nostocaceae	Cyanobacteria › Nostocales	0	0	0	0	ND	0.00497337	0.00261153	0.0350394	0	0	ND	0.0168123	0.00951386	0.045534	NC	NC	NC	NC
nt_b4	Candidate division NT-B4	0	0	0.0131403	0.00505944	0.00822233	0	0	ND	0	0	ND	0	0	ND	NC	NC	NC	NC
Bacillaceae	Firmicutes › Bacilli › Bacillales	0	0	0	0	ND	0.0179378	0.00782608	0.0159981	0.108508	0.0623509	0.0478857	0.0158871	0.0138833	0.132384	NC	NC	NC	NC
Nitrospinaceae	Nitrospinae › Nitrospinia › Nitrospinales	0	0	0.00765144	0.00400699	0.0346568	0	0	ND	0	0	ND	0	0	ND	NC	NC	NC	NC
ERrythrobacteraceae	Proteobacteria › Alphaproteobacteria › Sphingomonadales	0	0	0.0161321	0.00963632	0.0541306	0.0142387	0.00893394	0.0625704	0.000688648	0.000688669	0.164092	0.00507203	0.00324209	0.0659888	NC	NC	NC	NC
Acidimicrobiaceae	Actinobacteria › Acidimicrobidae › Acidimicrobiales	0	0	0.0243761	0.0103517	0.013932	0	0	ND	0	0	ND	0	0	ND	NC	NC	NC	NC
Nocardioidaceae	Actinobacteria › Actinobacteridae › Actinomycetales	0	0	0.0171541	0.00703922	0.0116779	0.00236189	0.0022614	0.153561	0.00132128	0.00132132	0.164092	0	0	ND	NC	NC	NC	NC
Average % abundance, SEM, P by Student's t-test, and the ratio of abundance in Pglyrp-deficient to WT mice for each strain are shown, N = 12 mice/strain.
ND, not detected in both groups
NC, not calculated, because not detected in WT
