# Supplementary material for: Pglyrp-Regulated Gut Microflora Prevotella falsenii, Parabacteroides distasonis and Bacteroides eggerthii Enhance and Alistipes finegoldii Attenuates Colitis in Mice
Source: PLoS One. 2016 Jan 4;11(1):e0146162. doi: 10.1371/journal.pone.0146162 (PMC4699708; doi:10.1371/journal.pone.0146162)
Supplement: S4 Table — (XLS) [file pone.0146162.s005.xls]

## Sheet: DZIARSKI-pr.fasta.otus.fa.phylu
S4 Table. Bacterial genera in stools with significantly different abundance in Pglyrp-deficient mice than in WT mice.
Genus	Phylum › Class › Order › Family	WT	SEM	Pglyrp1-/-	SEM	P vs WT	Pglyrp2-/-	SEM	P vs WT	Pglyrp3-/-	SEM	P vs WT	Pglyrp4-/-	SEM	P vs WT	Pglyrp1/WT	Pglyrp2/WT	Pglyrp3/WT	Pglyrp4/WT
Alistipes	Bacteroidetes › Bacteroidia › Bacteroidales › Rikenellaceae	19.1472	1.92803	13.7525	1.41203	0.0171229	16.845	1.6601	0.193911	14.5108	1.82668	0.0474071	17.8854	1.41547	0.301551	0.718253	0.879763	0.757856	0.934103
Prevotella	Bacteroidetes › Bacteroidia › Bacteroidales › Prevotellaceae	14.6372	1.66721	8.673	0.880116	0.00225029	14.4313	1.93338	0.468832	14.1759	1.1532	0.411039	14.7775	1.36374	0.474315	0.592532	0.985935	0.968483	1.00959
Bacteroides	Bacteroidetes › Bacteroidia › Bacteroidales › Bacteroidaceae	9.4201	0.78046	6.9342	0.594762	0.0094642	9.39191	1.41502	0.493188	11.4272	0.910789	0.0542	8.6626	0.924182	0.268803	0.736107	0.997008	1.21307	0.919587
Coprococcus	Firmicutes › Clostridia › Clostridiales › Lachnospiraceae	5.60675	0.856952	16.6789	2.81449	0.000535916	9.85039	2.75923	0.0787886	5.75128	0.874403	0.453549	7.99837	1.77352	0.118766	2.9748	1.75688	1.02578	1.42656
Clostridium	Firmicutes › Clostridia › Clostridiales › Clostridiaceae	4.23208	0.657047	3.82922	0.421528	0.305475	3.94335	0.500467	0.368708	3.36807	0.499326	0.153234	2.65426	0.383082	0.0249641	0.904809	0.931777	0.795843	0.627178
Parabacteroides	Bacteroidetes › Bacteroidia › Bacteroidales › Porphyromonadaceae	4.05887	0.763065	7.37444	1.1068	0.0109576	5.99127	0.791902	0.0500575	8.25869	1.19363	0.00357871	8.39658	1.28059	0.00405903	1.81687	1.47609	2.03473	2.0687
Ruminococcus	Firmicutes › Clostridia › Clostridiales › Ruminococcaceae	3.12454	0.316643	2.4239	0.221074	0.0416456	3.08964	0.283267	0.468448	3.56895	0.550219	0.245607	2.42693	0.241685	0.0469105	0.775763	0.988831	1.14223	0.776734
Lactobacillus	Firmicutes › Lactobacillales › Lactobacillaceae	3.11974	0.813009	3.27239	1.40069	0.462876	2.53177	0.780308	0.30775	2.7738	0.627107	0.369683	0.871657	0.207809	0.00685316	1.04893	0.811534	0.889114	0.279401
Odoribacter	Bacteroidetes › Bacteroidia › Bacteroidales › Porphyromonadaceae	1.17685	0.103211	1.49201	0.192618	0.0816614	2.17826	0.331462	0.0044985	1.51609	0.18122	0.0590191	1.41242	0.15681	0.111346	1.2678	1.85092	1.28826	1.20017
Faecalibacterium	Firmicutes › Clostridia › Clostridiales › Ruminococcaceae	1.06779	0.221035	0.628567	0.120437	0.0474727	0.923349	0.231525	0.331561	2.3719	0.541455	0.0181369	0.497547	0.105376	0.0147258	0.58866	0.864726	2.22131	0.465959
Thermonema	Bacteroidetes › Bacteroidetes Order III. Incertae sedis	0.88872	0.180953	0	0	3.26482e-05	0.734377	0.110531	0.244493	0.520675	0.0748553	0.0367426	0.938185	0.149728	0.417563	0	0.826332	0.585871	1.05566
Pontibacter	Bacteroidetes › Cytophagia › Cytophagales › Cytophagaceae	0.848084	0.114663	0.238831	0.0496813	3.56177e-05	0.74516	0.11274	0.269109	0.722698	0.0778832	0.187737	1.04773	0.0964466	0.0981638	0.281612	0.87864	0.852154	1.23541
tm7	Candidate division TM7	0.834672	0.310471	0.719063	0.178414	0.374923	0.857771	0.322778	0.480105	1.54897	0.287829	0.0528429	0.78566	0.165494	0.445235	0.861491	1.02767	1.85578	0.94128
Porphyromonas	Bacteroidetes › Bacteroidia › Bacteroidales › Porphyromonadaceae	0.55648	0.0756003	0.572449	0.082495	0.443907	0.55827	0.128237	0.495309	0.834778	0.100519	0.0187993	0.985822	0.119037	0.00297191	1.0287	1.00322	1.50011	1.77153
Caloramator	Firmicutes › Clostridia › Clostridiales › Clostridiaceae	0.519164	0.0758543	0.348757	0.0516507	0.0383789	0.316808	0.0461853	0.0193867	0.583366	0.0918632	0.297676	0.386053	0.0558732	0.0858321	0.671766	0.610228	1.12366	0.743605
Candidatus Pelagibacter	Alphaproteobacteria › SAR11 cluster	0.34403	0.181991	0.853881	0.202307	0.037159	0.055322	0.0514726	0.0790551	0	0	0.0359732	0	0	0.0359732	2.482	0.160806	0	0
Flavobacterium	Bacteroidetes › Flavobacteriia › Flavobacteriales › Flavobacteriaceae	0.313936	0.0668281	0.124609	0.0257972	0.00742758	0.288754	0.0501104	0.386233	0.242208	0.028545	0.167168	0.336766	0.0534774	0.396074	0.396925	0.919787	0.77152	1.07272
Anaerotruncus	Firmicutes › Clostridia › Clostridiales › Ruminococcaceae	0.313623	0.0861882	0.299387	0.0586914	0.446323	0.347693	0.129598	0.415498	0.115127	0.0262209	0.0191673	0.143016	0.0246065	0.0350723	0.954609	1.10864	0.367087	0.456014
Nitrosococcus	Proteobacteria › Gammaproteobacteria › Chromatiales › Chromatiaceae	0.270257	0.0551475	0	0	3.3507e-05	0.186372	0.0310042	0.10707	0.128745	0.0182548	0.0116996	0.235584	0.0368488	0.303178	0	0.68961	0.476379	0.871706
Parapedobacter	Bacteroidetes › Sphingobacteriia › Sphingobacteriales › Sphingobacteriaceae	0.238393	0.0397966	0.191476	0.0627827	0.267212	0.108757	0.0230849	0.0063589	0.0992053	0.0240714	0.00335343	0.097087	0.0213533	0.00244187	0.803197	0.456207	0.416142	0.407256
Anaeroplasma	Tenericutes › Mollicutes › Anaeroplasmatales › Anaeroplasmataceae	0.216523	0.0706481	0.051333	0.0171725	0.0166023	0.0201744	0.0112382	0.00789955	0.12801	0.0446074	0.150453	0.0321432	0.0131669	0.00881566	0.237078	0.093174	0.591206	0.148451
Cytophaga	Bacteroidetes › Cytophagia › Cytophagales › Cytophagaceae	0.205248	0.0205205	0.320789	0.0565052	0.0338241	0.199144	0.0439201	0.450829	0.23405	0.0467795	0.289276	0.360745	0.066324	0.0177661	1.56293	0.970262	1.14033	1.75761
Eubacterium	Firmicutes › Clostridia › Clostridiales › Eubacteriaceae	0.146511	0.030126	0.0755378	0.0188214	0.0291096	0.266615	0.0373218	0.011288	0.214156	0.0292354	0.0606723	0.273552	0.0408073	0.0100801	0.515576	1.81975	1.4617	1.8671
Prochlorococcus	Cyanobacteria › Prochlorales › Prochlorococcaceae	0.133898	0.0725916	0.230079	0.112464	0.239989	0.0423964	0.0278016	0.135318	0	0	0.0393018	0	0	0.0393018	1.71831	0.316631	0	0
Persicobacter	Bacteroidetes › Cytophagia › Cytophagales › Flammeovirgaceae	0.128206	0.0219103	0.136582	0.0297337	0.411343	0.116802	0.0257024	0.371781	0.19244	0.0295992	0.0475319	0.386703	0.068992	0.000853056	1.06533	0.911052	1.50103	3.01627
Dorea	Firmicutes › Clostridia › Clostridiales › Lachnospiraceae	0.123596	0.0304969	0.074113	0.0155038	0.0810766	0.107118	0.0275717	0.349842	0.0764367	0.0312171	0.145779	0.0229263	0.00912239	0.00225591	0.599638	0.866677	0.618439	0.185494
Anaerovorax	Firmicutes › Clostridia › Clostridiales › Clostridiales Family XIII. Incertae Sedis	0.123389	0.0355206	0.061506	0.0180489	0.067321	0.0623587	0.0190703	0.0793467	0.0716401	0.0269351	0.129065	0.0591881	0.0144699	0.054154	0.498473	0.505384	0.580604	0.479688
Sediminicola	Bacteroidetes › Flavobacteriia › Flavobacteriales › Flavobacteriaceae	0.110673	0.0297857	0.0401607	0.0151042	0.0231636	0.0681747	0.0145225	0.114994	0.0285936	0.00830198	0.00723936	0.069795	0.0153062	0.117563	0.362878	0.616002	0.258362	0.630643
Dichelobacter	Proteobacteria › Gammaproteobacteria › Cardiobacteriales › Cardiobacteriaceae	0.0729878	0.0175525	0.0518808	0.0137963	0.177349	0.0571588	0.0111524	0.234629	0.0726564	0.0161315	0.494517	0.0318052	0.0149281	0.043836	0.710814	0.783129	0.99546	0.435761
Aquiflexum	Bacteroidetes › Cytophagia › Cytophagales › Cyclobacteriaceae	0.0648218	0.0175429	0	0	0.000632404	0.0455423	0.00838936	0.175094	0.0355342	0.00655359	0.0660484	0.06416	0.00995225	0.48706	0	0.702576	0.548182	0.989791
Adlercreutzia	Actinobacteria › Coriobacteridae › Coriobacteriales › Coriobacterineae › Coriobacteriaceae	0.0423335	0.014193	0.0226605	0.00675221	0.11191	0.021311	0.00831911	0.115141	0.046554	0.0171144	0.425593	0.0126161	0.00430105	0.0287743	0.535286	0.503407	1.0997	0.298016
Staphylococcus	Firmicutes › Bacillales	0.0417198	0.0209417	0.0109537	0.00749984	0.0902481	0.0168454	0.00796441	0.149037	0.198554	0.0770433	0.0311176	0.0295212	0.0138676	0.315996	0.262554	0.403773	4.75921	0.707605
Desulfobulbus	Proteobacteria › Deltaproteobacteria › Desulfobacterales › Desulfobulbaceae	0.0381699	0.0338738	0	0	0.135972	0	0	0.146903	0	0	0.135972	0	0	0.135972	0	0	0	0
Muricauda	Bacteroidetes › Flavobacteriia › Flavobacteriales › Flavobacteriaceae	0.0365055	0.0104557	0.0378302	0.0129864	0.468694	0.0463471	0.013158	0.285423	0.0289637	0.00743464	0.281304	0.046493	0.0123754	0.271949	1.03629	1.26959	0.793407	1.27359
Anaerobranca	Firmicutes › Clostridia › Clostridiales › Proteinivoraceae	0.0351249	0.0200334	0.0220371	0.0071794	0.272425	0.0369068	0.0122381	0.471075	0.095424	0.0177001	0.0171849	0.0403388	0.0107111	0.410293	0.627392	1.05073	2.7167	1.14844
Rapidithrix	Bacteroidetes › Cytophagia › Cytophagales › Flammeovirgaceae	0.034482	0.011182	0.0543951	0.0142619	0.141866	0.0404798	0.00923728	0.345639	0.0715307	0.0145327	0.0278339	0.0263468	0.0107555	0.302637	1.57749	1.17394	2.07444	0.764074
Aneurinibacillus	Firmicutes › Bacilli › Bacillales › Paenibacillaceae › Aneurinibacillus group	0.034334	0.0100185	0	0	0.00120485	0.0208772	0.00660168	0.14472	0.0111518	0.00415965	0.0219771	0.0418925	0.00979779	0.297514	0	0.608062	0.324804	1.22014
Pseudobutyrivibrio	Firmicutes › Clostridia › Clostridiales › Lachnospiraceae	0.0303872	0.0123323	0.0152357	0.00361895	0.125511	0.025798	0.0117644	0.397535	0.281947	0.101835	0.0112946	0.17587	0.0496311	0.00471126	0.501387	0.848975	9.27847	5.78763
Oribacterium	Firmicutes › Clostridia › Clostridiales › Lachnospiraceae	0.0280623	0.00962036	0.00894859	0.00294551	0.0353235	0.00399758	0.00259538	0.0154115	0.00120372	0.00120375	0.00558089	0.00342185	0.00189707	0.00989915	0.318884	0.142454	0.0428945	0.121938
Cohnella	Firmicutes › Bacilli › Bacillales › Paenibacillaceae	0.0276098	0.0141676	0.049736	0.011502	0.119088	0.0116511	0.00659497	0.168203	0.0599863	0.0225622	0.118567	0.00181061	0.00123818	0.0416598	1.80139	0.421993	2.17265	0.0655787
Shuttleworthia	Firmicutes › Clostridia › Clostridiales › Lachnospiraceae › Shuttleworthia	0.0229133	0.0125299	0.000773682	0.000773705	0.0458399	0.00556756	0.00357649	0.107876	0.00855955	0.0085598	0.17723	0.00156642	0.00156646	0.0525213	0.0337657	0.242984	0.373563	0.0683628
Robiginitalea	Bacteroidetes › Flavobacteriia › Flavobacteriales › Flavobacteriaceae	0.0207182	0.00575896	0	0	0.000800245	0.00916165	0.00382461	0.0600708	0.00666045	0.00255791	0.0180996	0.0117947	0.00700828	0.167962	0	0.442204	0.321479	0.569293
Veillonella	Firmicutes › Negativicutes › Selenomonadales › Veillonellaceae	0.015414	0.0069974	0.01008	0.00362475	0.25277	0	0	0.0237567	0.012004	0.0108301	0.396938	0	0	0.0191882	0.653953	0	0.778771	0
Candidatus Entotheonella	Proteobacteria › Deltaproteobacteria	0.0148469	0.00466591	0	0	0.00215501	0.0125964	0.00447088	0.368516	0.00214222	0.00155089	0.00846811	0.0042134	0.00286305	0.0324923	0	0.848418	0.144287	0.28379
Nisaea	Proteobacteria › Alphaproteobacteria › Rhodospirillales › Rhodospirillaceae	0.0136717	0.00721132	0.0676693	0.0206135	0.0108089	0.00598716	0.00573244	0.213086	0	0	0.0355909	0	0	0.0355909	4.94958	0.437923	0	0
Myroides	Bacteroidetes › Flavobacteriia › Flavobacteriales › Flavobacteriaceae	0.0111136	0.00544862	0.00271718	0.00144187	0.0752409	0.00282809	0.00270777	0.101655	0.0107487	0.0034771	0.477749	0.000932662	0.000932689	0.0395141	0.244492	0.254473	0.967174	0.0839211
Candidatus Xiphinematobacter	Verrucomicrobia › Spartobacteria	0.0109761	0.0058594	0.00937627	0.00632203	0.427226	0	0	0.0439418	0	0	0.0371865	0	0	0.0371865	0.854241	0	0	0
zd0117	Proteobacteria › Gammaproteobacteria › OMG group	0.0109761	0.0058594	0.00692371	0.00470657	0.297576	0	0	0.0439418	0	0	0.0371865	0	0	0.0371865	0.630797	0	0	0
Leuconostoc	Firmicutes › Bacilli › Lactobacillales › Leuconostocaceae	0.0108335	0.00456249	0.00489093	0.00403851	0.170001	0.00916785	0.00420366	0.397904	0.0110659	0.00517587	0.486719	0.00209091	0.00209097	0.0477354	0.451462	0.846249	1.02145	0.193004
Fulvivirga	Bacteroidetes › Cytophagia › Cytophagales › Flammeovirgaceae	0.0099575	0.00726441	0.00691327	0.00349083	0.354628	0.0120847	0.00771475	0.423007	0.0734202	0.0327213	0.0357628	0.0389039	0.0156233	0.0535434	0.694278	1.21363	7.37335	3.90699
Enterococcus	Firmicutes › Bacilli › Lactobacillales › Enterococcaceae	0.00980104	0.00549072	0	0	0.0440231	0.00282809	0.00270777	0.14228	0.00240743	0.0024075	0.115247	0.000932975	0.000933002	0.06279	0	0.288551	0.245631	0.0951915
Sporocytophaga	Bacteroidetes › Cytophagia › Cytophagales › Cytophagaceae	0.00973251	0.00464629	0	0	0.0239636	0.00400502	0.00198538	0.143847	0.00533917	0.00246572	0.206276	0.035678	0.00889245	0.00842878	0	0.411509	0.548592	3.66586
Ahrensia	Proteobacteria › Alphaproteobacteria › Rhodobacterales › Rhodobacteraceae	0.00964067	0.00520645	0.00882409	0.0070424	0.463278	0	0	0.045675	0.0059312	0.00593137	0.321481	0.00234962	0.00234969	0.107552	0.915298	0	0.615227	0.24372
Marinimicrobium	Proteobacteria › Gammaproteobacteria › Alteromonadales › Alteromonadaceae	0.00754054	0.00445703	0.0131658	0.0074368	0.261582	0	0	0.0604395	0	0	0.0523935	0	0	0.0523935	1.74601	0	0	0
Microbacterium	Actinobacteria › Actinobacteridae › Actinomycetales › Micrococcineae › Microbacteriaceae	0.00745262	0.0023935	0.0156579	0.00351794	0.0334004	0.0448527	0.0187937	0.0306681	0.0298854	0.00679339	0.00252497	0.020552	0.00603738	0.0280278	2.101	6.01838	4.01005	2.75769
Cardiobacterium	Proteobacteria › Gammaproteobacteria › Cardiobacteriales › Cardiobacteriaceae	0.00603947	0.00280897	0.00293161	0.00138594	0.165936	0.0371533	0.0081491	0.000844717	0.0158121	0.00427839	0.0346639	0.00400569	0.00324646	0.32017	0.485409	6.15174	2.61812	0.663252
Collinsella	Actinobacteria › Coriobacteridae › Coriobacteriales › Coriobacterineae › Coriobacteriaceae	0.00485144	0.00261587	0.0192225	0.00776668	0.0467101	0.0232015	0.00718438	0.0131133	0.0101201	0.00439587	0.157098	0.0333368	0.0216258	0.102238	3.96223	4.7824	2.086	6.87153
za3312c	Not classified	0.00400641	0.00400653	0.0190046	0.00545398	0.0186603	0	0	0.17509	0	0	0.164092	0	0	0.164092	4.74355	0	0	0
Alkalibacterium	Firmicutes › Bacilli › Lactobacillales › Carnobacteriaceae	0.00351376	0.00155571	0.010004	0.00358198	0.0553505	0.0158916	0.0113963	0.146733	0.0211905	0.00712146	0.0119831	0.00387716	0.00207816	0.444971	2.84709	4.52269	6.03073	1.10342
Propionibacterium	Actinobacteria › Actinobacteridae › Actinomycetales › Propionibacterineae › Propionibacteriaceae	0.00288598	0.00194728	0.00852536	0.00636318	0.202926	0	0	0.0856911	0.0412633	0.0116691	0.00186213	0.00603003	0.00427787	0.255248	2.95407	0	14.2979	2.08942
Alicyclobacillus	Firmicutes › Bacilli › Bacillales › Alicyclobacillaceae	0.00196993	0.00134243	0.00501742	0.00243819	0.142692	0.015593	0.00805104	0.0548336	0	0	0.0781978	0.00567807	0.00333613	0.156828	2.547	7.91549	0	2.88237
Fusobacterium	Fusobacteria › Fusobacteriales › Fusobacteriaceae	0.00114288	0.00114292	0.0331879	0.0259073	0.114793	0.0720194	0.0613501	0.130012	0.135816	0.0577339	0.0146195	0.0545722	0.023043	0.0151362	29.0387	63.0155	118.836	47.7496
Thermincola	Firmicutes › Clostridia › Clostridiales › Peptococcaceae	0.00114288	0.00114292	0.00513811	0.00228789	0.0662535	0.00616444	0.00469587	0.155444	0.0099272	0.00413872	0.0264489	0.00675315	0.0035618	0.0739351	4.49574	5.39376	8.6861	5.90887
Tepidibacter	Firmicutes › Clostridia › Clostridiales › Peptostreptococcaceae	0	0	0.0270506	0.0130653	0.0251725	0	0	ND	0	0	ND	0	0	ND	NC	NC	NC	NC
Peptostreptococcus	Firmicutes › Clostridia › Clostridiales › Peptostreptococcaceae	0	0	0.00603573	0.00603591	0.164092	0	0	ND	0.0119403	0.00553555	0.0210942	0	0	ND	NC	NC	NC	NC
Streptomyces	Actinobacteria › Actinobacteridae › Actinomycetales › Streptomycineae › Streptomycetaceae	0	0	0.0556448	0.0139675	0.000313562	0	0	ND	0	0	ND	0	0	ND	NC	NC	NC	NC
Acidimicrobium	Actinobacteria › Acidimicrobidae › Acidimicrobiales › Acidimicrobineae › Acidimicrobiaceae	0	0	0.0243761	0.0103517	0.013932	0	0	ND	0	0	ND	0	0	ND	NC	NC	NC	NC
nt_b4	Candidate division NT-B4	0	0	0.0131403	0.00505944	0.00822233	0	0	ND	0	0	ND	0	0	ND	NC	NC	NC	NC
Halochromatium	Proteobacteria › Gammaproteobacteria › Chromatiales › Chromatiaceae	0	0	0.00554745	0.00240029	0.0152869	0	0	ND	0	0	ND	0	0	ND	NC	NC	NC	NC
le30	Not classified	0	0	0.00534664	0.00236757	0.01709	0.0037443	0.00186307	0.0284892	0.000874065	0.00087409	0.164092	0.00677179	0.00388789	0.0477536	NC	NC	NC	NC
Anabaena	Cyanobacteria › Nostocales › Nostocaceae	0	0	0	0	ND	0	0	ND	0	0	ND	0.0168123	0.00951386	0.045534	NC	NC	NC	NC
Ureaplasma	Tenericutes › Mollicutes › Mycoplasmataceae	0	0	0	0	ND	0.00608239	0.00470293	0.104491	0.0090676	0.00289318	0.00241142	0.0120383	0.00617503	0.0320436	NC	NC	NC	NC
Dolichospermum	Cyanobacteria › Nostocales › Nostocaceae	0	0	0	0	ND	0.00497337	0.00261153	0.0350394	0	0	ND	0	0	ND	NC	NC	NC	NC
Neptunomonas	Proteobacteria › Gammaproteobacteria › Oceanospirillales	0	0	0.00753424	0.00289024	0.00804945	0	0	ND	0	0	ND	0	0	ND	NC	NC	NC	NC
Diaphorobacter	Proteobacteria › Betaproteobacteria › Burkholderiales › Comamonadaceae	0	0	0	0	ND	0	0	ND	0.00837746	0.00423819	0.0303708	0.00391604	0.00391615	0.164092	NC	NC	NC	NC
Candidatus Microthrix	Actinobacteria	0	0	0.0242784	0.00810373	0.0033277	0	0	ND	0	0	ND	0.00352212	0.00352222	0.164092	NC	NC	NC	NC
Erythrobacter	Proteobacteria › Alphaproteobacteria › Sphingomonadales › Erythrobacteraceae	0	0	0.0161321	0.00963632	0.0541306	0	0	ND	0	0	ND	0	0	ND	NC	NC	NC	NC
nsmpvi18	Not classified	0	0	0.0154178	0.00573796	0.00673191	0	0	ND	0	0	ND	0	0	ND	NC	NC	NC	NC
Bacillus	Firmicutes › Bacilli › Bacillales › Bacillaceae	0	0	0	0	ND	0.0179378	0.00782608	0.0159981	0.108508	0.0623509	0.0478857	0.0121287	0.012129	0.164092	NC	NC	NC	NC
Afifella	Proteobacteria › Alphaproteobacteria › Rhizobiales › Rhodobiaceae	0	0	0.00654373	0.00352094	0.0382595	0	0	ND	0	0	ND	0	0	ND	NC	NC	NC	NC
Acidovorax	Proteobacteria › Betaproteobacteria › Burkholderiales › Comamonadaceae	0	0	0.00403144	0.00327931	0.115956	0.00173193	0.00165825	0.153561	0.0108223	0.00515509	0.0237373	0	0	ND	NC	NC	NC	NC
Sargsea_wgs	Not classified	0	0	0.0157223	0.00828861	0.0355229	0	0	ND	0	0	ND	0	0	ND	NC	NC	NC	NC
ws3	Candidate division Ws3	0	0	0.0115509	0.00647696	0.0441593	0	0	ND	0	0	ND	0	0	ND	NC	NC	NC	NC
Anoxybacillus	Firmicutes › Bacilli › Bacillales › Bacillaceae	0	0	0	0	ND	0	0	ND	0	0	ND	0.00375845	0.00213061	0.0458012	NC	NC	NC	NC
Acetobacter	Proteobacteria › Alphaproteobacteria › Rhodospirillales › Acetobacteraceae	0	0	0	0	ND	0	0	ND	0.0234592	0.0161607	0.0803544	0.00888658	0.0045087	0.0307139	NC	NC	NC	NC
Nitrospina	Nitrospinae › Nitrospinia › Nitrospinales › Nitrospinaceae	0	0	0.00765144	0.00400699	0.0346568	0	0	ND	0	0	ND	0	0	ND	NC	NC	NC	NC
Nocardioides	Actinobacteria › Actinobacteridae › Actinomycetales › Propionibacterineae › Nocardioidaceae	0	0	0.0136035	0.00676205	0.0283236	0.00236189	0.0022614	0.153561	0.00132128	0.00132132	0.164092	0	0	ND	NC	NC	NC	NC
Pasteurella	Proteobacteria › Gammaproteobacteria › Pasteurellales › Pasteurellaceae	0	0	0.00437048	0.00214441	0.026868	0.00396092	0.00281444	0.0865236	0.00328874	0.00230312	0.0836684	0.00313283	0.00313292	0.164092	NC	NC	NC	NC
Average % abundance, SEM, P by Student's t-test, and the ratio of abundance in Pglyrp-deficient to WT mice for each strain are shown, N = 12 mice/strain.
ND, not detected in both groups
NC, not calculated, because not detected in WT
