# Supplementary material for: Pglyrp-Regulated Gut Microflora Prevotella falsenii, Parabacteroides distasonis and Bacteroides eggerthii Enhance and Alistipes finegoldii Attenuates Colitis in Mice
Source: PLoS One. 2016 Jan 4;11(1):e0146162. doi: 10.1371/journal.pone.0146162 (PMC4699708; doi:10.1371/journal.pone.0146162)
Supplement: S5 Table — (XLS) [file pone.0146162.s006.xls]

## Sheet: DZIARSKI-pr.fasta.otus.fa.phylu
S5 Table. Bacterial species in stools with significantly different abundance in Pglyrp-deficient mice than in WT mice.
Species	WT	SEM	Pglyrp1-/-	SEM	P vs WT	Pglyrp2-/-	SEM	P vs WT	Pglyrp3-/-	SEM	P vs WT	Pglyrp4-/-	SEM	P vs WT	Pglyrp1/WT	Pglyrp2/WT	Pglyrp3/WT	Pglyrp4/WT
Alistipes finegoldii	15.7052	1.70969	9.55856	0.867041	0.00203448	11.6941	0.951902	0.0304722	10.9227	1.47579	0.0228745	14.886	1.23258	0.350618	0.608623	0.744603	0.695485	0.947837
Prevotella oris	6.87259	0.771731	2.64075	0.290697	1.91583e-05	5.85512	0.729863	0.180051	5.35576	0.434096	0.0503737	6.77705	0.807888	0.466313	0.384243	0.851952	0.779292	0.986099
Bacteroides uniformis	4.06731	0.467462	2.74631	0.394966	0.0210275	4.5422	0.801972	0.308948	3.40201	0.431299	0.153451	3.45562	0.539246	0.200302	0.675216	1.11676	0.836429	0.849608
Coprococcus eutactus	4.0213	0.817618	14.5504	2.66259	0.00051449	8.82554	2.77663	0.0562101	4.87926	0.822001	0.233551	7.0628	1.7128	0.0616452	3.61833	2.1947	1.21336	1.75635
Parabacteroides distasonis	3.98451	0.759372	7.32105	1.10519	0.0104467	5.86717	0.7828	0.0529508	7.77513	1.14446	0.0057134	8.18693	1.27298	0.00481618	1.83738	1.47249	1.95134	2.05469
Lactobacillus mali	2.27534	0.657797	2.87257	1.42055	0.353242	2.16962	0.750258	0.459097	2.14755	0.519009	0.440083	0.57967	0.175336	0.0103876	1.26248	0.953537	0.943836	0.254761
Ruminococcus gnavus	2.15299	0.238587	1.35603	0.1618	0.00565277	1.79843	0.15222	0.119257	1.83654	0.265183	0.192293	1.72808	0.240545	0.111462	0.629835	0.835315	0.853016	0.802638
Prevotella copri	1.55944	0.344032	1.50061	0.202901	0.442127	1.74766	0.310089	0.347867	3.27946	0.530773	0.00626021	1.99155	0.274664	0.168486	0.96228	1.1207	2.10298	1.27709
Bacteroides coprophilus	1.44442	0.650143	1.09917	0.235301	0.31124	1.40043	0.365824	0.47755	3.51777	0.600936	0.0143209	2.04474	0.444292	0.226965	0.760973	0.969542	2.43541	1.41561
Bacteroides capillosus	1.4354	0.374718	1.07081	0.191065	0.197695	1.45694	0.228483	0.481292	1.76014	0.348313	0.266067	0.736893	0.145222	0.0480787	0.745999	1.015	1.22623	0.51337
Odoribacter sp.	1.17685	0.103211	1.49201	0.192618	0.0816614	2.17826	0.331462	0.0044985	1.51609	0.18122	0.0590191	1.41242	0.15681	0.111346	1.2678	1.85092	1.28826	1.20017
Faecalibacterium prausnitzii	1.06779	0.221035	0.628567	0.120437	0.0474727	0.923349	0.231525	0.331561	2.3719	0.541455	0.0181369	0.497547	0.105376	0.0147258	0.58866	0.864726	2.22131	0.465959
Coprococcus clostridium sp. ss2/1	0.926103	0.211891	1.3031	0.411634	0.212092	0.558037	0.16699	0.0993816	0.437485	0.131033	0.0313096	0.568227	0.158513	0.0949855	1.40708	0.602565	0.472394	0.613568
Thermonema rossianum	0.88872	0.180953	0	0	3.26482e-05	0.734377	0.110531	0.244493	0.520675	0.0748553	0.0367426	0.938185	0.149728	0.417563	0	0.826332	0.585871	1.05566
Clostridium scindens	0.882566	0.324899	0.635546	0.144648	0.247291	0.416992	0.0658627	0.0965785	0.250184	0.0851801	0.036508	0.13463	0.0470821	0.016387	0.720112	0.472477	0.283474	0.152544
Pontibacter korlensis	0.848084	0.114663	0.238831	0.0496813	3.56177e-05	0.74516	0.11274	0.269109	0.722698	0.0778832	0.187737	1.04773	0.0964466	0.0981638	0.281612	0.87864	0.852154	1.23541
tm7 (candidate division) unclassified	0.834672	0.310471	0.719063	0.178414	0.374923	0.857771	0.322778	0.480105	1.54897	0.287829	0.0528429	0.78566	0.165494	0.445235	0.861491	1.02767	1.85578	0.94128
Clostridium celerecrescens	0.765174	0.190159	0.342468	0.0628788	0.0232029	0.781316	0.210741	0.478032	0.673167	0.125061	0.34496	0.533751	0.0908831	0.142023	0.447568	1.0211	0.879756	0.697555
Lactobacillus iners	0.763533	0.194137	0.352769	0.133966	0.0477798	0.321559	0.195631	0.0658305	0.502145	0.156267	0.152811	0.255318	0.0517275	0.00954378	0.462021	0.421146	0.657659	0.334389
Bacteroides acidifaciens	0.559931	0.123971	0.817943	0.145499	0.0953999	0.544908	0.209467	0.475941	0.50666	0.154879	0.395397	0.209156	0.0314076	0.00593729	1.46079	0.97317	0.904862	0.373538
Caloramator sp.	0.519164	0.0758543	0.348757	0.0516507	0.0383789	0.316808	0.0461853	0.0193867	0.583366	0.0918632	0.297676	0.386053	0.0558732	0.0858321	0.671766	0.610228	1.12366	0.743605
Porphyromonas crevioricanis	0.459186	0.0726918	0.419146	0.0668622	0.344542	0.456741	0.100334	0.492334	0.662519	0.0890785	0.0454165	0.836981	0.105356	0.00368767	0.912801	0.994675	1.44281	1.82275
Coprococcus clostridium phytofermentans	0.458445	0.111547	0.792525	0.154993	0.0470691	0.348681	0.0537896	0.201286	0.388001	0.125381	0.339361	0.279877	0.099781	0.122756	1.72872	0.760573	0.846342	0.610492
Bacteroides fragilis	0.455747	0.153674	0.417264	0.0653676	0.409938	0.474383	0.113251	0.46268	1.02637	0.158033	0.00837929	0.810657	0.171233	0.0685955	0.915561	1.04089	2.25206	1.77874
Prevotella nigrescens	0.417444	0.0936782	0.346	0.0767749	0.280642	0.306068	0.0741833	0.187434	0.255292	0.0425202	0.0646231	0.221392	0.0443837	0.0359089	0.828855	0.733195	0.611561	0.530351
Candidatus Pelagibacter ubique	0.34403	0.181991	0.853881	0.202307	0.037159	0.055322	0.0514726	0.0790551	0	0	0.0359732	0	0	0.0359732	2.482	0.160806	0	0
Anaerotruncus colihominis	0.313623	0.0861882	0.299387	0.0586914	0.446323	0.347693	0.129598	0.415498	0.115127	0.0262209	0.0191673	0.143016	0.0246065	0.0350723	0.954609	1.10864	0.367087	0.456014
Bacteroides eggerthii	0.309596	0.0672305	0.154724	0.0383829	0.0289644	0.120316	0.0303879	0.0110688	0.138249	0.019304	0.0113602	0.175022	0.0258161	0.037519	0.499762	0.388624	0.446546	0.565324
Flavobacterium columnare	0.277551	0.0570139	0.103762	0.0221916	0.00475646	0.257087	0.044369	0.392838	0.215174	0.0284424	0.169107	0.315449	0.0500823	0.311219	0.373849	0.926271	0.775262	1.13655
Bacteroides barnesiae	0.274566	0.0610992	0.0389589	0.0078898	0.00046222	0.242176	0.0388714	0.334677	0.258528	0.037387	0.41245	0.393703	0.0553617	0.0812766	0.141893	0.882033	0.941589	1.43391
Nitrosococcus oceani	0.270257	0.0551475	0	0	3.3507e-05	0.186372	0.0310042	0.10707	0.128745	0.0182548	0.0116996	0.235584	0.0368488	0.303178	0	0.68961	0.476379	0.871706
Clostridium methylpentosum	0.250562	0.0810035	0.185163	0.0575952	0.25868	0.294157	0.0764702	0.353063	0.313733	0.058999	0.267463	0.0973475	0.0331685	0.0469883	0.738992	1.17399	1.25212	0.388517
Parapedobacter sp.	0.238393	0.0397966	0.191476	0.0627827	0.267212	0.108757	0.0230849	0.0063589	0.0992053	0.0240714	0.00335343	0.097087	0.0213533	0.00244187	0.803197	0.456207	0.416142	0.407256
Bacteroides ovatus	0.23277	0.0489188	0.171933	0.0270892	0.144185	0.12456	0.0365541	0.0499307	0.215484	0.0490905	0.402669	0.201851	0.0312896	0.29987	0.738637	0.535122	0.925737	0.867168
Anaeroplasma sp.	0.216523	0.0706481	0.051333	0.0171725	0.0166023	0.0201744	0.0112382	0.00789955	0.12801	0.0446074	0.150453	0.0321432	0.0131669	0.00881566	0.237078	0.093174	0.591206	0.148451
Prevotella falsenii	0.206515	0.0225076	0.414874	0.0858896	0.014176	0.270468	0.0452348	0.111428	0.406819	0.0488934	0.000593365	0.428485	0.063933	0.00173058	2.00893	1.30968	1.96993	2.07484
Cytophaga hutchinsonii	0.205248	0.0205205	0.320789	0.0565052	0.0338241	0.199144	0.0439201	0.450829	0.23405	0.0467795	0.289276	0.360745	0.066324	0.0177661	1.56293	0.970262	1.14033	1.75761
Coprococcus catus	0.200901	0.127861	0.0329138	0.018345	0.103436	0.118139	0.104241	0.0220668	0.0465252	0.0451043	0.133551	0.0874636	0.0435416	0.205011	0.163831	0.588044	0.231582	0.435357
Sphingobacterium mizutaii	0.200566	0.0570192	0.0958226	0.0234386	0.0517002	0.0691452	0.0143892	0.29503	0.123484	0.0566281	0.173934	0.0844939	0.0252369	0.0380408	0.47776	0.34475	0.615676	0.421277
Rubrobacter taiwanensis	0.185568	0.0331657	0.116374	0.0182541	0.0405876	0.21411	0.039032	0.0451071	0.259006	0.0392511	0.0835029	0.203673	0.0222712	0.327414	0.627125	1.15381	1.39575	1.09757
Ruminococcus bromii	0.159678	0.0276049	0.0951557	0.0214301	0.0391687	0.390098	0.126757	0.113651	0.897865	0.326345	0.0172465	0.151577	0.037713	0.431986	0.595921	2.44303	5.62296	0.949267
Prochlorococcus sp.	0.133898	0.0725916	0.230079	0.112464	0.239989	0.0423964	0.0278016	0.00423687	0	0	0.0393018	0	0	0.0393018	1.71831	0.316631	0	0
Eubacterium siraeum	0.129969	0.0260352	0.0730482	0.0191247	0.0459759	0.264253	0.0374296	0.371781	0.214156	0.0292354	0.0213794	0.273552	0.0408073	0.00356423	0.562044	2.0332	1.64775	2.10475
Persicobacter diffluens	0.128206	0.0219103	0.136582	0.0297337	0.411343	0.116802	0.0257024	0.381067	0.19244	0.0295992	0.0475319	0.386703	0.068992	0.000853056	1.06533	0.911052	1.50103	3.01627
Dorea formicigenerans	0.123596	0.0304969	0.074113	0.0155038	0.0810766	0.107118	0.0275717	0.00385626	0.0764367	0.0312171	0.145779	0.0229263	0.00912239	0.00225591	0.599638	0.866677	0.618439	0.185494
Anaerovorax sp.	0.123389	0.0355206	0.061506	0.0180489	0.067321	0.0623587	0.0190703	0.162248	0.0716401	0.0269351	0.129065	0.0591881	0.0144699	0.054154	0.498473	0.505384	0.580604	0.479688
Escherichia fergusonii	0.11991	0.0566289	0.0482034	0.0250082	0.129566	0.0532588	0.0292562	0.0129744	0.0234705	0.0111295	0.0544342	0.0887674	0.0854792	0.382091	0.401995	0.444154	0.195734	0.740281
Dysgonomonas gadei	0.116866	0.0202617	0.0736722	0.0149683	0.0502281	0.04805	0.0194087	0.114994	0.0962919	0.0367729	0.314479	0.0964227	0.0267438	0.274282	0.6304	0.411155	0.823952	0.825072
Sediminicola luteus	0.110673	0.0297857	0.0401607	0.0151042	0.0231636	0.0681747	0.0145225	0.161552	0.0285936	0.00830198	0.00723936	0.069795	0.0153062	0.117563	0.362878	0.616002	0.258362	0.630643
Clostridium leptum	0.0852206	0.0257353	0.0417118	0.0121716	0.0703376	0.101537	0.0349839	0.424712	0.323729	0.108887	0.0222206	0.0302306	0.0097202	0.0290568	0.489457	1.19146	3.79872	0.354734
Porphyromonas gingivalis	0.0828096	0.0193006	0.0854452	0.0152624	0.457835	0.0777648	0.0167974	0.465826	0.152912	0.0185727	0.00786604	0.124698	0.0221751	0.0841101	1.03183	0.939079	1.84655	1.50584
Bacteroides intestinalis	0.0752088	0.0180893	0.0623556	0.0191221	0.315081	0.0777138	0.0218311	0.234629	0.0543684	0.0100428	0.162373	0.0310847	0.0138047	0.0327077	0.8291	1.03331	0.7229	0.413313
Dichelobacter nodosus	0.0729878	0.0175525	0.0518808	0.0137963	0.177349	0.0571588	0.0111524	0.175094	0.0726564	0.0161315	0.494517	0.0318052	0.0149281	0.043836	0.710814	0.783129	0.99546	0.435761
Aquiflexum sp.	0.0648218	0.0175429	0	0	0.000632404	0.0455423	0.00838936	0.100911	0.0355342	0.00655359	0.0660484	0.06416	0.00995225	0.48706	0	0.702576	0.548182	0.989791
Lactobacillus reuteri	0.0485136	0.0200626	0.0132316	0.00685802	0.0551353	0.0127761	0.00734014	0.117811	0.026791	0.00899921	0.166962	0.00797255	0.00474591	0.03099	0.27274	0.263352	0.552237	0.164336
Parabacteroides gordonii	0.0473868	0.0133029	0.0117405	0.00649289	0.0124285	0.0275936	0.00832359	0.170552	0.343249	0.209037	0.0858906	0.0680432	0.0105688	0.11847	0.247758	0.582306	7.24357	1.43591
Adlercreutzia equolifaciens	0.0423335	0.014193	0.0226605	0.00675221	0.11191	0.021311	0.00831911	0.0711319	0.046554	0.0171144	0.425593	0.0126161	0.00430105	0.0287743	0.535286	0.503407	1.0997	0.298016
Butyrivibrio hungatei	0.0412022	0.0161064	0.116445	0.0417774	0.0535004	0.0759301	0.0182719	0.146903	0.161462	0.0528085	0.0201913	0.123296	0.0527571	0.075434	2.82618	1.84287	3.91878	2.99245
Anaerobranca sp.	0.0351249	0.0200334	0.0220371	0.0071794	0.272425	0.0369068	0.0122381	0.345639	0.095424	0.0177001	0.0171849	0.0403388	0.0107111	0.410293	0.627392	1.05073	2.7167	1.14844
Rapidithrix thailandica	0.034482	0.011182	0.0543951	0.0142619	0.141866	0.0404798	0.00923728	0.14472	0.0715307	0.0145327	0.0278339	0.0263468	0.0107555	0.302637	1.57749	1.17394	2.07444	0.764074
Aneurinibacillus thermoaerophilus	0.034334	0.0100185	0	0	0.00120485	0.0208772	0.00660168	0.209504	0.0111518	0.00415965	0.0219771	0.0418925	0.00979779	0.297514	0	0.608062	0.324804	1.22014
Bacteroides plebeius	0.0319091	0.0102165	0.0347078	0.00627526	0.408794	0.0470431	0.0149571	0.397535	0.0992218	0.0157649	0.000828496	0.0488533	0.0109241	0.134728	1.08771	1.47428	3.10951	1.53101
Pseudobutyrivibrio ruminis	0.0303872	0.0123323	0.0152357	0.00361895	0.125511	0.025798	0.0117644	0.168203	0.281947	0.101835	0.0112946	0.17587	0.0496311	0.00471126	0.501387	0.848975	9.27847	5.78763
Cohnella sp.	0.0276098	0.0141676	0.049736	0.011502	0.119088	0.0116511	0.00659497	0.000127699	0.0599863	0.0225622	0.118567	0.00181061	0.00123818	0.0416598	1.80139	0.421993	2.17265	0.0655787
Parabacteroides johnsonii	0.0269741	0.00623689	0.0416452	0.00993384	0.112068	0.0965017	0.01446	0.312465	0.140317	0.0325031	0.00121177	0.14161	0.0498043	0.0161939	1.5439	3.57757	5.20194	5.24985
Olivibacter sp.	0.0261249	0.0115536	0.0157111	0.00406643	0.202174	0.0191098	0.00734454	0.0156357	0.0221291	0.0109596	0.4021	0.0121458	0.00668497	0.153168	0.601383	0.73148	0.847049	0.464913
Oribacterium sp. oral taxon 078	0.0258201	0.00933173	0.00808149	0.00259566	0.0403073	0.00286476	0.00188851	0.065553	0.00120372	0.00120375	0.00788223	0.00342185	0.00189707	0.0140121	0.312992	0.110951	0.0466194	0.132527
Shuttleworthia satelles	0.0229133	0.0125299	0.000773682	0.000773705	0.0458399	0.00556756	0.00357649	0.241164	0.00855955	0.0085598	0.17723	0.00156642	0.00156646	0.0525213	0.0337657	0.242984	0.373563	0.0683628
Robiginitalea biformata	0.0207182	0.00575896	0	0	0.000800245	0.00916165	0.00382461	0.110332	0.00666045	0.00255791	0.0180996	0.0117947	0.00700828	0.167962	0	0.442204	0.321479	0.569293
Ruminococcus torques	0.0173116	0.00739631	0.0172926	0.00438484	0.499132	0.0360098	0.0137536	0.0364239	0.0213857	0.0079431	0.355483	0.0248411	0.0114924	0.293608	0.998908	2.0801	1.23534	1.43494
Clostridium piliforme	0.0172745	0.0075783	0.142864	0.0358399	0.00120111	0.0489869	0.0148339	0.085349	0.133001	0.065869	0.047429	0.0115104	0.00622304	0.281317	8.27026	2.8358	7.6993	0.666325
Streptococcus lutetiensis	0.0155096	0.0155101	0	0	0.164092	0	0	0.0237567	0	0	0.164092	0	0	0.164092	0	0	0	0
Veillonella parvula	0.015414	0.0069974	0.01008	0.00362475	0.25277	0	0	0.368516	0.012004	0.0108301	0.396938	0	0	0.0191882	0.653953	0	0.778771	0
Candidatus Entotheonella sp.	0.0148469	0.00466591	0	0	0.00215501	0.0125964	0.00447088	0.319542	0.00214222	0.00155089	0.00846811	0.0042134	0.00286305	0.0324923	0	0.848418	0.144287	0.28379
Clostridium thermopalmarium	0.014152	0.00849425	0	0	0.0549334	0.023841	0.0183582	0.247888	0	0	0.0549334	0	0	0.0549334	0	1.68464	0	0
Nisaea sp.	0.0136717	0.00721132	0.0676693	0.0206135	0.0108089	0.00598716	0.00573244	0.160531	0	0	0.0355909	0	0	0.0355909	4.94958	0.437923	0	0
Lachnospira pectinoschiza	0.0119241	0.00667165	0.00206243	0.00164711	0.0826622	0.00271834	0.00174767	0.0265643	0.0112119	0.00717693	0.471361	0.010005	0.00709337	0.422789	0.172964	0.227971	0.940279	0.839062
Sphingobacterium faecium	0.0118978	0.00474401	0.0441884	0.00841544	0.00147393	0.0653308	0.0256528	0.066148	0.0338155	0.0124429	0.0569937	0.0220567	0.00803514	0.144024	3.714	5.49099	2.84216	1.85385
Myroides odoratimimus	0.0111136	0.00544862	0.00271718	0.00144187	0.0752409	0.00282809	0.00270777	0.0439418	0.0107487	0.0034771	0.477749	0.000932662	0.000932689	0.0395141	0.244492	0.254473	0.967174	0.0839211
zd0117 sp.	0.0109761	0.0058594	0.00692371	0.00470657	0.297576	0	0	0.231625	0	0	0.0371865	0	0	0.0371865	0.630797	0	0	0
Candidatus Xiphinematobacter sp.	0.0109761	0.0058594	0.00937627	0.00632203	0.427226	0	0	0.0439418	0	0	0.0371865	0	0	0.0371865	0.854241	0	0	0
Leuconostoc citreum	0.0108335	0.00456249	0.00489093	0.00403851	0.170001	0.00916785	0.00420366	0.36789	0.0110659	0.00517587	0.486719	0.00209091	0.00209097	0.0477354	0.451462	0.846249	1.02145	0.193004
Fulvivirga sp.	0.0099575	0.00726441	0.00691327	0.00349083	0.354628	0.0120847	0.00771475	0.168968	0.0734202	0.0327213	0.0357628	0.0389039	0.0156233	0.0535434	0.694278	1.21363	7.37335	3.90699
Sporocytophaga sp.	0.00973251	0.00464629	0	0	0.0239636	0.00400502	0.00198538	0.045675	0.00533917	0.00246572	0.206276	0.035678	0.00889245	0.00842878	0	0.411509	0.548592	3.66586
Marinimicrobium sp.	0.00754054	0.00445703	0.0131658	0.0074368	0.261582	0	0	0.1815	0	0	0.0523935	0	0	0.0523935	1.74601	0	0	0
Chitinimonas taiwanensis	0.0070052	0.00482593	0	0	0.0803601	0	0	0.0284272	0	0	0.0803601	0	0	0.0803601	0	0	0	0
Microbacterium paraoxydans	0.00670524	0.00246606	0.0156579	0.00351794	0.024496	0.0448527	0.0187937	0.17509	0.0245442	0.0043688	0.000884707	0.020552	0.00603738	0.0226094	2.33518	6.6892	3.66045	3.06507
Zhouia amylolytica	0.00613118	0.00436111	0.00856316	0.00534995	0.363962	0	0	0.000844717	0	0	0.0868581	0	0	0.0868581	1.39666	0	0	0
Cardiobacterium hominis	0.00603947	0.00280897	0.00293161	0.00138594	0.165936	0.0371533	0.0081491	0.0572944	0.0158121	0.00427839	0.0346639	0.00400569	0.00324646	0.32017	0.485409	6.15174	2.61812	0.663252
Eubacterium cellulosolvens	0.00591858	0.00343534	0.00248952	0.00182757	0.193853	0	0	0.17509	0	0	0.0494677	0	0	0.0494677	0.420629	0	0	0
Streptococcus sanguinis	0.00562355	0.00335654	0.00175476	0.00127958	0.146566	0.00274182	0.00176355	0.304995	0.0081981	0.00379651	0.308233	0	0	0.0540015	0.312038	0.48756	1.45782	0
Lactobacillus ruminis	0.00525783	0.0023146	0.00992537	0.00407194	0.164908	0.00554414	0.00284863	0.17509	0.00806016	0.00383353	0.268941	0	0	0.0166186	1.88773	1.05445	1.53298	0
sr1 (candidate division) unclassified	0.00523169	0.00523184	0	0	0.164092	0	0	0.0131133	0	0	0.164092	0	0	0.164092	0	0	0	0
Collinsella aerofaciens	0.00485144	0.00261587	0.0192225	0.00776668	0.0467101	0.0232015	0.00718438	0.17509	0.0101201	0.00439587	0.157098	0.0333368	0.0216258	0.102238	3.96223	4.7824	2.086	6.87153
za3312c sp.	0.00400641	0.00400653	0.0190046	0.00545398	0.0186603	0	0	0.232486	0	0	0.164092	0	0	0.164092	4.74355	0	0	0
Alkalibacterium psychrotolerans	0.00351376	0.00155571	0.010004	0.00358198	0.0553505	0.00723197	0.0034812	0.17509	0.0211905	0.00712146	0.0119831	0.00387716	0.00207816	0.444971	2.84709	2.05819	6.03073	1.10342
Lactobacillus aviarius	0.00309393	0.0017717	0.00240927	0.00174822	0.392912	0.00259097	0.00166747	0.17509	0.00437882	0.00344421	0.371608	0	0	0.04735	0.778711	0.837438	1.4153	0
Propionibacterium acnes	0.00288598	0.00194728	0.00852536	0.00636318	0.202926	0	0	0.17509	0.0412633	0.0116691	0.00186213	0.00603003	0.00427787	0.255248	2.95407	0	14.2979	2.08942
Lactobacillus mucosae	0.00212477	0.00212483	0	0	0.164092	0	0	0.0548336	0.00361115	0.00361126	0.363075	0.00112734	0.00112738	0.341198	0	0	1.69955	0.530574
Thermincola sp.	0.00114288	0.00114292	0.00513811	0.00228789	0.0662535	0.00616444	0.00469587	0.181917	0.0099272	0.00413872	0.0264489	0.00675315	0.0035618	0.0739351	4.49574	5.39376	8.6861	5.90887
Fusobacterium necrophorum	0.00114288	0.00114292	0.00613704	0.00613722	0.216127	0.00373437	0.00252821	0.17509	0.135816	0.0577339	0.0146195	0.0423713	0.0227144	0.0417631	5.36979	3.2675	118.836	37.0741
Streptomyces omiyaensis	0	0	0.0556448	0.0139675	0.000313562	0	0	ND	0	0	ND	0	0	ND	NC	NC	NC	NC
Candidatus Microthrix calida	0	0	0.0242784	0.00810373	0.0033277	0	0	0.153561	0	0	ND	0.00352212	0.00352222	0.164092	NC	NC	NC	NC
nsmpvi18 sp.	0	0	0.0154178	0.00573796	0.00673191	0	0	ND	0	0	ND	0	0	ND	NC	NC	NC	NC
Neptunomonas japonica	0	0	0.00753424	0.00289024	0.00804945	0	0	0.153561	0	0	ND	0	0	ND	NC	NC	NC	NC
nt_b4 (candidate division) unclassified	0	0	0.0131403	0.00505944	0.00822233	0	0	ND	0	0	ND	0	0	ND	NC	NC	NC	NC
Acidimicrobium ferrooxidans	0	0	0.0243761	0.0103517	0.013932	0	0	ND	0	0	ND	0	0	ND	NC	NC	NC	NC
Halochromatium sp.	0	0	0.00554745	0.00240029	0.0152869	0	0	ND	0	0	ND	0	0	ND	NC	NC	NC	NC
Streptococcus canis	0	0	0.00301867	0.00131835	0.0159954	0	0	ND	0	0	ND	0	0	ND	NC	NC	NC	NC
Rubrobacter radiotolerans	0	0	0.00491675	0.00215937	0.0164328	0	0	ND	0.00110595	0.00110598	0.164092	0.0106384	0.00580363	0.0401767	NC	NC	NC	NC
le30 sp.	0	0	0.00534664	0.00236757	0.01709	0.0037443	0.00186307	0.153561	0.000874065	0.00087409	0.164092	0.00677179	0.00388789	0.0477536	NC	NC	NC	NC
Lactobacillus agilis	0	0	0.0106207	0.00475774	0.0180451	0	0	ND	0	0	ND	0.000932975	0.000933002	0.164092	NC	NC	NC	NC
Streptococcus parauberis	0	0	0.0107029	0.00492549	0.0204125	0.00287505	0.00275273	0.153561	0.0113607	0.00664186	0.0506177	0.0081549	0.00372919	0.0198373	NC	NC	NC	NC
Tepidibacter sp.	0	0	0.0270506	0.0130653	0.0251725	0	0	0.0284892	0	0	ND	0	0	ND	NC	NC	NC	NC
Pasteurella pneumotropica	0	0	0.00437048	0.00214441	0.026868	0.00396092	0.00281444	ND	0.00328874	0.00230312	0.0836684	0.00313283	0.00313292	0.164092	NC	NC	NC	NC
Nocardioides oleivorans	0	0	0.0136035	0.00676205	0.0283236	0.00236189	0.0022614	ND	0.00132128	0.00132132	0.164092	0	0	ND	NC	NC	NC	NC
Nitrospina sp.	0	0	0.00765144	0.00400699	0.0346568	0	0	0.153561	0	0	ND	0	0	ND	NC	NC	NC	NC
Pseudomonas balearica	0	0	0.00331256	0.00174436	0.0353738	0	0	ND	0	0	ND	0	0	ND	NC	NC	NC	NC
Sargsea_wgs sp.	0	0	0.0157223	0.00828861	0.0355229	0	0	0.0677219	0	0	ND	0	0	ND	NC	NC	NC	NC
Afifella marina	0	0	0.00654373	0.00352094	0.0382595	0	0	ND	0	0	ND	0	0	ND	NC	NC	NC	NC
Streptococcus porcinus	0	0	0.00272982	0.00147557	0.0388914	0	0	ND	0.00374936	0.00253241	0.0764477	0.00644496	0.00644515	0.164092	NC	NC	NC	NC
ws3 (candidate division) unclassified	0	0	0.0115509	0.00647696	0.0441593	0	0	ND	0	0	ND	0	0	ND	NC	NC	NC	NC
Erythrobacter citreus	0	0	0.0161321	0.00963632	0.0541306	0	0	ND	0	0	ND	0	0	ND	NC	NC	NC	NC
Clostridium cocleatum	0	0	0.0266378	0.0168185	0.0637454	0	0	ND	0	0	ND	0.00711382	0.00400395	0.0447203	NC	NC	NC	NC
Acidovorax facilis	0	0	0.00403144	0.00327931	0.115956	0.00173193	0.00165825	ND	0.0108223	0.00515509	0.0237373	0	0	ND	NC	NC	NC	NC
Halomonas sp. man k22	0	0	0.0494932	0.04359	0.134201	0	0	0.0350394	0	0	ND	0	0	ND	NC	NC	NC	NC
Brevundimonas diminuta	0	0	0.00076713	0.000767153	0.164092	0	0	ND	0.00724225	0.00425944	0.0515819	0.0109211	0.00699835	0.0664483	NC	NC	NC	NC
Helicobacter ganmani	0	0	0.0023494	0.00234947	0.164092	0.306575	0.0905823	ND	0.0632837	0.022164	0.00459998	0.0894785	0.0425772	0.0236308	NC	NC	NC	NC
Peptostreptococcus anaerobius	0	0	0.00603573	0.00603591	0.164092	0	0	ND	0.0119403	0.00553555	0.0210942	0	0	ND	NC	NC	NC	NC
Desulfovibrio desulfuricans	0	0	0	0	ND	0	0	ND	0.00871173	0.00450091	0.0329359	0.0036476	0.00194088	0.0367504	NC	NC	NC	NC
Acetobacter syzygii	0	0	0	0	ND	0	0	0.153561	0.0234592	0.0161607	0.0803544	0.00888658	0.0045087	0.0307139	NC	NC	NC	NC
Ruminococcus albus	0	0	0	0	ND	0	0	ND	0.0176648	0.00883585	0.0290396	0.000783208	0.000783231	0.164092	NC	NC	NC	NC
Diaphorobacter sp.	0	0	0	0	ND	0	0	ND	0.00837746	0.00423819	0.0303708	0.00391604	0.00391615	0.164092	NC	NC	NC	NC
Ureaplasma urealyticum	0	0	0	0	ND	0.00608239	0.00470293	ND	0.0090676	0.00289318	0.00241142	0.0120383	0.00617503	0.0320436	NC	NC	NC	NC
Anoxybacillus kestanbolensis	0	0	0	0	ND	0	0	ND	0	0	ND	0.00375845	0.00213061	0.0458012	NC	NC	NC	NC
Arcanobacterium pyogenes	0	0	0	0	ND	0.00252553	0.00162317	0.0280701	0.0336736	0.0336746	0.164092	0	0	ND	NC	NC	NC	NC
Lactobacillus panis	0	0	0	0	ND	0.00286738	0.00185081	ND	0.0115114	0.00553519	0.0247052	0	0	ND	NC	NC	NC	NC
Bacillus longiquaesitum	0	0	0	0	ND	0	0	ND	0.100278	0.0571032	0.0464898	0	0	ND	NC	NC	NC	NC
Oscillatoria spongeliae	0	0	0	0	ND	0	0	0.00137478	0.0124061	0.0124064	0.164092	0.00783208	0.00783231	0.164092	NC	NC	NC	NC
Helcococcus ovis	0	0	0	0	ND	0.00243007	0.00232669	0.153561	0.0246108	0.0154131	0.0622891	0.0467496	0.0268504	0.0478118	NC	NC	NC	NC
Paracoccus aminovorans	0	0	0	0	ND	0	0	0.0625704	0	0	ND	0.0107235	0.00587777	0.0408462	NC	NC	NC	NC
Bacteroides massiliensis	0	0	0	0	ND	0	0	ND	0.028677	0.0161628	0.0449265	0.0748968	0.0386332	0.0327351	NC	NC	NC	NC
Anabaena cylindrica	0	0	0	0	ND	0	0	ND	0	0	ND	0.0168123	0.00951386	0.045534	NC	NC	NC	NC
Staphylococcus sciuri	0	0	0	0	ND	0	0	0.0262039	0.00331785	0.00331795	0.164092	0	0	ND	NC	NC	NC	NC
Average % abundance, SEM, P by Student's t-test, and the ratio of abundance in Pglyrp-deficient to WT mice for each strain are shown, N = 12 mice/strain.
ND, not detected in both groups
NC, not calculated, because not detected in WT
