# Supplementary material for: Pglyrp-Regulated Gut Microflora Prevotella falsenii, Parabacteroides distasonis and Bacteroides eggerthii Enhance and Alistipes finegoldii Attenuates Colitis in Mice
Source: PLoS One. 2016 Jan 4;11(1):e0146162. doi: 10.1371/journal.pone.0146162 (PMC4699708; doi:10.1371/journal.pone.0146162)
Supplement: S6 Table — (XLS) [file pone.0146162.s007.xls]

## Sheet: DZIARSKI-pr.fasta.otus.fa.perce
S6 Table. Bacterial OTUs in stools with significantly different abundance in Pglyrp-deficient mice than in WT mice.
OTUs	Classification	WT	SEM	Pglyrp1-/-	SEM	P vs WT	Pglyrp2-/-	SEM	P vs WT	Pglyrp3-/-	SEM	P vs WT	Pglyrp4-/-	SEM	P vs WT	Pglyrp1/WT	Pglyrp2/WT	Pglyrp3/WT	Pglyrp4/WT
OTU_3	acuz02000034.1 prevotella oris str. f0302 k__bacteria; p__bacteroidetes; c__bacteroidia; o__bacteroidales; f__prevotellaceae; g__prevotella; s__prevotella oris; otu_1045	1.70324	0.35755	0	0	4.6745e-05	1.48007	0.285115	0.315186	1.18898	0.142353	0.0975523	2.0503	0.305259	0.234087	0	0.868976	0.698069	1.20376
OTU_73	gq047212.1 topographical and temporal human skin microbiome skin buttock clone nbw1010a08c1 k__bacteria; p__bacteroidetes; c__bacteroidia; o__bacteroidales; f__rikenellaceae; g__alistipes; s__alistipes finegoldii; otu_1054	1.41818	0.340239	0	0	0.000200002	1.12218	0.20803	0.232895	1.02927	0.137782	0.150431	1.65759	0.293419	0.29973	0	0.791283	0.725766	1.16881
OTU_6845	acuz02000034.1 prevotella oris str. f0302 k__bacteria; p__bacteroidetes; c__bacteroidia; o__bacteroidales; f__prevotellaceae; g__prevotella; s__prevotella oris; otu_1045	0.698091	0.135438	0	0	1.81362e-05	0.510441	0.0903116	0.130688	0.392316	0.0501327	0.022885	0.635495	0.107415	0.360357	0	0.731194	0.561984	0.910333
OTU_7506	ef399114.1 human fecal clone sjtu_f_11_84 k__bacteria; p__firmicutes; c__clostridia; o__clostridiales; f__lachnospiraceae; g__ruminococcus; s__ruminococcus gnavus; otu_2134	0.629567	0.142055	0	0	0.000105009	0.472058	0.0807188	0.172749	0.373151	0.0534921	0.0526432	0.626659	0.0951529	0.493293	0	0.749815	0.592711	0.995382
OTU_3803	y08957.1 thermonema rossianum str. sc_1 k__bacteria; p__bacteroidetes; c__sphingobacteria; o__sphingobacteriales; f__flammeovirgaceae; g__thermonema; s__thermonema rossianum; otu_1204	0.546237	0.130721	0	0	0.000194959	0.419785	0.0763977	0.206293	0.342243	0.0527118	0.0809526	0.604794	0.0932918	0.359434	0	0.768503	0.626547	1.1072
OTU_7404	fj676335.1 synecology primary and secondary habitats escherichia coli o157:h7 fecal marc beef cattle feedlot animal #4225 pen 301; was negative stec o157 clone 3_7b9 k__bacteria; p__bacteroidetes; c__bacteroidia; o__bacteroidales; f__prevotellaceae; g__prevotella; s__prevotella copri; otu_1037	0.529417	0.223351	0.51225	0.0933529	0.472051	0.450044	0.144533	0.384112	1.34428	0.266022	0.0141977	0.721785	0.150734	0.241388	0.967573	0.850073	2.53918	1.36336
OTU_7346	ab326352.1 lactobacillus mali str. nbrc 102159 k__bacteria; p__firmicutes; c__bacilli; o__lactobacillales; f__lactobacillaceae; g__lactobacillus; s__lactobacillus mali; otu_1893	0.452549	0.139328	0.63902	0.302269	0.290479	0.412216	0.154991	0.424158	0.497042	0.129078	0.408472	0.101369	0.0308603	0.0110872	1.41204	0.910876	1.09832	0.223995
OTU_6	ab326352.1 lactobacillus mali str. nbrc 102159 k__bacteria; p__firmicutes; c__bacilli; o__lactobacillales; f__lactobacillaceae; g__lactobacillus; s__lactobacillus mali; otu_1893	0.418307	0.113038	0.564166	0.296647	0.325199	0.390423	0.146444	0.440781	0.333637	0.0838725	0.27681	0.139852	0.0419039	0.0153316	1.34869	0.933342	0.797589	0.334328
OTU_5647	dq344916.1 tannerella forsythensis str. rma 8360 k__bacteria; p__bacteroidetes; c__bacteroidia; o__bacteroidales; f__porphyromonadaceae; g__tannerella; s__tannerella forsythia; otu_1032	0.408876	0.0901327	0.243981	0.04854	0.0607412	0.13475	0.0229953	0.00372667	0.100915	0.0336136	0.00205893	0.0757429	0.0161972	0.000726295	0.596713	0.329562	0.246811	0.185247
OTU_7018	dq344916.1 tannerella forsythensis str. rma 8360 k__bacteria; p__bacteroidetes; c__bacteroidia; o__bacteroidales; f__porphyromonadaceae; g__tannerella; s__tannerella forsythia; otu_1032	0.360835	0.0803083	0.147374	0.0299613	0.0103986	0.253643	0.0667891	0.15796	0.0752975	0.0207625	0.0011617	0.0748259	0.0198194	0.00111989	0.408425	0.702934	0.208676	0.207369
OTU_7285	acuz02000034.1 prevotella oris str. f0302 k__bacteria; p__bacteroidetes; c__bacteroidia; o__bacteroidales; f__prevotellaceae; g__prevotella; s__prevotella oris; otu_1045	0.346219	0.0605941	0.144648	0.0399457	0.00549146	0.141538	0.0447552	0.00629165	0.162735	0.0325305	0.00702499	0.109107	0.0160558	0.000511575	0.417792	0.408812	0.470033	0.315139
OTU_2958	nz_abfk02000016.1 alistipes putredinis str. dsm 17216 k__bacteria; p__bacteroidetes; c__bacteroidia; o__bacteroidales; f__rikenellaceae; g__alistipes; s__alistipes putredinis; otu_1055	0.335946	0.0831519	0	0	0.000273371	0.333658	0.0644689	0.491423	0.249694	0.0403046	0.180363	0.441595	0.0712468	0.172553	0	0.993189	0.743257	1.31448
OTU_887	nz_abfk02000016.1 alistipes putredinis str. dsm 17216 k__bacteria; p__bacteroidetes; c__bacteroidia; o__bacteroidales; f__rikenellaceae; g__alistipes; s__alistipes putredinis; otu_1055	0.327553	0.112255	0.773366	0.160592	0.0164893	0.107605	0.0501627	0.0437029	0.0551165	0.0130471	0.0123578	0.312206	0.0640745	0.453282	2.36104	0.328513	0.168268	0.953148
OTU_2847	gq047212.1 topographical and temporal human skin microbiome skin buttock clone nbw1010a08c1 k__bacteria; p__bacteroidetes; c__bacteroidia; o__bacteroidales; f__rikenellaceae; g__alistipes; s__alistipes finegoldii; otu_1054	0.325364	0.078267	0.00201191	0.00201197	0.000219525	0.256061	0.0475287	0.22858	0.29584	0.0338033	0.366198	0.522249	0.0919781	0.0586394	0.00618356	0.786999	0.909258	1.60512
OTU_25	fj975902.1 human gut microbiome adopts alternative state bowel transplantation ileum effluent clone 15d67.410 k__bacteria; p__bacteroidetes; c__bacteroidia; o__bacteroidales; f__porphyromonadaceae; g__parabacteroides; s__parabacteroides distasonis; otu_1023	0.323901	0.0644419	0.196837	0.0522047	0.06987	0.194517	0.0635746	0.0834784	0.223421	0.0403033	0.099872	0.122856	0.0189229	0.00334745	0.607707	0.600545	0.689781	0.379301
OTU_6546	fj673546.1 synecology primary and secondary habitats escherichia coli o157:h7 fecal marc beef cattle feedlot animal #4262 pen 301; was positive stec o157 clone 130_5i22 k__bacteria; p__bacteroidetes; c__bacteroidia; o__bacteroidales; f__bacteroidaceae; g__bacteroides; s__bacteroides coprophilus; otu_997	0.320461	0.146742	0.33164	0.0728578	0.473107	0.451293	0.131302	0.256656	1.14366	0.226062	0.00290531	0.525765	0.11568	0.141876	1.03488	1.40826	3.56879	1.64065
OTU_178	ab326352.1 lactobacillus mali str. nbrc 102159 k__bacteria; p__firmicutes; c__bacilli; o__lactobacillales; f__lactobacillaceae; g__lactobacillus; s__lactobacillus mali; otu_1893	0.304409	0.0938845	0.2788	0.0859326	0.421188	0.271273	0.111129	0.41096	0.346455	0.0969128	0.379134	0.0852787	0.0313815	0.0187606	0.915873	0.891146	1.13812	0.280145
OTU_599	eu768543.1 pervasive effects antibiotic on human gut microbiota deep sequencing fecal clone c5_594 k__bacteria; p__bacteroidetes; c__bacteroidia; o__bacteroidales; f__rikenellaceae; g__alistipes; s__alistipes finegoldii; otu_1054	0.297846	0.102661	0.0409315	0.019476	0.0111397	0.101279	0.0218158	0.0372116	0.0708041	0.0298729	0.022596	0.167236	0.0324244	0.118956	0.137425	0.340039	0.23772	0.561484
OTU_527	ef401044.1 human fecal clone sjtu_d_05_04 k__bacteria; p__bacteroidetes; c__bacteroidia; o__bacteroidales; f__bacteroidaceae; g__bacteroides; s__bacteroides uniformis; otu_1011	0.292985	0.0588125	0	0	2.75278e-05	0.242394	0.0479285	0.255904	0.235427	0.0307636	0.19759	0.466818	0.0784944	0.0450921	0	0.827326	0.803545	1.59332
OTU_2998	eu455093.1 innate immunity and intestinal microbiota type 1 diabetes mouse cecum clone h75n1_99b08 k__bacteria; p__bacteroidetes; c__bacteroidia; o__bacteroidales; f__bacteroidaceae; g__bacteroides; s__bacteroides uniformis; otu_1011	0.281374	0.0618338	0.102402	0.0391176	0.0114502	0.0330708	0.0172104	0.000415137	0.0170691	0.0062699	0.000162713	0.15172	0.0770431	0.101443	0.363937	0.117533	0.0606633	0.539212
OTU_3157	ay989908.1 pontibacter actiniorum str. kmm 6156 k__bacteria; p__bacteroidetes; c__sphingobacteria; o__sphingobacteriales; f__flexibacteraceae; g__pontibacter; s__pontibacter korlensis; otu_1218	0.278018	0.0734535	0	0	0.000508653	0.22814	0.0389351	0.277325	0.189999	0.0313021	0.141102	0.293299	0.0495533	0.432321	0	0.820596	0.683408	1.05497
OTU_2452	gq047212.1 topographical and temporal human skin microbiome skin buttock clone nbw1010a08c1 k__bacteria; p__bacteroidetes; c__bacteroidia; o__bacteroidales; f__rikenellaceae; g__alistipes; s__alistipes finegoldii; otu_1054	0.276003	0.0672835	0	0	0.000235027	0.166726	0.0303082	0.076411	0.153306	0.0290322	0.0541046	0.285076	0.0543767	0.45871	0	0.604072	0.555451	1.03287
OTU_7269	nc_007484.1 nitrosococcus oceani str. atcc 19707 k__bacteria; p__proteobacteria; c__gammaproteobacteria; o__chromatiales; f__chromatiaceae; g__nitrosococcus; s__nitrosococcus oceani; otu_3497	0.270257	0.0551475	0	0	3.3507e-05	0.170841	0.0333931	0.0686559	0.128745	0.0182548	0.0116996	0.235584	0.0368488	0.303178	0	0.632143	0.476379	0.871706
OTU_6614	dq344916.1 tannerella forsythensis str. rma 8360 k__bacteria; p__bacteroidetes; c__bacteroidia; o__bacteroidales; f__porphyromonadaceae; g__tannerella; s__tannerella forsythia; otu_1032	0.266912	0.132199	0.0435169	0.0164615	0.0538546	0.0306956	0.00798059	0.0441437	0.0254616	0.0112744	0.0412079	0.0406779	0.00988455	0.0509878	0.163039	0.115003	0.0953933	0.152402
OTU_55	nz_abfk02000016.1 alistipes putredinis str. dsm 17216 k__bacteria; p__bacteroidetes; c__bacteroidia; o__bacteroidales; f__rikenellaceae; g__alistipes; s__alistipes putredinis; otu_1055	0.266523	0.0522291	0.316111	0.047978	0.24587	0.0128611	0.00440016	3.88625e-05	0.0070091	0.00342246	2.91444e-05	0.15969	0.0277857	0.0423204	1.18605	0.0482553	0.0262983	0.599162
OTU_2430	fj893060.1 matriptase_deficient mice exhibit ichthyotic selective shift skin microbiota hm2; ear punch biopsy c57bl/6j (st14 hypo/_) mouse (2 months) clone nbt15d03 k__bacteria; p__proteobacteria; c__epsilonproteobacteria; o__campylobacterales; f__helicobacteraceae; g__helicobacter; s__helicobacter hepaticus; otu_3347	0.26238	0.0837002	0.103199	0.0353506	0.0468506	0.0953674	0.0336779	0.0388064	0.0723638	0.0239792	0.0200174	0.0575107	0.0107009	0.0119081	0.393318	0.36347	0.275797	0.219188
OTU_54	am696948.1 sequencing libraries indoor dust clone bf0002a133 k__bacteria; p__firmicutes; c__bacilli; o__lactobacillales; f__lactobacillaceae; g__lactobacillus; s__lactobacillus iners; otu_1886	0.258041	0.0768526	0.111494	0.0441183	0.0561862	0.112046	0.075838	0.0950232	0.20351	0.0494713	0.278419	0.0993197	0.0217842	0.0297549	0.432081	0.434218	0.788674	0.384899
OTU_108	aacy01113955.1 sargasso sea k__bacteria; p__bacteroidetes; c__flavobacteria; o__flavobacteriales; f__cryomorphaceae; g__fluviicola; otu_1068s__fluviicola (species unknown);	0.241858	0.141863	0	0	0.0511463	0	0	0.0511463	0.0258452	0.018429	0.0726315	0.0926917	0.0372848	0.16011	0	0	0.106861	0.383249
OTU_2409	eu768543.1 pervasive effects antibiotic on human gut microbiota deep sequencing fecal clone c5_594 k__bacteria; p__bacteroidetes; c__bacteroidia; o__bacteroidales; f__rikenellaceae; g__alistipes; s__alistipes finegoldii; otu_1054	0.238059	0.0488205	0.0990574	0.020503	0.00772893	0.143191	0.0419153	0.0772719	0.0991451	0.0351034	0.015318	0.042586	0.0125185	0.000405335	0.416105	0.601495	0.416474	0.178889
OTU_41	ef096855.1 mouse cecum clone swpt13_aaa01g04 k__bacteria; p__bacteroidetes; c__bacteroidia; o__bacteroidales; f__bacteroidaceae; g__bacteroides; s__bacteroides uniformis; otu_1011	0.235793	0.0662272	0.156793	0.0446594	0.166699	0.240045	0.115955	0.487442	0.0849537	0.0413671	0.0331835	0.119992	0.0703344	0.121696	0.664959	1.01803	0.360289	0.508886
OTU_3642	dq344916.1 tannerella forsythensis str. rma 8360 k__bacteria; p__bacteroidetes; c__bacteroidia; o__bacteroidales; f__porphyromonadaceae; g__tannerella; s__tannerella forsythia; otu_1032	0.230182	0.0586808	0.200485	0.0356799	0.33482	0.0618342	0.0182803	0.00598844	0.102441	0.0399442	0.0428292	0.0415618	0.0100035	0.00222385	0.870985	0.268632	0.445044	0.18056
OTU_1581	eu801804.1 it&apos;s all ranking aquatic chesapeake bay md clone 3c003181 k__bacteria; p__bacteroidetes; c__flavobacteria; o__flavobacteriales; f__cryomorphaceae; g__fluviicola; otu_1068s__fluviicola (species unknown);	0.225642	0.118801	0	0	0.0353521	0	0	0.0353521	0.0235234	0.0172294	0.0531832	0.0786255	0.0327169	0.122765	0	0	0.104251	0.348452
OTU_6067	eu766306.1 pervasive effects antibiotic on human gut microbiota deep sequencing fecal clone b5_402 k__bacteria; p__bacteroidetes; c__bacteroidia; o__bacteroidales; f__bacteroidaceae; g__bacteroides; s__bacteroides eggerthii; otu_1000	0.219957	0.0661835	0.10986	0.0361889	0.0792655	0.0691847	0.0300567	0.0249797	0.0634356	0.0210059	0.0172388	0.100791	0.0200525	0.049438	0.499461	0.314538	0.2884	0.458232
OTU_4566	ab326352.1 lactobacillus mali str. nbrc 102159 k__bacteria; p__firmicutes; c__bacilli; o__lactobacillales; f__lactobacillaceae; g__lactobacillus; s__lactobacillus mali; otu_1893	0.215664	0.07342	0.322266	0.183996	0.297945	0.195168	0.0738432	0.422885	0.165968	0.0380106	0.276957	0.0572285	0.0179687	0.0238963	1.4943	0.904967	0.76957	0.26536
OTU_523	dq456078.1 pre_adolescent turkey cecum clone cft114b8 k__bacteria; p__bacteroidetes; c__bacteroidia; o__bacteroidales; f__bacteroidaceae; g__bacteroides; s__bacteroides barnesiae; otu_994	0.212436	0.0642912	0	0	0.00161422	0.171942	0.0376775	0.296154	0.167827	0.0290447	0.266843	0.312516	0.0561136	0.126703	0	0.809386	0.790015	1.47111
OTU_82	fj371143.1 feces adult twins and mothers; ts6 clone ts6_a01d12 k__bacteria; p__firmicutes; c__clostridia; o__clostridiales; f__lachnospiraceae; g__clostridium; s__clostridium bolteae; otu_2102	0.210932	0.111038	0.0378692	0.0120902	0.0677661	0.0186139	0.0073475	0.0489751	0.110109	0.0294313	0.194789	0.0495217	0.0185409	0.0828388	0.179533	0.088246	0.522012	0.234776
OTU_123	gq349446.1 metagenome versatile chemolithoautotroph expanding oceanic dead zones saanich inlet 200 m depth clone shas574 k__bacteria; p__proteobacteria; c__alphaproteobacteria; o__rickettsiales; f__rickettsiales (family unknown) ; g__candidatus pelagibacter; s__candidatus pelagibacter ubique; otu_2828	0.208511	0.110305	0.259686	0.0937142	0.363512	0.0287589	0.0273537	0.0639903	0	0	0.0359765	0	0	0.0359765	1.24543	0.137925	0	0
OTU_2287	gq047212.1 topographical and temporal human skin microbiome skin buttock clone nbw1010a08c1 k__bacteria; p__bacteroidetes; c__bacteroidia; o__bacteroidales; f__rikenellaceae; g__alistipes; s__alistipes finegoldii; otu_1054	0.207466	0.0489951	0.0967851	0.0230047	0.026505	0.127417	0.0291468	0.0871129	0.0523485	0.0191767	0.003716	0.0496386	0.00924482	0.00224057	0.46651	0.614159	0.252323	0.239261
OTU_83	af028351.1 clostridium indolis cm971 k__bacteria; p__firmicutes; c__clostridia; o__clostridiales; f__lachnospiraceae; g__anaerostipes; s__anaerostipes caccae; otu_2091	0.205999	0.101453	0.172553	0.0577681	0.388593	0.00989318	0.00857708	0.0335521	0.0011301	0.00113013	0.0279033	0.147664	0.0314395	0.294185	0.837642	0.0480255	0.00548594	0.716819
OTU_2828	x85210.1 cytophaga sp. str. type 0092 k__bacteria; p__bacteroidetes; c__flavobacteria; o__flavobacteriales; f__flavobacteriaceae; g__flavobacterium; s__flavobacterium columnare; otu_1103	0.194366	0.0481338	0.1005	0.0225202	0.0456028	0.165057	0.0429661	0.327043	0.151065	0.0232314	0.213256	0.14951	0.0386129	0.237468	0.517067	0.849207	0.777222	0.769221
OTU_181	eu465376.1 lion feces clone li3_aah76c11 k__bacteria; p__firmicutes; c__clostridia; o__clostridiales; f__lachnospiraceae; g__ruminococcus; s__ruminococcus gnavus; otu_2134	0.186827	0.0532157	0.00745381	0.00502789	0.00142838	0.0185012	0.0106038	0.00259922	0.0434462	0.0207594	0.0099596	0.0277862	0.0151826	0.0044076	0.0398968	0.0990284	0.232548	0.148727
OTU_104	nz_acuz01000110.1 prevotella oris str. f0302 k__bacteria; p__bacteroidetes; c__bacteroidia; o__bacteroidales; f__prevotellaceae; g__prevotella; s__prevotella oris; otu_1045	0.182759	0.0888265	0.225584	0.0539132	0.342105	0.286752	0.085074	0.203459	0.60919	0.0831047	0.000998175	0.321193	0.0741914	0.122183	1.23433	1.56901	3.3333	1.75747
OTU_5831	dq805119.1 human fecal clone rl249_aaj81d11 k__bacteria; p__bacteroidetes; c__bacteroidia; o__bacteroidales; f__rikenellaceae; g__alistipes; s__alistipes finegoldii; otu_1054	0.181668	0.101262	0.03006	0.0223326	0.0789274	0.0255405	0.0112512	0.0698356	0.0277659	0.00855518	0.0720691	0.413816	0.0870844	0.0480737	0.165467	0.140589	0.152839	2.27787
OTU_36	nz_abfk02000016.1 alistipes putredinis str. dsm 17216 k__bacteria; p__bacteroidetes; c__bacteroidia; o__bacteroidales; f__rikenellaceae; g__alistipes; s__alistipes putredinis; otu_1055	0.180076	0.0409498	0.266865	0.0541043	0.107096	0.0371647	0.00769995	0.00119702	0.0159047	0.00323503	0.000303969	0.127267	0.025828	0.143583	1.48196	0.206384	0.0883223	0.706742
OTU_16	dq344916.1 tannerella forsythensis str. rma 8360 k__bacteria; p__bacteroidetes; c__bacteroidia; o__bacteroidales; f__porphyromonadaceae; g__tannerella; s__tannerella forsythia; otu_1032	0.178788	0.0506219	0.136526	0.0297639	0.239639	0.0387342	0.015783	0.00745552	0.0467456	0.0164732	0.0106269	0.0296912	0.00647937	0.00395197	0.763615	0.216648	0.261458	0.166069
OTU_5292	fj940875.1 prevotella baroniae str. lbn 427 k__bacteria; p__bacteroidetes; c__bacteroidia; o__bacteroidales; f__prevotellaceae; g__prevotella; s__prevotella baroniae; otu_1035	0.177853	0.0521853	0.0654072	0.0237344	0.0313004	0.171383	0.0451376	0.463068	0.0848306	0.0241181	0.0599402	0.116127	0.0236808	0.146541	0.367759	0.963621	0.476969	0.652935
OTU_2797	ef400950.1 human fecal clone sjtu_d_03_82 k__bacteria; p__bacteroidetes; c__bacteroidia; o__bacteroidales; f__bacteroidaceae; g__bacteroides; s__bacteroides uniformis; otu_1011	0.17445	0.0327976	0	0	1.22055e-05	0.1301	0.0280182	0.157516	0.104544	0.0188473	0.0390399	0.204967	0.0338834	0.262111	0	0.745769	0.59928	1.17493
OTU_81	dq125742.1 uranium contaminated soil clone akau3853 k__bacteria; p__firmicutes; c__clostridia; o__clostridiales; f__clostridiaceae; g__caloramator; otu_2003s__caloramator (species unknown);	0.174371	0.0532525	0.0552892	0.0225592	0.0257578	0.0438989	0.0126594	0.0130983	0.18487	0.0650388	0.450865	0.0172145	0.00621161	0.00386376	0.317078	0.251756	1.06021	0.0987236
OTU_29	ef401689.1 human fecal clone sjtu_d_14_48 k__bacteria; p__bacteroidetes; c__bacteroidia; o__bacteroidales; f__porphyromonadaceae; g__parabacteroides; s__parabacteroides distasonis; otu_1023	0.171997	0.0339546	0.19382	0.0857302	0.407548	0.11577	0.0232588	0.0928422	0.0885963	0.027251	0.0342486	0.118687	0.0281766	0.119893	1.12688	0.673097	0.515105	0.690057
OTU_594	gq047212.1 topographical and temporal human skin microbiome skin buttock clone nbw1010a08c1 k__bacteria; p__bacteroidetes; c__bacteroidia; o__bacteroidales; f__rikenellaceae; g__alistipes; s__alistipes finegoldii; otu_1054	0.170437	0.0301996	0	0	5.62806e-06	0.156208	0.0253905	0.360898	0.140111	0.019986	0.205679	0.257777	0.0378655	0.0425249	0	0.916513	0.822071	1.51244
OTU_7523	dq344916.1 tannerella forsythensis str. rma 8360 k__bacteria; p__bacteroidetes; c__bacteroidia; o__bacteroidales; f__porphyromonadaceae; g__tannerella; s__tannerella forsythia; otu_1032	0.162693	0.0463279	0.582631	0.103129	0.000603481	0.340588	0.0962551	0.05501	0.244237	0.0769542	0.186898	0.425762	0.081595	0.00517342	3.58116	2.09343	1.50121	2.61696
OTU_46	dq810096.1 human fecal clone rl184_aao68a07 k__bacteria; p__firmicutes; c__clostridia; o__clostridiales; f__lachnospiraceae; g__roseburia; s__roseburia faecis; otu_2132	0.161507	0.0345095	0.131117	0.0388415	0.282276	0.26516	0.0686423	0.0955014	0.155942	0.0376125	0.457085	0.392067	0.114895	0.0338294	0.811834	1.64179	0.965543	2.42756
OTU_1160	am696948.1 sequencing libraries indoor dust clone bf0002a133 k__bacteria; p__firmicutes; c__bacilli; o__lactobacillales; f__lactobacillaceae; g__lactobacillus; s__lactobacillus iners; otu_1886	0.161375	0.0422254	0.0696557	0.0273893	0.0410089	0.0473309	0.0246764	0.0146301	0.0919427	0.0369812	0.11456	0.0412886	0.0076155	0.00523129	0.431639	0.293298	0.569746	0.255855
OTU_37	cp000383.1 cytophaga hutchinsonii str. atcc 33406 k__bacteria; p__bacteroidetes; c__sphingobacteria; o__sphingobacteriales; f__flexibacteraceae; g__cytophaga; s__cytophaga hutchinsonii; otu_1209	0.161188	0.0243219	0.269384	0.0537374	0.0400833	0.149654	0.03776	0.399857	0.201185	0.0414428	0.207071	0.293417	0.0565142	0.0214382	1.67124	0.928442	1.24814	1.82033
OTU_237	eu454732.1 innate immunity and intestinal microbiota type 1 diabetes mouse cecum clone h79s1_69a09 k__bacteria; p__bacteroidetes; c__bacteroidia; o__bacteroidales; f__bacteroidaceae; g__bacteroides; s__bacteroides uniformis; otu_1011	0.158379	0.0314721	0.081364	0.0268688	0.0380691	0.0354707	0.0143928	0.000893963	0.0135048	0.00776623	9.58527e-05	0.113054	0.0459372	0.212186	0.513729	0.223961	0.0852689	0.713819
OTU_6017	fj682481.1 synecology primary and secondary habitats escherichia coli o157:h7 fecal marc beef cattle feedlot animal #4351 pen 301; was negative stec o157 clone 8_3i21 k__bacteria; p__bacteroidetes; c__bacteroidia; o__bacteroidales; f__bacteroidaceae; g__bacteroides; s__bacteroides coprophilus; otu_997	0.156648	0.0528439	0.121641	0.0234673	0.275531	0.122387	0.0358454	0.298478	0.332599	0.0673028	0.0259037	0.330613	0.0738959	0.0342926	0.776522	0.781289	2.12323	2.11055
OTU_9	nz_abfk02000016.1 alistipes putredinis str. dsm 17216 k__bacteria; p__bacteroidetes; c__bacteroidia; o__bacteroidales; f__rikenellaceae; g__alistipes; s__alistipes putredinis; otu_1055	0.149076	0.0601451	0.258078	0.05806	0.102865	1.88368	0.782298	0.0188726	0.972713	0.207124	0.000468537	0.114402	0.0291288	0.304517	1.73119	12.6357	6.52496	0.76741
OTU_30	fj372112.1 feces adult twins and mothers; ts9 clone ts9_a01h05 k__bacteria; p__firmicutes; c__clostridia; o__clostridiales; f__lachnospiraceae; g__coprococcus; s__coprococcus eutactus; otu_2111	0.147909	0.0581088	0.395207	0.185638	0.108439	0.181115	0.118223	0.40166	0.281484	0.245357	0.300789	0.023417	0.00900745	0.022893	2.67196	1.2245	1.90308	0.15832
OTU_1772	fj367957.1 feces adult twins and mothers; ts30 clone ts30_a01g01 k__bacteria; p__bacteroidetes; c__bacteroidia; o__bacteroidales; f__bacteroidaceae; g__bacteroides; s__bacteroides uniformis; otu_1011	0.14697	0.0386983	0.0971175	0.0358687	0.177502	0.180679	0.077646	0.350666	0.0619736	0.0286814	0.0457534	0.0676495	0.0296211	0.0589151	0.660797	1.22936	0.421675	0.460294
OTU_91	nz_aaxg02000048.1 bacteroides capillosus str. atcc 29799 k__bacteria; p__firmicutes; c__clostridia; o__clostridiales; f__ruminococcaceae; g__bacteroides; s__bacteroides capillosus; otu_2165	0.143561	0.0286591	0.0803429	0.0133483	0.029016	0.165807	0.0245422	0.280737	0.180045	0.0306509	0.196991	0.0628986	0.0186508	0.0138073	0.559641	1.15495	1.25413	0.43813
OTU_6601	dq680836.1 pedobacter koreensis str. jip14 k__bacteria; p__bacteroidetes; c__sphingobacteria; o__sphingobacteriales; f__sphingobacteriaceae; g__parapedobacter; otu_1242s__parapedobacter (species unknown);	0.143129	0.0277825	0.110711	0.0351526	0.238489	0.0622119	0.0181301	0.0116232	0.0570155	0.0164108	0.00701236	0.0722196	0.017051	0.0203145	0.773508	0.434657	0.398352	0.504579
OTU_5313	eu760451.1 mouse fecal microbiota feces clone 4b9 k__bacteria; p__bacteroidetes; c__bacteroidia; o__bacteroidales; f__porphyromonadaceae; g__odoribacter; otu_1020s__odoribacter (species unknown);	0.142368	0.0365883	0.273605	0.0347172	0.00813626	0.161202	0.0466556	0.376867	0.124475	0.040869	0.373679	0.0869646	0.0256936	0.114157	1.92181	1.13229	0.874321	0.610844
OTU_145	nz_abfk02000016.1 alistipes putredinis str. dsm 17216 k__bacteria; p__bacteroidetes; c__bacteroidia; o__bacteroidales; f__rikenellaceae; g__alistipes; s__alistipes putredinis; otu_1055	0.140816	0.0456843	0.0826286	0.0183339	0.124896	0.0554215	0.0115013	0.0417723	0.0791234	0.0380608	0.155375	0.0991327	0.0326714	0.232914	0.586784	0.393574	0.561892	0.703987
OTU_7203	fj940875.1 prevotella baroniae str. lbn 427 k__bacteria; p__bacteroidetes; c__bacteroidia; o__bacteroidales; f__prevotellaceae; g__prevotella; s__prevotella baroniae; otu_1035	0.140371	0.0402293	0.0551338	0.0165369	0.031408	0.20181	0.0484288	0.169862	0.0999764	0.0265464	0.20549	0.0979522	0.0206992	0.179309	0.392771	1.43769	0.712229	0.697808
OTU_7407	dq805119.1 human fecal clone rl249_aaj81d11 k__bacteria; p__bacteroidetes; c__bacteroidia; o__bacteroidales; f__rikenellaceae; g__alistipes; s__alistipes finegoldii; otu_1054	0.139829	0.0601741	0.355725	0.0792286	0.0205355	0.252503	0.0957238	0.164907	0.163787	0.0311352	0.363492	0.158221	0.0338407	0.3962	2.544	1.8058	1.17134	1.13153
OTU_122	fj893060.1 matriptase_deficient mice exhibit ichthyotic selective shift skin microbiota hm2; ear punch biopsy c57bl/6j (st14 hypo/_) mouse (2 months) clone nbt15d03 k__bacteria; p__proteobacteria; c__epsilonproteobacteria; o__campylobacterales; f__helicobacteraceae; g__helicobacter; s__helicobacter hepaticus; otu_3347	0.139631	0.0372818	0.0524415	0.0166285	0.0220324	0.0550433	0.0123516	0.0212368	0.0269319	0.00815499	0.00367453	0.0322574	0.00818057	0.00506352	0.375573	0.394206	0.192879	0.231019
OTU_183	fj681157.1 synecology primary and secondary habitats escherichia coli o157:h7 fecal marc beef cattle feedlot animal #4281 pen 301; was positive stec o157 clone 5_5o10 k__bacteria; p__tenericutes; c__mollicutes; o__anaeroplasmatales; f__anaeroplasmataceae; g__anaeroplasma; otu_4256s__anaeroplasma (species unknown);	0.137047	0.0456507	0	0	0.00328078	0.00864611	0.00664401	0.00541753	0.0818135	0.028039	0.15687	0.0229536	0.0107304	0.0117786	0	0.0630887	0.596974	0.167487
OTU_7299	y08957.1 thermonema rossianum str. sc_1 k__bacteria; p__bacteroidetes; c__sphingobacteria; o__sphingobacteriales; f__flammeovirgaceae; g__thermonema; s__thermonema rossianum; otu_1204	0.136131	0.0350097	0	0	0.000395639	0.089288	0.01989	0.128565	0.0663923	0.0119016	0.0362804	0.146575	0.0300798	0.411542	0	0.655896	0.487708	1.07672
OTU_997	acuz02000034.1 prevotella oris str. f0302 k__bacteria; p__bacteroidetes; c__bacteroidia; o__bacteroidales; f__prevotellaceae; g__prevotella; s__prevotella oris; otu_1045	0.131919	0.0325799	0	0	0.000267478	0.0904988	0.0178297	0.138381	0.0901098	0.0180128	0.136753	0.160234	0.0268581	0.254718	0	0.686018	0.68307	1.21464
OTU_1126	nz_abfk02000016.1 alistipes putredinis str. dsm 17216 k__bacteria; p__bacteroidetes; c__bacteroidia; o__bacteroidales; f__rikenellaceae; g__alistipes; s__alistipes putredinis; otu_1055	0.130265	0.0335175	0.169587	0.0339747	0.209405	0.136301	0.0234475	0.442014	0.0716496	0.00895299	0.052612	0.0985294	0.0241935	0.225398	1.30186	1.04634	0.550029	0.756376
OTU_6630	dq344916.1 tannerella forsythensis str. rma 8360 k__bacteria; p__bacteroidetes; c__bacteroidia; o__bacteroidales; f__porphyromonadaceae; g__tannerella; s__tannerella forsythia; otu_1032	0.129051	0.0463385	0.0337395	0.0138401	0.030724	0.0112876	0.00660974	0.00983407	0.0207244	0.00719605	0.0153235	0.0362169	0.0145316	0.0345172	0.261444	0.0874667	0.160592	0.280641
OTU_7	fj676335.1 synecology primary and secondary habitats escherichia coli o157:h7 fecal marc beef cattle feedlot animal #4225 pen 301; was negative stec o157 clone 3_7b9 k__bacteria; p__bacteroidetes; c__bacteroidia; o__bacteroidales; f__prevotellaceae; g__prevotella; s__prevotella copri; otu_1037	0.127707	0.0559035	0.139903	0.0243184	0.421634	0.145885	0.0509112	0.406115	0.41921	0.0726804	0.00216968	0.259956	0.0532593	0.0504013	1.0955	1.14234	3.28259	2.03556
OTU_2993	eu768543.1 pervasive effects antibiotic on human gut microbiota deep sequencing fecal clone c5_594 k__bacteria; p__bacteroidetes; c__bacteroidia; o__bacteroidales; f__rikenellaceae; g__alistipes; s__alistipes finegoldii; otu_1054	0.126457	0.02279	0.145963	0.0288904	0.300676	0.175796	0.0489905	0.185527	0.144763	0.0165281	0.261131	0.0739365	0.0200345	0.0487369	1.15425	1.39016	1.14476	0.584675
OTU_119	ab040496.1 oscillospira guilliermondii k__bacteria; p__firmicutes; c__clostridia; o__clostridiales; f__ruminococcaceae; g__oscillospira; s__oscillospira guilliermondii; otu_2177	0.125751	0.0344552	0.085555	0.0223567	0.16919	0.0691006	0.0209582	0.0870285	0.069977	0.0185474	0.0840402	0.0459365	0.016562	0.0243014	0.680353	0.549504	0.556473	0.365298
OTU_4623	dq344916.1 tannerella forsythensis str. rma 8360 k__bacteria; p__bacteroidetes; c__bacteroidia; o__bacteroidales; f__porphyromonadaceae; g__tannerella; s__tannerella forsythia; otu_1032	0.125697	0.0281797	0.071083	0.00975032	0.0402956	0.0283351	0.00772431	0.00151093	0.0302829	0.0108547	0.00227148	0.0178017	0.0072284	0.000611783	0.565512	0.225424	0.24092	0.141624
OTU_323	fj880024.1 diets enriched or wheat temporally and alter fecal rat feces animal fed oat bran diet; day 7 clone r_6455 k__bacteria; p__tm7 (candidate division) ; c__tm7 (candidate division) _3; o__cw040; f__f16; otu_4381g__tm7 (candidate division) ;	0.125348	0.0347617	0.135951	0.0401121	0.42175	0.176201	0.0685716	0.257589	0.435317	0.115273	0.00864576	0.15608	0.0388566	0.280778	1.08459	1.40569	3.47285	1.24517
OTU_3739	eu768543.1 pervasive effects antibiotic on human gut microbiota deep sequencing fecal clone c5_594 k__bacteria; p__bacteroidetes; c__bacteroidia; o__bacteroidales; f__rikenellaceae; g__alistipes; s__alistipes finegoldii; otu_1054	0.125107	0.0658808	0.0187541	0.0103908	0.0625272	0.0125821	0.00478179	0.0512731	0.00938755	0.00442512	0.0467986	0.0201091	0.00358606	0.0628882	0.149904	0.10057	0.075036	0.160735
OTU_4573	dq344916.1 tannerella forsythensis str. rma 8360 k__bacteria; p__bacteroidetes; c__bacteroidia; o__bacteroidales; f__porphyromonadaceae; g__tannerella; s__tannerella forsythia; otu_1032	0.123971	0.026591	0.0974348	0.0134242	0.191321	0.0218678	0.00544967	0.000538329	0.0461716	0.0150428	0.00919504	0.0286576	0.00881244	0.00127793	0.785951	0.176395	0.37244	0.231165
OTU_1777	eu766129.1 pervasive effects antibiotic on human gut microbiota deep sequencing fecal clone b5_285 k__bacteria; p__bacteroidetes; c__bacteroidia; o__bacteroidales; f__bacteroidaceae; g__bacteroides; s__bacteroides uniformis; otu_1011	0.123473	0.0315799	0	0	0.000375501	0.120197	0.0238296	0.467376	0.0865274	0.0148488	0.150601	0.153477	0.0298939	0.248701	0	0.973468	0.700779	1.243
OTU_7538	eu768543.1 pervasive effects antibiotic on human gut microbiota deep sequencing fecal clone c5_594 k__bacteria; p__bacteroidetes; c__bacteroidia; o__bacteroidales; f__rikenellaceae; g__alistipes; s__alistipes finegoldii; otu_1054	0.123274	0.0314026	0.0679944	0.015812	0.0650728	0.0810112	0.0155116	0.120183	0.0292222	0.0127376	0.00551595	0.0310719	0.00600187	0.00430773	0.551571	0.657163	0.237051	0.252056
OTU_99	gq047212.1 topographical and temporal human skin microbiome skin buttock clone nbw1010a08c1 k__bacteria; p__bacteroidetes; c__bacteroidia; o__bacteroidales; f__rikenellaceae; g__alistipes; s__alistipes finegoldii; otu_1054	0.123127	0.0376076	0.167201	0.0425476	0.222954	0.053154	0.0178741	0.0535022	0.14764	0.0529627	0.354752	0.0848617	0.0132083	0.173739	1.35796	0.431702	1.19909	0.689223
OTU_1583	eu768543.1 pervasive effects antibiotic on human gut microbiota deep sequencing fecal clone c5_594 k__bacteria; p__bacteroidetes; c__bacteroidia; o__bacteroidales; f__rikenellaceae; g__alistipes; s__alistipes finegoldii; otu_1054	0.12283	0.0285736	0.0611077	0.0158411	0.0360538	0.0615172	0.0193628	0.0447495	0.0286957	0.00780117	0.00217467	0.0225574	0.00603983	0.00118673	0.497498	0.500831	0.233621	0.183647
OTU_5432	dq344916.1 tannerella forsythensis str. rma 8360 k__bacteria; p__bacteroidetes; c__bacteroidia; o__bacteroidales; f__porphyromonadaceae; g__tannerella; s__tannerella forsythia; otu_1032	0.120371	0.034215	0.0758293	0.0183255	0.131728	0.0257737	0.0100179	0.0072569	0.0367995	0.0153641	0.0182007	0.0845546	0.0144737	0.172734	0.629964	0.214119	0.305718	0.702452
OTU_3164	fj557859.1 survey approach assess endotracheal tube biofilms and their origins biofilm extubated endotracheal tube icu patient clone et_g_4c01 k__bacteria; p__bacteroidetes; c__bacteroidia; o__bacteroidales; f__prevotellaceae; g__prevotella; s__prevotella nigrescens; otu_1044	0.119728	0.0265905	0.10755	0.0225632	0.365128	0.0800503	0.0234595	0.13761	0.0698744	0.0118468	0.0504206	0.083896	0.0213696	0.152466	0.89829	0.668602	0.58361	0.700722
OTU_3955	dq344916.1 tannerella forsythensis str. rma 8360 k__bacteria; p__bacteroidetes; c__bacteroidia; o__bacteroidales; f__porphyromonadaceae; g__tannerella; s__tannerella forsythia; otu_1032	0.119454	0.024501	0.0882126	0.0166621	0.151569	0.0254976	0.00757196	0.00068202	0.038256	0.0119215	0.00345281	0.0254551	0.00831174	0.000734419	0.738467	0.213452	0.320258	0.213096
OTU_206	cu928161.2 escherichia coli str. s88 k__bacteria; p__proteobacteria; c__gammaproteobacteria; o__enterobacteriales; f__enterobacteriaceae; g__escherichia; s__escherichia fergusonii; otu_3584	0.116999	0.0558421	0.0441795	0.0227572	0.120005	0.0477067	0.0282029	0.139988	0.0146229	0.00831304	0.0417191	0.0783129	0.0750279	0.341569	0.377605	0.407752	0.124983	0.669344
OTU_1207	eu768543.1 pervasive effects antibiotic on human gut microbiota deep sequencing fecal clone c5_594 k__bacteria; p__bacteroidetes; c__bacteroidia; o__bacteroidales; f__rikenellaceae; g__alistipes; s__alistipes finegoldii; otu_1054	0.115048	0.0612594	0.0165647	0.010532	0.0636806	0.00342962	0.00251894	0.0411507	0.00792871	0.00421016	0.0475088	0.00895847	0.00349798	0.0489048	0.14398	0.0298102	0.0689163	0.0778669
OTU_2492	fj940875.1 prevotella baroniae str. lbn 427 k__bacteria; p__bacteroidetes; c__bacteroidia; o__bacteroidales; f__prevotellaceae; g__prevotella; s__prevotella baroniae; otu_1035	0.114149	0.0367046	0.0434792	0.0126707	0.0411942	0.150923	0.0352227	0.238674	0.0836764	0.0240921	0.247449	0.0970051	0.0235555	0.349013	0.380899	1.32216	0.733045	0.849811
OTU_6761	gq047212.1 topographical and temporal human skin microbiome skin buttock clone nbw1010a08c1 k__bacteria; p__bacteroidetes; c__bacteroidia; o__bacteroidales; f__rikenellaceae; g__alistipes; s__alistipes finegoldii; otu_1054	0.113847	0.0379401	0.0516341	0.0212451	0.083274	0.035169	0.0115003	0.0298976	0.0278252	0.0108071	0.0200939	0.0429683	0.00883921	0.041236	0.45354	0.308914	0.244409	0.377422
OTU_5455	acuz02000034.1 prevotella oris str. f0302 k__bacteria; p__bacteroidetes; c__bacteroidia; o__bacteroidales; f__prevotellaceae; g__prevotella; s__prevotella oris; otu_1045	0.113089	0.02645	0	0	0.000153839	0.0918244	0.023405	0.276628	0.0681014	0.0121155	0.0681352	0.091216	0.0170976	0.247311	0	0.811962	0.602191	0.806583
OTU_3188	gq047212.1 topographical and temporal human skin microbiome skin buttock clone nbw1010a08c1 k__bacteria; p__bacteroidetes; c__bacteroidia; o__bacteroidales; f__rikenellaceae; g__alistipes; s__alistipes finegoldii; otu_1054	0.112105	0.0520261	0.0128632	0.00577225	0.0355878	0.00527767	0.00297724	0.0262316	0.00605689	0.00333691	0.0270785	0.0168261	0.00351322	0.0406288	0.114742	0.0470777	0.0540285	0.150092
OTU_125	eu768543.1 pervasive effects antibiotic on human gut microbiota deep sequencing fecal clone c5_594 k__bacteria; p__bacteroidetes; c__bacteroidia; o__bacteroidales; f__rikenellaceae; g__alistipes; s__alistipes finegoldii; otu_1054	0.111186	0.028369	0.0376379	0.00649329	0.00959376	0.0588602	0.0171047	0.0642339	0.0238725	0.00827205	0.00366054	0.0181484	0.00507706	0.00193243	0.338514	0.529386	0.214708	0.163226
OTU_2964	fj893060.1 matriptase_deficient mice exhibit ichthyotic selective shift skin microbiota hm2; ear punch biopsy c57bl/6j (st14 hypo/_) mouse (2 months) clone nbt15d03 k__bacteria; p__proteobacteria; c__epsilonproteobacteria; o__campylobacterales; f__helicobacteraceae; g__helicobacter; s__helicobacter hepaticus; otu_3347	0.11097	0.0375307	0.0374893	0.0125788	0.038417	0.0589738	0.0153024	0.106435	0.0201729	0.00560586	0.0128454	0.0140055	0.0044988	0.00882396	0.337833	0.53144	0.181788	0.12621
OTU_1018	gq047212.1 topographical and temporal human skin microbiome skin buttock clone nbw1010a08c1 k__bacteria; p__bacteroidetes; c__bacteroidia; o__bacteroidales; f__rikenellaceae; g__alistipes; s__alistipes finegoldii; otu_1054	0.110912	0.0372487	0.228576	0.047978	0.0328313	0.484095	0.211693	0.0482545	0.22716	0.0604074	0.0578166	0.155801	0.0268102	0.169324	2.06087	4.36466	2.0481	1.40472
OTU_161	fj371143.1 feces adult twins and mothers; ts6 clone ts6_a01d12 k__bacteria; p__firmicutes; c__clostridia; o__clostridiales; f__lachnospiraceae; g__clostridium; s__clostridium bolteae; otu_2102	0.109484	0.0290317	0.0690897	0.0181724	0.125414	0.0268792	0.0193037	0.013505	0.0340031	0.017817	0.0186724	0.0381895	0.0169622	0.0227418	0.631048	0.245508	0.310576	0.348814
OTU_198	gq054204.1 topographical and temporal human skin microbiome skin buttock clone nbw1099h01c1 k__bacteria; p__firmicutes; c__clostridia; o__clostridiales; f__clostridiales family xiii. incertae sedis; g__anaerovorax; otu_2067s__anaerovorax (species unknown);	0.109461	0.034172	0.0483021	0.0182353	0.0642992	0.0367177	0.0129763	0.0295716	0.0606906	0.0235415	0.126211	0.0481709	0.0120461	0.0524193	0.44127	0.33544	0.554448	0.440072
OTU_4994	gq047212.1 topographical and temporal human skin microbiome skin buttock clone nbw1010a08c1 k__bacteria; p__bacteroidetes; c__bacteroidia; o__bacteroidales; f__rikenellaceae; g__alistipes; s__alistipes finegoldii; otu_1054	0.107595	0.0248412	0	0	0.000134253	0.0878373	0.0233509	0.284057	0.0960588	0.0203783	0.361488	0.165727	0.0286461	0.0697444	0	0.816369	0.89278	1.54028
OTU_3054	eu768543.1 pervasive effects antibiotic on human gut microbiota deep sequencing fecal clone c5_594 k__bacteria; p__bacteroidetes; c__bacteroidia; o__bacteroidales; f__rikenellaceae; g__alistipes; s__alistipes finegoldii; otu_1054	0.106776	0.0551536	0.0112961	0.00931949	0.0509479	0.00261394	0.00176244	0.0361658	0	0	0.0329082	0.00928869	0.00271255	0.0456804	0.105793	0.0244806	0	0.0869923
OTU_930	fn431788.1 pontibacter korlensis str. amv3 amv19 k__bacteria; p__bacteroidetes; c__sphingobacteria; o__sphingobacteriales; f__flexibacteraceae; g__pontibacter; s__pontibacter korlensis; otu_1218	0.106727	0.0295382	0	0	0.000770652	0.0933717	0.0280438	0.373042	0.0645412	0.00829629	0.0914849	0.108343	0.0172504	0.481377	0	0.874865	0.604732	1.01514
OTU_7129	nz_abfk02000016.1 alistipes putredinis str. dsm 17216 k__bacteria; p__bacteroidetes; c__bacteroidia; o__bacteroidales; f__rikenellaceae; g__alistipes; s__alistipes putredinis; otu_1055	0.10468	0.044208	0.159946	0.0409592	0.184526	0.262878	0.0671926	0.0309648	0.450339	0.0732547	0.000273511	0.176402	0.0432037	0.129176	1.52796	2.51126	4.30207	1.68516
OTU_33	fj880024.1 diets enriched or wheat temporally and alter fecal rat feces animal fed oat bran diet; day 7 clone r_6455 k__bacteria; p__tm7 (candidate division) ; c__tm7 (candidate division) _3; o__cw040; f__f16; otu_4381g__tm7 (candidate division) ;	0.104148	0.0306302	0.111973	0.0305179	0.429021	0.133349	0.0570249	0.328152	0.344664	0.0818427	0.00581159	0.157376	0.0385287	0.145605	1.07513	1.28039	3.30938	1.51108
OTU_24	gu233446.1 porphyromonas crevioricanis str. num 402 k__bacteria; p__bacteroidetes; c__bacteroidia; o__bacteroidales; f__porphyromonadaceae; g__porphyromonas; s__porphyromonas crevioricanis; otu_1027	0.103967	0.0216918	0.124644	0.032404	0.300623	0.12451	0.0300628	0.292529	0.282269	0.0442332	0.000759567	0.265288	0.0617557	0.0109976	1.19887	1.19759	2.71498	2.55165
OTU_117	ab206956.1 flavobacterium sp. str. cni_1_5 k__bacteria; p__bacteroidetes; c__flavobacteria; o__flavobacteriales; f__flavobacteriaceae; g__sediminicola; s__sediminicola luteus; otu_1150	0.103568	0.0275224	0.0387967	0.0144831	0.0245563	0.0602763	0.0151722	0.0910955	0.0207897	0.00678981	0.00396423	0.0690118	0.0151694	0.141687	0.3746	0.581996	0.200734	0.66634
OTU_34	fj372112.1 feces adult twins and mothers; ts9 clone ts9_a01h05 k__bacteria; p__firmicutes; c__clostridia; o__clostridiales; f__lachnospiraceae; g__coprococcus; s__coprococcus eutactus; otu_2111	0.100751	0.0499217	0.259443	0.0642947	0.032043	0.173271	0.0768527	0.218595	0.0697745	0.0354594	0.308985	0.076694	0.0435997	0.360048	2.57509	1.71979	0.692546	0.761225
OTU_4627	eu766129.1 pervasive effects antibiotic on human gut microbiota deep sequencing fecal clone b5_285 k__bacteria; p__bacteroidetes; c__bacteroidia; o__bacteroidales; f__bacteroidaceae; g__bacteroides; s__bacteroides uniformis; otu_1011	0.0981336	0.036321	0	0	0.00651119	0	0	0.00651119	0	0	0.00651119	0	0	0.00651119	0	0	0	0
OTU_4955	dq344916.1 tannerella forsythensis str. rma 8360 k__bacteria; p__bacteroidetes; c__bacteroidia; o__bacteroidales; f__porphyromonadaceae; g__tannerella; s__tannerella forsythia; otu_1032	0.0968595	0.0212401	0.037162	0.00733425	0.00720377	0.0436997	0.0135527	0.0232332	0.0283494	0.0124509	0.0054262	0.0197747	0.00641705	0.00107656	0.38367	0.451166	0.292685	0.204159
OTU_4861	gq493279.1 effect diet on human gut microbiome: metagenomic humanized gnotobiotic mice cecal contents mus musculus strain c57bl/6j; pm2t2 clone pm2t2_a02c07 k__bacteria; p__bacteroidetes; c__bacteroidia; o__bacteroidales; f__porphyromonadaceae; g__parabacteroides; s__parabacteroides distasonis; otu_1023	0.0953331	0.0272622	0	0	0.00101935	0.0678378	0.0196606	0.211052	0.0579769	0.0136692	0.116775	0.0943823	0.0191937	0.488753	0	0.711588	0.608151	0.990027
OTU_1959	ab326352.1 lactobacillus mali str. nbrc 102159 k__bacteria; p__firmicutes; c__bacilli; o__lactobacillales; f__lactobacillaceae; g__lactobacillus; s__lactobacillus mali; otu_1893	0.0944282	0.029122	0.0719503	0.0278387	0.291255	0.077687	0.0384403	0.365889	0.0898936	0.0225503	0.451565	0.024419	0.0102177	0.0167295	0.761957	0.82271	0.951978	0.258599
OTU_5258	eu453348.1 innate immunity and intestinal microbiota type 1 diabetes mouse cecum clone h79s2_11g10 k__bacteria; p__bacteroidetes; c__bacteroidia; o__bacteroidales; f__bacteroidaceae; g__bacteroides; s__bacteroides acidifaciens; otu_993	0.0943675	0.0296884	0.16897	0.027081	0.0384079	0.0992384	0.0431055	0.463347	0.106436	0.0349162	0.397376	0.0350157	0.00728729	0.0325516	1.79055	1.05162	1.12789	0.371057
OTU_79	fj557859.1 survey approach assess endotracheal tube biofilms and their origins biofilm extubated endotracheal tube icu patient clone et_g_4c01 k__bacteria; p__bacteroidetes; c__bacteroidia; o__bacteroidales; f__prevotellaceae; g__prevotella; s__prevotella nigrescens; otu_1044	0.0917188	0.0346789	0.0613596	0.022557	0.235388	0.0545617	0.0166646	0.172328	0.0423302	0.00982034	0.0922035	0.0287619	0.00748646	0.0449027	0.668997	0.59488	0.461521	0.313588
OTU_14	dq344916.1 tannerella forsythensis str. rma 8360 k__bacteria; p__bacteroidetes; c__bacteroidia; o__bacteroidales; f__porphyromonadaceae; g__tannerella; s__tannerella forsythia; otu_1032	0.0907224	0.0218224	0.175956	0.0401585	0.0377938	0.123066	0.0376842	0.232746	0.129319	0.0380764	0.194319	0.0954922	0.0279286	0.447084	1.9395	1.35651	1.42544	1.05258
OTU_7082	nz_acsi01000031.1 prevotella melaninogenica str. atcc 25845 k__bacteria; p__bacteroidetes; c__bacteroidia; o__bacteroidales; f__prevotellaceae; g__prevotella; s__prevotella melaninogenica; otu_1041	0.090654	0.0488889	0.072722	0.016725	0.365924	0.103344	0.02653	0.410819	0.219452	0.0396659	0.0264522	0.180509	0.0373751	0.0791877	0.802193	1.13998	2.42077	1.99118
OTU_380	cp000885.1 clostridium phytofermentans str. isdg k__bacteria; p__firmicutes; c__clostridia; o__clostridiales; f__lachnospiraceae; g__coprococcus; s__clostridium phytofermentans; otu_2108	0.0894299	0.0535411	0	0	0.0545087	0.0387512	0.0261463	0.202087	0.0134963	0.011203	0.0894861	0	0	0.0545087	0	0.433314	0.150915	0
OTU_2133	am420069.1 noma subgingival plaque clone 301e09(oral) k__bacteria; p__bacteroidetes; c__bacteroidia; o__bacteroidales; f__prevotellaceae; g__prevotella; s__prevotella veroralis; otu_1051	0.0886645	0.0272553	0.0328882	0.00969161	0.0334164	0.0453477	0.0135074	0.0842304	0.0444698	0.0106117	0.0725016	0.0528311	0.0203907	0.15194	0.370929	0.511453	0.501551	0.595854
OTU_4521	ab326352.1 lactobacillus mali str. nbrc 102159 k__bacteria; p__firmicutes; c__bacilli; o__lactobacillales; f__lactobacillaceae; g__lactobacillus; s__lactobacillus mali; otu_1893	0.0886521	0.0293338	0.0959252	0.0389914	0.441431	0.102171	0.0376444	0.389802	0.118526	0.0247138	0.22218	0.0226392	0.00528805	0.0187197	1.08204	1.1525	1.33698	0.255372
OTU_5561	ef401689.1 human fecal clone sjtu_d_14_48 k__bacteria; p__bacteroidetes; c__bacteroidia; o__bacteroidales; f__porphyromonadaceae; g__parabacteroides; s__parabacteroides distasonis; otu_1023	0.0885993	0.0152352	0.0989511	0.0358846	0.396532	0.0531622	0.012299	0.0419964	0.0525208	0.015057	0.0531233	0.0470902	0.014804	0.0317619	1.11684	0.600029	0.59279	0.531496
OTU_6485	fj940875.1 prevotella baroniae str. lbn 427 k__bacteria; p__bacteroidetes; c__bacteroidia; o__bacteroidales; f__prevotellaceae; g__prevotella; s__prevotella baroniae; otu_1035	0.0878154	0.0263561	0.0296856	0.0104736	0.0262502	0.0968858	0.023984	0.40072	0.0712114	0.0210792	0.313795	0.0722398	0.0128732	0.300361	0.338046	1.10329	0.810922	0.822633
OTU_4705	ab326352.1 lactobacillus mali str. nbrc 102159 k__bacteria; p__firmicutes; c__bacilli; o__lactobacillales; f__lactobacillaceae; g__lactobacillus; s__lactobacillus mali; otu_1893	0.0868654	0.0212089	0.059614	0.0250299	0.20754	0.0657317	0.0249075	0.26247	0.0694121	0.0198162	0.276887	0.0247795	0.00748579	0.00570589	0.68628	0.756708	0.799077	0.285264
OTU_429	ef096855.1 mouse cecum clone swpt13_aaa01g04 k__bacteria; p__bacteroidetes; c__bacteroidia; o__bacteroidales; f__bacteroidaceae; g__bacteroides; s__bacteroides uniformis; otu_1011	0.0863044	0.0175014	0.0604666	0.0198344	0.16964	0.100841	0.046021	0.38529	0.0414666	0.0236898	0.0710805	0.042682	0.012755	0.0281781	0.700619	1.16843	0.480468	0.494552
OTU_6250	eu457419.1 innate immunity and intestinal microbiota type 1 diabetes mouse cecum clone h77s5_49a10 k__bacteria; p__bacteroidetes; c__bacteroidia; o__bacteroidales; f__bacteroidaceae; g__bacteroides; s__bacteroides acidifaciens; otu_993	0.0857439	0.0216995	0.104337	0.0220629	0.277043	0.0785452	0.0366473	0.433659	0.060356	0.0240815	0.220925	0.0124225	0.00423068	0.00156806	1.21684	0.916044	0.70391	0.144879
OTU_381	dq344916.1 tannerella forsythensis str. rma 8360 k__bacteria; p__bacteroidetes; c__bacteroidia; o__bacteroidales; f__porphyromonadaceae; g__tannerella; s__tannerella forsythia; otu_1032	0.0838308	0.0279189	0.0627077	0.0120091	0.247154	0.00858032	0.00392884	0.00700784	0.0176448	0.00894304	0.0171123	0.0214792	0.00616765	0.020087	0.748027	0.102353	0.210481	0.256221
OTU_49	fj367069.1 feces adult twins and mothers; ts28 clone ts28_a03b08 k__bacteria; p__firmicutes; c__clostridia; o__clostridiales; f__lachnospiraceae; g__roseburia; s__roseburia faecis; otu_2132	0.08367	0.0229083	0.113712	0.0387715	0.255818	0.232956	0.0729341	0.031837	0.142964	0.0227373	0.0398697	0.311071	0.0893399	0.0109748	1.35905	2.78423	1.70867	3.71783
OTU_1535	acuz02000034.1 prevotella oris str. f0302 k__bacteria; p__bacteroidetes; c__bacteroidia; o__bacteroidales; f__prevotellaceae; g__prevotella; s__prevotella oris; otu_1045	0.0832052	0.0436965	0	0	0.035021	0.0182581	0.00780144	0.0787732	0.0231637	0.00477603	0.0928766	0.0468774	0.0131833	0.217282	0	0.219434	0.278392	0.563395
OTU_239	nz_abfk02000016.1 alistipes putredinis str. dsm 17216 k__bacteria; p__bacteroidetes; c__bacteroidia; o__bacteroidales; f__rikenellaceae; g__alistipes; s__alistipes putredinis; otu_1055	0.0824908	0.0205434	0.197116	0.0281512	0.00167337	0.142447	0.0522594	0.148599	0.077937	0.020561	0.438462	0.067599	0.0212919	0.309863	2.38955	1.72682	0.944795	0.819473
OTU_112	dq799741.1 human fecal clone rl182_aah32e04 k__bacteria; p__firmicutes; c__clostridia; o__clostridiales; f__lachnospiraceae; g__ruminococcus; s__ruminococcus gnavus; otu_2134	0.0817311	0.0271915	0.0359779	0.0102603	0.0648415	0.0643131	0.0190808	0.302634	0.06338	0.0326542	0.335018	0.00868928	0.00441717	0.0072884	0.440198	0.786887	0.775469	0.106316
OTU_71	cp000885.1 clostridium phytofermentans str. isdg k__bacteria; p__firmicutes; c__clostridia; o__clostridiales; f__lachnospiraceae; g__coprococcus; s__clostridium phytofermentans; otu_2108	0.0815793	0.0248914	0.373014	0.106223	0.00697312	0.107537	0.0349514	0.275693	0.0539334	0.0186099	0.191663	0.151903	0.0679895	0.170976	4.57241	1.31819	0.661116	1.86203
OTU_673	eu467916.1 cheetah feces clone ce2_a04 k__bacteria; p__bacteroidetes; c__sphingobacteria; o__sphingobacteriales; f__sphingobacteriaceae; g__sphingobacterium; s__sphingobacterium mizutaii; otu_1247	0.0813061	0.0241501	0.0295891	0.00986329	0.0300204	0.0371063	0.0108035	0.0544728	0.0267826	0.010164	0.0246435	0.0405329	0.00892795	0.0637752	0.363922	0.456377	0.329404	0.498522
OTU_4024	nr_025567.1 clostridium bolteae str. 16351; atcc baa_613 k__bacteria; p__firmicutes; c__clostridia; o__clostridiales; f__lachnospiraceae; g__clostridium; s__clostridium bolteae; otu_2102	0.0800666	0.031928	0.219123	0.102533	0.104387	0.0433996	0.0256219	0.190052	0.0423705	0.0313827	0.204414	0.00644597	0.00380768	0.0159996	2.73676	0.542043	0.529191	0.0805076
OTU_501	acuz02000034.1 prevotella oris str. f0302 k__bacteria; p__bacteroidetes; c__bacteroidia; o__bacteroidales; f__prevotellaceae; g__prevotella; s__prevotella oris; otu_1045	0.0798527	0.0245623	0.0474342	0.0136742	0.130598	0.0126143	0.00547288	0.00696233	0.0129142	0.00692975	0.00776716	0.00890192	0.00295652	0.00446875	0.594021	0.15797	0.161725	0.111479
OTU_3173	eu455093.1 innate immunity and intestinal microbiota type 1 diabetes mouse cecum clone h75n1_99b08 k__bacteria; p__bacteroidetes; c__bacteroidia; o__bacteroidales; f__bacteroidaceae; g__bacteroides; s__bacteroides uniformis; otu_1011	0.0791326	0.0189415	0.055195	0.0212162	0.204513	0.0449838	0.0174165	0.0990338	0.0248215	0.0139752	0.0154131	0.0414811	0.0270488	0.133223	0.697499	0.568461	0.31367	0.524198
OTU_7198	dq344916.1 tannerella forsythensis str. rma 8360 k__bacteria; p__bacteroidetes; c__bacteroidia; o__bacteroidales; f__porphyromonadaceae; g__tannerella; s__tannerella forsythia; otu_1032	0.0789837	0.0216209	0.0715869	0.0155134	0.391814	0.0421219	0.01499	0.0875588	0.0237306	0.00970719	0.0146454	0.0512298	0.015384	0.15347	0.90635	0.533299	0.300449	0.648612
OTU_1032	eu768543.1 pervasive effects antibiotic on human gut microbiota deep sequencing fecal clone c5_594 k__bacteria; p__bacteroidetes; c__bacteroidia; o__bacteroidales; f__rikenellaceae; g__alistipes; s__alistipes finegoldii; otu_1054	0.0789282	0.0195703	0.045915	0.0180129	0.113798	0.0198399	0.00725465	0.00486128	0.0217013	0.00821134	0.00659058	0.0273982	0.00503972	0.00912734	0.581732	0.251367	0.27495	0.347128
OTU_75	ef401208.1 human fecal clone sjtu_d_07_16 k__bacteria; p__bacteroidetes; c__bacteroidia; o__bacteroidales; f__porphyromonadaceae; g__odoribacter; otu_1020s__odoribacter (species unknown);	0.0788881	0.0251735	0.165189	0.0388797	0.037913	0.0847755	0.0287531	0.439483	0.059573	0.0176548	0.268168	0.038388	0.0150964	0.0907571	2.09397	1.07463	0.755158	0.486613
OTU_3032	eu768543.1 pervasive effects antibiotic on human gut microbiota deep sequencing fecal clone c5_594 k__bacteria; p__bacteroidetes; c__bacteroidia; o__bacteroidales; f__rikenellaceae; g__alistipes; s__alistipes finegoldii; otu_1054	0.0774475	0.024182	0.0458197	0.0162708	0.144797	0.0183582	0.0107265	0.0179947	0.0191477	0.0076973	0.0157416	0.0244621	0.0101143	0.0277806	0.591622	0.23704	0.247234	0.315854
OTU_18	dq344916.1 tannerella forsythensis str. rma 8360 k__bacteria; p__bacteroidetes; c__bacteroidia; o__bacteroidales; f__porphyromonadaceae; g__tannerella; s__tannerella forsythia; otu_1032	0.0771992	0.0265341	0.23106	0.0409684	0.00231131	0.123232	0.0427017	0.184888	0.0682438	0.0228872	0.400327	0.133758	0.0221802	0.0580905	2.99304	1.59628	0.883996	1.73263
OTU_1585	ab326352.1 lactobacillus mali str. nbrc 102159 k__bacteria; p__firmicutes; c__bacilli; o__lactobacillales; f__lactobacillaceae; g__lactobacillus; s__lactobacillus mali; otu_1893	0.0771089	0.02394	0.0663324	0.0215251	0.370494	0.0548811	0.0269239	0.271792	0.067965	0.0148251	0.374225	0.0252009	0.00681998	0.0244255	0.860244	0.711735	0.881417	0.326822
OTU_3368	gu233446.1 porphyromonas crevioricanis str. num 402 k__bacteria; p__bacteroidetes; c__bacteroidia; o__bacteroidales; f__porphyromonadaceae; g__porphyromonas; s__porphyromonas crevioricanis; otu_1027	0.0770929	0.0216454	0.00437102	0.00214029	0.00147097	0	0	0.000872546	0.00337365	0.00179949	0.0013037	0.182631	0.0380686	0.0123771	0.0566981	0	0.0437608	2.36898
OTU_2985	ef401205.1 human fecal clone sjtu_d_07_13 k__bacteria; p__bacteroidetes; c__bacteroidia; o__bacteroidales; f__porphyromonadaceae; g__parabacteroides; s__parabacteroides distasonis; otu_1023	0.0770062	0.0135397	0.0782095	0.0258425	0.483736	0.0608816	0.0130972	0.200614	0.0541656	0.0143446	0.129649	0.042772	0.012088	0.0362712	1.01563	0.790607	0.703393	0.555436
OTU_5714	am696948.1 sequencing libraries indoor dust clone bf0002a133 k__bacteria; p__firmicutes; c__bacilli; o__lactobacillales; f__lactobacillaceae; g__lactobacillus; s__lactobacillus iners; otu_1886	0.0769569	0.0238435	0.0248997	0.01297	0.0340948	0.0336733	0.0233633	0.104094	0.0537631	0.0197496	0.230848	0.0243297	0.00783356	0.0238549	0.323554	0.437561	0.698613	0.316147
OTU_468	am696948.1 sequencing libraries indoor dust clone bf0002a133 k__bacteria; p__firmicutes; c__bacilli; o__lactobacillales; f__lactobacillaceae; g__lactobacillus; s__lactobacillus iners; otu_1886	0.0768907	0.0192136	0.0393224	0.0191003	0.0897082	0.028965	0.0201765	0.0497163	0.0454152	0.0162688	0.112172	0.0218472	0.00757507	0.00706848	0.511407	0.376703	0.590646	0.284133
OTU_1536	gq022485.1 topographical and temporal human skin microbiome skin axillary vault clone nbu313d08c1 k__bacteria; p__bacteroidetes; c__bacteroidia; o__bacteroidales; f__porphyromonadaceae; g__dysgonomonas; s__dysgonomonas gadei; otu_1018	0.0767099	0.0164282	0.0439484	0.0101033	0.0517339	0.0167379	0.00814684	0.00174879	0.0252323	0.00652387	0.00403661	0.0136615	0.00495858	0.000665255	0.572917	0.218198	0.328932	0.178093
OTU_4325	eu762565.1 pervasive effects antibiotic on human gut microbiota deep sequencing fecal clone ax2_425 k__bacteria; p__bacteroidetes; c__bacteroidia; o__bacteroidales; f__bacteroidaceae; g__bacteroides; s__bacteroides fragilis; otu_1002	0.0766558	0.0375986	0.0604447	0.0171122	0.349255	0.0680752	0.0234256	0.424093	0.178725	0.029577	0.0221315	0.120914	0.0291752	0.18123	0.788522	0.888063	2.33152	1.57736
OTU_3186	fn563392.1 impact changing hrt olr on prokaryotes involved biomethanizitaion and fuzzy logic controlled 2 phase reactor mesophilic biogas digester; beet silage served clone haw_rm37_2_b_1755d_repeat_a5 k__bacteria; p__bacteroidetes; c__bacteroidia; o__bacteroidales; f__bacteroidaceae; g__bacteroides; s__bacteroides ovatus; otu_1006	0.0761658	0.022404	0.0487156	0.0107746	0.140715	0.0168732	0.00610541	0.00905685	0.058857	0.0158265	0.267261	0.0766146	0.0167799	0.493676	0.639599	0.221533	0.772748	1.00589
OTU_221	ef401689.1 human fecal clone sjtu_d_14_48 k__bacteria; p__bacteroidetes; c__bacteroidia; o__bacteroidales; f__porphyromonadaceae; g__parabacteroides; s__parabacteroides distasonis; otu_1023	0.0756014	0.0159401	0.118008	0.0553494	0.234674	0.0539399	0.0115911	0.141802	0.0802898	0.0242219	0.436512	0.0282061	0.00641869	0.00573595	1.56093	0.713478	1.06201	0.37309
OTU_1134	ay982336.1 human sigmoid colon mucosal biopsy clone mj34 k__bacteria; p__bacteroidetes; c__bacteroidia; o__bacteroidales; f__porphyromonadaceae; g__parabacteroides; s__parabacteroides distasonis; otu_1023	0.0753444	0.0196479	0.0687576	0.0175803	0.402514	0.139741	0.0385201	0.0753057	0.112972	0.0400157	0.203855	0.0313085	0.00516403	0.0206379	0.912577	1.8547	1.4994	0.415539
OTU_7388	eu459698.1 ring_tailed lemur feces clone rt_aai11a09 k__bacteria; p__bacteroidetes; c__bacteroidia; o__bacteroidales; f__porphyromonadaceae; g__parabacteroides; s__parabacteroides distasonis; otu_1023	0.0747482	0.0219368	0.139092	0.0274228	0.0402389	0.285921	0.0804376	0.00947655	0.173202	0.0361968	0.0148095	0.202354	0.0522072	0.0172664	1.86081	3.82512	2.31714	2.70715
OTU_5411	eu764041.1 pervasive effects antibiotic on human gut microbiota deep sequencing fecal clone a5_659 k__bacteria; p__bacteroidetes; c__bacteroidia; o__bacteroidales; f__porphyromonadaceae; g__parabacteroides; s__parabacteroides distasonis; otu_1023	0.072873	0.0243051	0.160074	0.0254756	0.0107147	0.17676	0.0570557	0.0540275	0.125571	0.0436785	0.151592	0.0959133	0.0222311	0.245781	2.19662	2.42559	1.72315	1.31617
OTU_877	dq344916.1 tannerella forsythensis str. rma 8360 k__bacteria; p__bacteroidetes; c__bacteroidia; o__bacteroidales; f__porphyromonadaceae; g__tannerella; s__tannerella forsythia; otu_1032	0.071617	0.0318433	0.0230527	0.00712426	0.0754263	0.00722537	0.00274208	0.0281572	0.0113187	0.00720596	0.0391244	0.0151799	0.00480561	0.0468037	0.321888	0.100889	0.158044	0.21196
OTU_474	gq047212.1 topographical and temporal human skin microbiome skin buttock clone nbw1010a08c1 k__bacteria; p__bacteroidetes; c__bacteroidia; o__bacteroidales; f__rikenellaceae; g__alistipes; s__alistipes finegoldii; otu_1054	0.0713692	0.0179792	0	0	0.000324719	0.0586554	0.015122	0.296909	0.058107	0.00972497	0.261582	0.130449	0.0233766	0.0288039	0	0.821859	0.814174	1.8278
OTU_3360	fj366327.1 feces adult twins and mothers; ts26 clone ts26_a01d10 k__bacteria; p__firmicutes; c__clostridia; o__clostridiales; f__lachnospiraceae; g__coprococcus; s__clostridium sp. ss2/1; otu_2109	0.0703298	0.0325649	0.0419906	0.0275319	0.256614	0.0249624	0.0127466	0.103978	0.0170561	0.010254	0.066463	0.00941764	0.00782641	0.0412948	0.597053	0.354934	0.242515	0.133907
OTU_525	gq492752.1 effect diet on human gut microbiome: metagenomic humanized gnotobiotic mice cecal contents mus musculus strain c57bl/6j; pm9t2 clone pm9t2_a01d09 k__bacteria; p__firmicutes; c__clostridia; o__clostridiales; f__lachnospiraceae; g__anaerostipes; s__anaerostipes caccae; otu_2091	0.0699858	0.0315598	0	0	0.0186087	0.0011956	0.00119564	0.0201959	0	0	0.0186087	0	0	0.0186087	0	0.0170835	0	0
OTU_1437	ay985280.1 human stool clone c169 k__bacteria; p__bacteroidetes; c__bacteroidia; o__bacteroidales; f__porphyromonadaceae; g__parabacteroides; s__parabacteroides distasonis; otu_1023	0.0696018	0.0145389	0.000930475	0.000930502	5.27979e-05	0.02029	0.00527397	0.00212273	0.0318848	0.0115311	0.0271683	0.0207266	0.00937255	0.0049233	0.0133685	0.291516	0.458103	0.297788
OTU_214	dq479412.1 clostridium sp. cyp2 k__bacteria; p__firmicutes; c__clostridia; o__clostridiales; f__lachnospiraceae; g__clostridium; s__clostridium celerecrescens; otu_2103	0.0689195	0.0314141	0.0104925	0.00435084	0.0394708	0.0135761	0.00545937	0.0482957	0.0669096	0.0239803	0.479949	0.0220536	0.0128017	0.0904825	0.152243	0.196984	0.970837	0.31999
OTU_921	fj372112.1 feces adult twins and mothers; ts9 clone ts9_a01h05 k__bacteria; p__firmicutes; c__clostridia; o__clostridiales; f__lachnospiraceae; g__coprococcus; s__coprococcus eutactus; otu_2111	0.068893	0.0385797	0.238138	0.0692944	0.0221171	0.145727	0.0600468	0.146671	0.0439428	0.022682	0.2914	0.0474514	0.0205627	0.314328	3.45664	2.11527	0.637841	0.688769
OTU_4778	dq804234.1 human fecal clone rl187_aah70f06 k__bacteria; p__firmicutes; c__clostridia; o__clostridiales; f__lachnospiraceae; g__blautia; s__blautia producta; otu_2095	0.0685088	0.0355597	0.0293262	0.00896768	0.148448	0.0128757	0.00505626	0.0678284	0.00209448	0.0014148	0.0376961	0.0314723	0.0126875	0.168632	0.428065	0.187943	0.0305725	0.459391
OTU_7221	nz_acsi01000031.1 prevotella melaninogenica str. atcc 25845 k__bacteria; p__bacteroidetes; c__bacteroidia; o__bacteroidales; f__prevotellaceae; g__prevotella; s__prevotella melaninogenica; otu_1041	0.0684025	0.0146671	0.0283959	0.0109694	0.019938	0.0474946	0.0190386	0.19685	0.043005	0.01301	0.104297	0.0309331	0.0132799	0.0357375	0.41513	0.694339	0.628705	0.452222
OTU_453	gq047212.1 topographical and temporal human skin microbiome skin buttock clone nbw1010a08c1 k__bacteria; p__bacteroidetes; c__bacteroidia; o__bacteroidales; f__rikenellaceae; g__alistipes; s__alistipes finegoldii; otu_1054	0.0679598	0.0221057	0.00383167	0.00383178	0.00456743	0.0474239	0.00927136	0.20042	0.0262617	0.00742225	0.0437591	0.031014	0.0107729	0.0735994	0.0563814	0.697823	0.386431	0.456358
OTU_3842	nr_029355.1 clostridium methylpentosum str. r2; dsm 5476 k__bacteria; p__firmicutes; c__clostridia; o__clostridiales; f__ruminococcaceae; g__clostridium; s__clostridium methylpentosum; otu_2168	0.0678453	0.0213567	0.0454949	0.0300119	0.275102	0.0337842	0.0213777	0.135897	0.0584358	0.0178318	0.369206	0.0172437	0.0114028	0.0241881	0.670568	0.497959	0.861309	0.254162
OTU_3605	eu768543.1 pervasive effects antibiotic on human gut microbiota deep sequencing fecal clone c5_594 k__bacteria; p__bacteroidetes; c__bacteroidia; o__bacteroidales; f__rikenellaceae; g__alistipes; s__alistipes finegoldii; otu_1054	0.0674761	0.0325715	0.0168507	0.00704168	0.0714728	0.00490795	0.00210566	0.0341581	0.00518838	0.00234738	0.0348012	0.0174055	0.00454704	0.0710605	0.249728	0.0727361	0.076892	0.25795
OTU_5289	acuz02000034.1 prevotella oris str. f0302 k__bacteria; p__bacteroidetes; c__bacteroidia; o__bacteroidales; f__prevotellaceae; g__prevotella; s__prevotella oris; otu_1045	0.0668393	0.0167198	0	0	0.000303236	0.0469802	0.00936551	0.155661	0.0397185	0.0068775	0.0738927	0.0657607	0.0133015	0.480096	0	0.702883	0.594239	0.983863
OTU_5913	gq047212.1 topographical and temporal human skin microbiome skin buttock clone nbw1010a08c1 k__bacteria; p__bacteroidetes; c__bacteroidia; o__bacteroidales; f__rikenellaceae; g__alistipes; s__alistipes finegoldii; otu_1054	0.0667729	0.0210651	0.0561156	0.0111232	0.329482	0.0270387	0.00641354	0.0424289	0.0485575	0.0111693	0.226494	0.0588188	0.0119213	0.372771	0.840394	0.404936	0.727204	0.880878
OTU_2732	acuz02000034.1 prevotella oris str. f0302 k__bacteria; p__bacteroidetes; c__bacteroidia; o__bacteroidales; f__prevotellaceae; g__prevotella; s__prevotella oris; otu_1045	0.064576	0.0147156	0	0	0.000116809	0.0547266	0.0116909	0.302732	0.0783002	0.0199544	0.292734	0.206321	0.0342705	0.000489817	0	0.847476	1.21253	3.195
OTU_7160	gq167171.1 effects hydraulic retention time on anaerobic hydrogenation performance microbial ecology bioreactors fed glucose_peptone and starch_peptone hydrogen fermentor clone gp17 k__bacteria; p__firmicutes; c__clostridia; o__clostridiales; f__lachnospiraceae; g__clostridium; s__clostridium celerecrescens; otu_2103	0.063119	0.0214916	0.00535306	0.00368285	0.00732459	0.0765273	0.0327333	0.367641	0.0363042	0.0109257	0.139019	0.0576787	0.0294929	0.441423	0.0848091	1.21243	0.575171	0.913809
OTU_7231	ab326352.1 lactobacillus mali str. nbrc 102159 k__bacteria; p__firmicutes; c__bacilli; o__lactobacillales; f__lactobacillaceae; g__lactobacillus; s__lactobacillus mali; otu_1893	0.0624951	0.0214508	0.0928472	0.0664365	0.333982	0.042073	0.0170731	0.232102	0.0708826	0.0226496	0.395263	0.00924435	0.00399111	0.0115864	1.48567	0.673222	1.13421	0.147921
OTU_5708	fj684452.1 synecology primary and secondary habitats escherichia coli o157:h7 fecal marc beef cattle feedlot animal #4228 pen 301; was negative stec o157 clone 6_4n9 k__bacteria; p__firmicutes; c__clostridia; o__clostridiales; f__lachnospiraceae; g__roseburia; s__roseburia faecis; otu_2132	0.0624619	0.0366998	0.00118354	0.00118358	0.0546541	0.0171048	0.0133847	0.129019	0.00678058	0.00678078	0.0749504	0.0105889	0.00585172	0.0883445	0.0189483	0.273844	0.108555	0.169526
OTU_646	ab040496.1 oscillospira guilliermondii k__bacteria; p__firmicutes; c__clostridia; o__clostridiales; f__ruminococcaceae; g__oscillospira; s__oscillospira guilliermondii; otu_2177	0.062284	0.0198934	0.0492437	0.0211221	0.328755	0.0280131	0.0107195	0.0718018	0.0383165	0.00782655	0.13715	0.0145821	0.00540217	0.0151927	0.790632	0.449764	0.61519	0.234122
OTU_4879	gq047212.1 topographical and temporal human skin microbiome skin buttock clone nbw1010a08c1 k__bacteria; p__bacteroidetes; c__bacteroidia; o__bacteroidales; f__rikenellaceae; g__alistipes; s__alistipes finegoldii; otu_1054	0.0621513	0.014992	0.0537229	0.0108738	0.326747	0.0430697	0.0123906	0.168604	0.0666204	0.0177192	0.424537	0.110512	0.0238419	0.0499959	0.864389	0.692981	1.07191	1.77812
OTU_2722	gq047212.1 topographical and temporal human skin microbiome skin buttock clone nbw1010a08c1 k__bacteria; p__bacteroidetes; c__bacteroidia; o__bacteroidales; f__rikenellaceae; g__alistipes; s__alistipes finegoldii; otu_1054	0.0617532	0.0209765	0.0402965	0.00555811	0.166757	0.0196605	0.00594692	0.033259	0.0553482	0.0116943	0.39609	0.0787535	0.0199494	0.281495	0.652542	0.318373	0.896281	1.27529
OTU_5405	eu768543.1 pervasive effects antibiotic on human gut microbiota deep sequencing fecal clone c5_594 k__bacteria; p__bacteroidetes; c__bacteroidia; o__bacteroidales; f__rikenellaceae; g__alistipes; s__alistipes finegoldii; otu_1054	0.0612287	0.028506	0.000433554	0.000433566	0.0221853	0.00371159	0.00194664	0.0282506	0.00132128	0.00132132	0.0237389	0.0057687	0.00218368	0.0326576	0.00708089	0.0606185	0.0215795	0.0942156
OTU_53	dq794647.1 human fecal clone rl240_aaj30f05 k__bacteria; p__firmicutes; c__clostridia; o__clostridiales; f__lachnospiraceae; g__roseburia; s__eubacterium rectale; otu_2131	0.0611382	0.0267697	0.0164176	0.0051138	0.0575151	0.0100591	0.00497141	0.0369884	0.0229937	0.0102492	0.0984498	0.0439894	0.0129677	0.285052	0.268533	0.164531	0.376094	0.719508
OTU_5298	gq503321.1 pontibacter korlensis str. ask09 k__bacteria; p__bacteroidetes; c__sphingobacteria; o__sphingobacteriales; f__flexibacteraceae; g__pontibacter; s__pontibacter korlensis; otu_1218	0.0594927	0.0137499	0.0394952	0.0100147	0.126153	0.0233466	0.00769467	0.0158504	0.0292223	0.00786522	0.0345601	0.0577278	0.0132567	0.463604	0.663866	0.392428	0.491191	0.970333
OTU_3176	dq344916.1 tannerella forsythensis str. rma 8360 k__bacteria; p__bacteroidetes; c__bacteroidia; o__bacteroidales; f__porphyromonadaceae; g__tannerella; s__tannerella forsythia; otu_1032	0.059404	0.0153532	0.0750836	0.018853	0.262828	0.0209092	0.00788592	0.0181211	0.0319629	0.0106465	0.0780225	0.0136593	0.00354955	0.00412411	1.26395	0.351982	0.53806	0.229939
OTU_43	am420069.1 noma subgingival plaque clone 301e09(oral) k__bacteria; p__bacteroidetes; c__bacteroidia; o__bacteroidales; f__prevotellaceae; g__prevotella; s__prevotella veroralis; otu_1051	0.0586673	0.0117629	0.0436204	0.0104078	0.174227	0.0734869	0.0128792	0.202335	0.103681	0.0217287	0.0410522	0.104053	0.0243192	0.0535416	0.743522	1.2526	1.76727	1.77362
OTU_7278	eu762565.1 pervasive effects antibiotic on human gut microbiota deep sequencing fecal clone ax2_425 k__bacteria; p__bacteroidetes; c__bacteroidia; o__bacteroidales; f__bacteroidaceae; g__bacteroides; s__bacteroides fragilis; otu_1002	0.0585595	0.0215058	0.0403339	0.00758191	0.216337	0.045655	0.0161335	0.31798	0.147358	0.0388638	0.0290413	0.154701	0.0366195	0.0168896	0.688769	0.779634	2.51638	2.64178
OTU_7263	ef401612.1 human fecal clone sjtu_d_12_91 k__bacteria; p__bacteroidetes; c__bacteroidia; o__bacteroidales; f__bacteroidaceae; g__bacteroides; s__bacteroides uniformis; otu_1011	0.0585467	0.0259004	0.077649	0.0251741	0.301089	0.1013	0.0289366	0.141417	0.161574	0.0255864	0.00487439	0.0925673	0.0250028	0.177448	1.32627	1.73023	2.75974	1.58108
OTU_7077	eu457210.1 innate immunity and intestinal microbiota type 1 diabetes mouse cecum clone h79s2_11e06 k__bacteria; p__bacteroidetes; c__bacteroidia; o__bacteroidales; f__bacteroidaceae; g__bacteroides; s__bacteroides acidifaciens; otu_993	0.0582023	0.0122314	0.0106155	0.00464427	0.000727292	0.00759807	0.00405238	0.000359882	0.00447338	0.00302657	0.000158214	0.0296723	0.0135121	0.06588	0.182389	0.130546	0.0768591	0.509813
OTU_4382	ab326352.1 lactobacillus mali str. nbrc 102159 k__bacteria; p__firmicutes; c__bacilli; o__lactobacillales; f__lactobacillaceae; g__lactobacillus; s__lactobacillus mali; otu_1893	0.0581799	0.0170732	0.0718487	0.0247356	0.326856	0.060201	0.0218339	0.471263	0.0646223	0.0157795	0.392137	0.0158	0.00618929	0.0145744	1.23494	1.03474	1.11073	0.271572
OTU_5444	eu762565.1 pervasive effects antibiotic on human gut microbiota deep sequencing fecal clone ax2_425 k__bacteria; p__bacteroidetes; c__bacteroidia; o__bacteroidales; f__bacteroidaceae; g__bacteroides; s__bacteroides fragilis; otu_1002	0.0581685	0.0242577	0.0352937	0.00967178	0.195258	0.0356254	0.0122456	0.207831	0.121892	0.0212096	0.0303139	0.112542	0.0264907	0.0721539	0.606749	0.612452	2.09549	1.93476
OTU_2219	eu768543.1 pervasive effects antibiotic on human gut microbiota deep sequencing fecal clone c5_594 k__bacteria; p__bacteroidetes; c__bacteroidia; o__bacteroidales; f__rikenellaceae; g__alistipes; s__alistipes finegoldii; otu_1054	0.0577195	0.0150405	0.0398393	0.0160394	0.212409	0.0191899	0.00931958	0.0202186	0.0184775	0.0113291	0.0244881	0.025957	0.0081797	0.0385055	0.690223	0.332468	0.320126	0.44971
OTU_4213	dq344916.1 tannerella forsythensis str. rma 8360 k__bacteria; p__bacteroidetes; c__bacteroidia; o__bacteroidales; f__porphyromonadaceae; g__tannerella; s__tannerella forsythia; otu_1032	0.0573676	0.0162537	0.110871	0.0189931	0.0218327	0.0580886	0.0152849	0.487256	0.0466278	0.0144189	0.312994	0.07998	0.0164397	0.169316	1.93264	1.01257	0.81279	1.39417
OTU_6991	acuz02000034.1 prevotella oris str. f0302 k__bacteria; p__bacteroidetes; c__bacteroidia; o__bacteroidales; f__prevotellaceae; g__prevotella; s__prevotella oris; otu_1045	0.0573278	0.0116431	0.00987547	0.00263276	0.000320268	0.0763561	0.0389798	0.322281	0.0367618	0.00884198	0.0867357	0.0177928	0.00790453	0.00510759	0.172263	1.33192	0.641255	0.31037
OTU_4475	ab040496.1 oscillospira guilliermondii k__bacteria; p__firmicutes; c__clostridia; o__clostridiales; f__ruminococcaceae; g__oscillospira; s__oscillospira guilliermondii; otu_2177	0.0570213	0.015397	0.0166293	0.00632668	0.0119441	0.027903	0.0106151	0.0668646	0.0273351	0.0066595	0.0453213	0.0127429	0.00454769	0.00573767	0.291633	0.489343	0.479384	0.223476
OTU_2458	gq069989.1 topographical and temporal human skin microbiome skin buttock clone nbw244c04c1 k__bacteria; p__bacteroidetes; c__bacteroidia; o__bacteroidales; f__bacteroidaceae; g__bacteroides; s__bacteroides uniformis; otu_1011	0.056853	0.0169832	0.130439	0.0306696	0.0237553	0.196451	0.0538255	0.0107912	0.161879	0.0602098	0.0536632	0.183691	0.0386731	0.00327422	2.29432	3.45542	2.84732	3.23098
OTU_349	gq898554.1 diets enriched fructans and/or can alter dominant fecal humans but do so non_consistent manner feces human fos and soy protein supplemented diet clone s3_79 k__bacteria; p__firmicutes; c__clostridia; o__clostridiales; f__lachnospiraceae; g__ruminococcus; s__ruminococcus gnavus; otu_2134	0.0561348	0.0221079	0.0691358	0.0221387	0.340881	0.00335841	0.00335851	0.013774	0	0	0.00934569	0.035586	0.00931108	0.200442	1.2316	0.0598276	0	0.633939
OTU_1322	ab326352.1 lactobacillus mali str. nbrc 102159 k__bacteria; p__firmicutes; c__bacilli; o__lactobacillales; f__lactobacillaceae; g__lactobacillus; s__lactobacillus mali; otu_1893	0.0561096	0.0209128	0.0125152	0.00576552	0.0284441	0.00859586	0.00283395	0.0173377	0.00433053	0.0024682	0.0111353	0.00954337	0.00497726	0.0206997	0.223049	0.153198	0.0771799	0.170084
OTU_163	nr_029147.1 prevotella oulorum str. wph 179; atcc 43324 k__bacteria; p__bacteroidetes; c__bacteroidia; o__bacteroidales; f__prevotellaceae; g__prevotella; s__prevotella oulorum; otu_1046	0.0559489	0.0224577	0.0119919	0.00376761	0.0332736	0.0681038	0.0223351	0.352417	0.0176149	0.00714408	0.0590233	0.0529881	0.0119392	0.45419	0.214336	1.21725	0.314838	0.94708
OTU_4148	acuz02000034.1 prevotella oris str. f0302 k__bacteria; p__bacteroidetes; c__bacteroidia; o__bacteroidales; f__prevotellaceae; g__prevotella; s__prevotella oris; otu_1045	0.0558804	0.0209242	0.0475607	0.00781372	0.356544	0.0190558	0.00593727	0.0522745	0.0281248	0.011939	0.130811	0.0566235	0.0154121	0.488722	0.851117	0.34101	0.503303	1.0133
OTU_2040	eu768543.1 pervasive effects antibiotic on human gut microbiota deep sequencing fecal clone c5_594 k__bacteria; p__bacteroidetes; c__bacteroidia; o__bacteroidales; f__rikenellaceae; g__alistipes; s__alistipes finegoldii; otu_1054	0.0554759	0.0185821	0.0040252	0.00314963	0.00611314	0.0115338	0.00418864	0.0154262	0.0175296	0.00854706	0.0385014	0.0249315	0.00517442	0.0637834	0.0725578	0.207907	0.315986	0.449412
OTU_4686	dq344916.1 tannerella forsythensis str. rma 8360 k__bacteria; p__bacteroidetes; c__bacteroidia; o__bacteroidales; f__porphyromonadaceae; g__tannerella; s__tannerella forsythia; otu_1032	0.055191	0.0128358	0.0207354	0.00560742	0.0111121	0.0162307	0.00514899	0.00501818	0.0194603	0.005732	0.00929204	0.00562314	0.00245894	0.000499151	0.375703	0.294082	0.3526	0.101885
OTU_6124	fj369064.1 feces adult twins and mothers; ts4 clone ts4_a03g11 k__bacteria; p__firmicutes; c__clostridia; o__clostridiales; f__ruminococcaceae; g__clostridium; s__clostridium orbiscindens; otu_2169	0.0550536	0.0132951	0.0591288	0.0165877	0.424866	0.0569864	0.012177	0.457797	0.0323027	0.00959374	0.0895616	0.0230884	0.00905374	0.0297388	1.07402	1.03511	0.586749	0.41938
OTU_904	gq047212.1 topographical and temporal human skin microbiome skin buttock clone nbw1010a08c1 k__bacteria; p__bacteroidetes; c__bacteroidia; o__bacteroidales; f__rikenellaceae; g__alistipes; s__alistipes finegoldii; otu_1054	0.0543931	0.0276319	0.156728	0.0462379	0.0353178	0.0391146	0.0130565	0.311039	0.107254	0.040784	0.147436	0.0425291	0.00838954	0.342578	2.88139	0.719109	1.97183	0.781885
OTU_3812	eu842223.1 metagenomics random sampling pyrosequencing rumen fluid pooled liquid phase microbiome steers 8 64 and 71; 6 week 1 hour after feeding clone 1103200819542 k__bacteria; p__firmicutes; c__clostridia; o__clostridiales; f__lachnospiraceae; g__butyrivibrio; s__clostridium proteoclasticum; otu_2099	0.0543298	0.0147736	0.0149472	0.00540335	0.0101033	0.135263	0.0459173	0.0537563	0.0501889	0.0128506	0.417226	0.0650105	0.0298062	0.375592	0.27512	2.48966	0.923781	1.19659
OTU_3991	fj372112.1 feces adult twins and mothers; ts9 clone ts9_a01h05 k__bacteria; p__firmicutes; c__clostridia; o__clostridiales; f__lachnospiraceae; g__coprococcus; s__coprococcus eutactus; otu_2111	0.0540742	0.0280569	0.416226	0.188868	0.0355355	0.22089	0.146502	0.137737	0.0516421	0.0400697	0.480397	0.213975	0.144599	0.144702	7.69731	4.08494	0.955023	3.95707
OTU_699	dq344916.1 tannerella forsythensis str. rma 8360 k__bacteria; p__bacteroidetes; c__bacteroidia; o__bacteroidales; f__porphyromonadaceae; g__tannerella; s__tannerella forsythia; otu_1032	0.0538848	0.0185074	0.0362716	0.00723541	0.1925	0.0126155	0.00307579	0.0193126	0.0221094	0.0087068	0.0672732	0.00786723	0.00222924	0.0109031	0.673132	0.23412	0.410309	0.146001
OTU_98	acuz02000034.1 prevotella oris str. f0302 k__bacteria; p__bacteroidetes; c__bacteroidia; o__bacteroidales; f__prevotellaceae; g__prevotella; s__prevotella oris; otu_1045	0.0538821	0.0170966	0.0199736	0.00646692	0.0385141	0.0500744	0.0216387	0.445718	0.0389048	0.0106371	0.23242	0.0201517	0.00771571	0.0429307	0.370691	0.929333	0.722035	0.373997
OTU_5045	dq344916.1 tannerella forsythensis str. rma 8360 k__bacteria; p__bacteroidetes; c__bacteroidia; o__bacteroidales; f__porphyromonadaceae; g__tannerella; s__tannerella forsythia; otu_1032	0.0537008	0.0163762	0.0270798	0.00867004	0.082436	0.00659109	0.00238467	0.00469074	0.0141269	0.00760657	0.0196377	0.00348756	0.00190318	0.0029645	0.504273	0.122737	0.263067	0.0649444
OTU_5337	fn393747.1 aquiflexum sp. lw9 k__bacteria; p__bacteroidetes; c__sphingobacteria; o__sphingobacteriales; f__cyclobacteriaceae; g__aquiflexum; otu_1186s__aquiflexum (species unknown);	0.0534063	0.0131859	0	0	0.000266717	0.0320824	0.0073426	0.0858351	0.0275019	0.00536958	0.0412341	0.0544128	0.00864588	0.47484	0	0.600724	0.514957	1.01885
OTU_691	eu768543.1 pervasive effects antibiotic on human gut microbiota deep sequencing fecal clone c5_594 k__bacteria; p__bacteroidetes; c__bacteroidia; o__bacteroidales; f__rikenellaceae; g__alistipes; s__alistipes finegoldii; otu_1054	0.0533388	0.0181566	0.0459419	0.0211725	0.396659	0.0185596	0.00599143	0.0412692	0.0327366	0.0155537	0.199058	0.0222801	0.00871823	0.0686578	0.861323	0.347958	0.613749	0.417709
OTU_1778	dq344916.1 tannerella forsythensis str. rma 8360 k__bacteria; p__bacteroidetes; c__bacteroidia; o__bacteroidales; f__porphyromonadaceae; g__tannerella; s__tannerella forsythia; otu_1032	0.0529131	0.0132754	0.0397519	0.0113667	0.22969	0.0142027	0.00384184	0.00520479	0.0113462	0.00685437	0.00543223	0.0091413	0.00355648	0.00214034	0.751267	0.268416	0.214431	0.172761
OTU_3290	fj372112.1 feces adult twins and mothers; ts9 clone ts9_a01h05 k__bacteria; p__firmicutes; c__clostridia; o__clostridiales; f__lachnospiraceae; g__coprococcus; s__coprococcus eutactus; otu_2111	0.0527272	0.0280263	0.163071	0.0470269	0.0281056	0.0716657	0.0289895	0.321598	0.0324927	0.0162827	0.269429	0.0974467	0.0793178	0.300162	3.09273	1.35918	0.616242	1.84813
OTU_3039	ef399114.1 human fecal clone sjtu_f_11_84 k__bacteria; p__firmicutes; c__clostridia; o__clostridiales; f__lachnospiraceae; g__ruminococcus; s__ruminococcus gnavus; otu_2134	0.0526609	0.011666	0	0	8.59108e-05	0.0367919	0.00826063	0.139455	0.0254457	0.00547938	0.0231544	0.0517668	0.011554	0.478532	0	0.698657	0.483198	0.983022
OTU_4309	ab185655.1 rumen clone f24_h11 k__bacteria; p__firmicutes; c__clostridia; o__clostridiales; f__ruminococcaceae; g__oscillospira; s__oscillospira guilliermondii; otu_2177	0.052463	0.0276391	0.00850072	0.00429497	0.0651386	0.0194764	0.0126269	0.144707	0.00700964	0.00406524	0.0589803	0.00251146	0.00184181	0.0425252	0.162033	0.371241	0.133611	0.047871
OTU_4287	fj372112.1 feces adult twins and mothers; ts9 clone ts9_a01h05 k__bacteria; p__firmicutes; c__clostridia; o__clostridiales; f__lachnospiraceae; g__coprococcus; s__coprococcus eutactus; otu_2111	0.0524201	0.0343447	0.369382	0.172308	0.0424652	0.173313	0.101505	0.135693	0.0278489	0.0201615	0.271786	0.139351	0.0909855	0.190526	7.04658	3.30623	0.531264	2.65835
OTU_2488	fj372112.1 feces adult twins and mothers; ts9 clone ts9_a01h05 k__bacteria; p__firmicutes; c__clostridia; o__clostridiales; f__lachnospiraceae; g__coprococcus; s__coprococcus eutactus; otu_2111	0.0522621	0.0300903	0.494871	0.228297	0.0338141	0.234146	0.143148	0.113393	0.0579162	0.042727	0.45741	0.273865	0.184737	0.124526	9.46903	4.48022	1.10819	5.24022
OTU_836	nz_abfk02000016.1 alistipes putredinis str. dsm 17216 k__bacteria; p__bacteroidetes; c__bacteroidia; o__bacteroidales; f__rikenellaceae; g__alistipes; s__alistipes putredinis; otu_1055	0.0517155	0.0150173	0	0	0.00115785	0.00143283	0.00143287	0.00150714	0	0	0.00115785	0	0	0.00115785	0	0.027706	0	0
OTU_2087	dq808788.1 human fecal clone rl243_aai85c06 k__bacteria; p__firmicutes; c__clostridia; o__clostridiales; f__ruminococcaceae; g__faecalibacterium; s__faecalibacterium prausnitzii; otu_2175	0.0517026	0.0283914	0.00305199	0.00162541	0.0505905	0.00143283	0.00143287	0.04543	0.00816923	0.00505555	0.072684	0	0	0.0411087	0.0590297	0.0277129	0.158004	0
OTU_216	af028351.1 clostridium indolis cm971 k__bacteria; p__firmicutes; c__clostridia; o__clostridiales; f__lachnospiraceae; g__anaerostipes; s__anaerostipes caccae; otu_2091	0.051667	0.0186747	0.116672	0.0496684	0.11675	0	0	0.00562596	0.0464757	0.0243423	0.433589	0.038829	0.0208592	0.325525	2.25815	0	0.899524	0.751524
OTU_4977	nr_025220.1 rubrobacter taiwanensis str. ls_293; atcc baa_406 k__bacteria; p__actinobacteria; c__actinobacteria (class); o__rubrobacterales; f__rubrobacteraceae; g__rubrobacter; s__rubrobacter taiwanensis; otu_941	0.0514266	0.0132441	0.0269663	0.00670639	0.0568089	0.0199204	0.00515644	0.0186383	0.0234932	0.00788849	0.0418217	0.0175439	0.00428955	0.011756	0.524366	0.387357	0.45683	0.341145
OTU_6637	af028351.1 clostridium indolis cm971 k__bacteria; p__firmicutes; c__clostridia; o__clostridiales; f__lachnospiraceae; g__anaerostipes; s__anaerostipes caccae; otu_2091	0.0511978	0.0160607	0.117795	0.0261717	0.0205874	0.0580362	0.0181487	0.390222	0.0422511	0.0124229	0.331886	0.0275961	0.0128577	0.131805	2.30078	1.13357	0.825252	0.539009
OTU_6034	ab260934.1 persicobacter sp. str. nbrc 101262 k__bacteria; p__bacteroidetes; c__sphingobacteria; o__sphingobacteriales; f__flammeovirgaceae; g__persicobacter; s__persicobacter diffluens; otu_1198	0.0511567	0.0100203	0.0624769	0.0183003	0.296436	0.0548102	0.0144631	0.418707	0.100914	0.0160766	0.00770315	0.142065	0.0282829	0.003077	1.22128	1.07142	1.97265	2.77704
OTU_1829	x85210.1 cytophaga sp. str. type 0092 k__bacteria; p__bacteroidetes; c__flavobacteria; o__flavobacteriales; f__flavobacteriaceae; g__flavobacterium; s__flavobacterium columnare; otu_1103	0.0510283	0.017221	0	0	0.00359007	0.0544473	0.0148194	0.440875	0.0433318	0.00897809	0.347846	0.111698	0.0225151	0.0218305	0	1.067	0.849172	2.18894
OTU_500	dq799741.1 human fecal clone rl182_aah32e04 k__bacteria; p__firmicutes; c__clostridia; o__clostridiales; f__lachnospiraceae; g__ruminococcus; s__ruminococcus gnavus; otu_2134	0.050858	0.0130829	0.0104056	0.00376461	0.00352205	0.0356157	0.0134736	0.212848	0.0325327	0.0203587	0.228462	0.00781467	0.00530454	0.00294233	0.204602	0.700296	0.639677	0.153657
OTU_84	dq518911.1 butyrivibrio hungatei str. ov109 k__bacteria; p__firmicutes; c__clostridia; o__clostridiales; f__lachnospiraceae; g__butyrivibrio; s__clostridium proteoclasticum; otu_2099	0.050759	0.01492	0.0544603	0.0144132	0.430009	0.17999	0.0529852	0.0141446	0.0581598	0.0230142	0.394899	0.184301	0.0419404	0.00329734	1.07292	3.54597	1.1458	3.6309
OTU_133	fj940875.1 prevotella baroniae str. lbn 427 k__bacteria; p__bacteroidetes; c__bacteroidia; o__bacteroidales; f__prevotellaceae; g__prevotella; s__prevotella baroniae; otu_1035	0.0504161	0.0153493	0.0196325	0.00785409	0.043993	0.0711785	0.0181753	0.196106	0.0400201	0.0132637	0.306711	0.0399828	0.0120522	0.299134	0.389409	1.41182	0.793797	0.793056
OTU_193	dq801269.1 human fecal clone rl388_aao93c04 k__bacteria; p__firmicutes; c__clostridia; o__clostridiales; f__lachnospiraceae; g__roseburia; s__eubacterium rectale; otu_2131	0.0501149	0.0175781	0.0449836	0.0156139	0.41462	0.101021	0.024791	0.0540361	0.0685743	0.0207031	0.251893	0.0553589	0.0158899	0.413445	0.897608	2.01578	1.36834	1.10464
OTU_5395	eu768543.1 pervasive effects antibiotic on human gut microbiota deep sequencing fecal clone c5_594 k__bacteria; p__bacteroidetes; c__bacteroidia; o__bacteroidales; f__rikenellaceae; g__alistipes; s__alistipes finegoldii; otu_1054	0.0494277	0.0161816	0.00296185	0.00172098	0.0045981	0.00207684	0.0020769	0.00412898	0.00209686	0.00143701	0.00402497	0.00460454	0.00246775	0.00599775	0.0599229	0.0420178	0.0424227	0.0931569
OTU_148	gq492564.1 effect diet on human gut microbiome: metagenomic humanized gnotobiotic mice cecal contents mus musculus strain c57bl/6j; pm9t2 clone pm9t2_a03f08 k__bacteria; p__firmicutes; c__clostridia; o__clostridiales; f__lachnospiraceae; g__clostridium; s__clostridium bolteae; otu_2102	0.0491176	0.01857	0.19429	0.0565169	0.0115933	0.0632417	0.0162669	0.286515	0.0486356	0.0205964	0.493143	0.0445915	0.0151616	0.425989	3.9556	1.28756	0.990185	0.907851
OTU_303	fj370448.1 feces adult twins and mothers; ts57 clone ts57_a01b12 k__bacteria; p__firmicutes; c__clostridia; o__clostridiales; f__lachnospiraceae; g__clostridium; s__clostridium bolteae; otu_2102	0.0490405	0.0199876	0.0117753	0.00418936	0.0408198	0.021138	0.00770346	0.103086	0.0210887	0.00772031	0.102763	0.040987	0.0141138	0.372578	0.240115	0.431031	0.430026	0.835779
OTU_5177	ef401612.1 human fecal clone sjtu_d_12_91 k__bacteria; p__bacteroidetes; c__bacteroidia; o__bacteroidales; f__bacteroidaceae; g__bacteroides; s__bacteroides uniformis; otu_1011	0.0487146	0.00954182	0.033322	0.00798421	0.114525	0.0335093	0.00663819	0.102162	0.0286234	0.00958617	0.0758053	0.0116564	0.00330853	0.000672797	0.684026	0.687871	0.587574	0.239279
OTU_3113	am420079.1 noma subgingival plaque clone 302a04(oral) k__bacteria; p__bacteroidetes; c__bacteroidia; o__bacteroidales; f__prevotellaceae; g__prevotella; s__prevotella multiformis; otu_1042	0.0486282	0.0129596	0.0109054	0.00360221	0.00516399	0.0135446	0.00640871	0.0119401	0.0179003	0.00477539	0.0183293	0.0256908	0.00866929	0.0777043	0.224261	0.278533	0.368106	0.528309
OTU_173	fj372112.1 feces adult twins and mothers; ts9 clone ts9_a01h05 k__bacteria; p__firmicutes; c__clostridia; o__clostridiales; f__lachnospiraceae; g__coprococcus; s__coprococcus eutactus; otu_2111	0.0486225	0.0132005	0.0203851	0.00935621	0.0474473	0.105241	0.0636611	0.196612	0.0428021	0.0150644	0.38704	0.0844059	0.0310013	0.149873	0.419253	2.16446	0.880293	1.73594
OTU_3594	fj940875.1 prevotella baroniae str. lbn 427 k__bacteria; p__bacteroidetes; c__bacteroidia; o__bacteroidales; f__prevotellaceae; g__prevotella; s__prevotella baroniae; otu_1035	0.0486212	0.0164034	0.0151611	0.00469685	0.0313246	0.0505282	0.0121945	0.463255	0.0222274	0.00881532	0.0851891	0.0375222	0.0111297	0.290593	0.31182	1.03922	0.457154	0.771725
OTU_1084	eu768128.1 pervasive effects antibiotic on human gut microbiota deep sequencing fecal clone c4_395 k__bacteria; p__firmicutes; c__clostridia; o__clostridiales; f__lachnospiraceae; g__roseburia; s__roseburia faecis; otu_2132	0.0484614	0.0123279	0.0179722	0.0077845	0.0241354	0.0504673	0.0188684	0.464944	0.0575888	0.0126323	0.305114	0.00829075	0.00272594	0.00215672	0.370856	1.04139	1.18835	0.17108
OTU_5060	fj893060.1 matriptase_deficient mice exhibit ichthyotic selective shift skin microbiota hm2; ear punch biopsy c57bl/6j (st14 hypo/_) mouse (2 months) clone nbt15d03 k__bacteria; p__proteobacteria; c__epsilonproteobacteria; o__campylobacterales; f__helicobacteraceae; g__helicobacter; s__helicobacter hepaticus; otu_3347	0.0483039	0.0179281	0.0240309	0.0104242	0.127167	0.0198643	0.00543042	0.071597	0.0127483	0.0048531	0.0343326	0.0116055	0.00325969	0.0281982	0.497494	0.411236	0.263918	0.240261
OTU_289	eu763657.1 pervasive effects antibiotic on human gut microbiota deep sequencing fecal clone a4_692 k__bacteria; p__firmicutes; c__clostridia; o__clostridiales; f__ruminococcaceae; g__clostridium; s__clostridium orbiscindens; otu_2169	0.0481763	0.0203892	0.0366278	0.0126987	0.317704	0.0073499	0.00543422	0.0329832	0.0157773	0.00537257	0.0693219	0.00989731	0.00789606	0.0469595	0.760286	0.152563	0.327492	0.205439
OTU_7113	dq344916.1 tannerella forsythensis str. rma 8360 k__bacteria; p__bacteroidetes; c__bacteroidia; o__bacteroidales; f__porphyromonadaceae; g__tannerella; s__tannerella forsythia; otu_1032	0.0479878	0.0322957	0.0364133	0.018901	0.379994	0.0422297	0.0200184	0.440462	0.0791199	0.0452662	0.290607	0.152702	0.0455619	0.0370602	0.758804	0.880008	1.64875	3.1821
OTU_1346	ab260934.1 persicobacter sp. str. nbrc 101262 k__bacteria; p__bacteroidetes; c__sphingobacteria; o__sphingobacteriales; f__flammeovirgaceae; g__persicobacter; s__persicobacter diffluens; otu_1198	0.0479707	0.0110815	0.024841	0.00544338	0.0371743	0.0155482	0.00502757	0.00708007	0.0414364	0.0106825	0.337649	0.156644	0.0273078	0.000644035	0.517837	0.324118	0.863786	3.26541
OTU_319	dq799741.1 human fecal clone rl182_aah32e04 k__bacteria; p__firmicutes; c__clostridia; o__clostridiales; f__lachnospiraceae; g__ruminococcus; s__ruminococcus gnavus; otu_2134	0.0479011	0.0206478	0.0114016	0.00489109	0.0497195	0.0514381	0.0272235	0.459244	0.0116958	0.008367	0.0591846	0	0	0.0150055	0.238023	1.07384	0.244165	0
OTU_7110	ef401689.1 human fecal clone sjtu_d_14_48 k__bacteria; p__bacteroidetes; c__bacteroidia; o__bacteroidales; f__porphyromonadaceae; g__parabacteroides; s__parabacteroides distasonis; otu_1023	0.0478541	0.0118394	0.044381	0.0189407	0.438924	0.0357204	0.00863275	0.208246	0.0215068	0.00483014	0.0256814	0.0234288	0.0077133	0.0489441	0.927422	0.746442	0.449424	0.489588
OTU_2579	fj676335.1 synecology primary and secondary habitats escherichia coli o157:h7 fecal marc beef cattle feedlot animal #4225 pen 301; was negative stec o157 clone 3_7b9 k__bacteria; p__bacteroidetes; c__bacteroidia; o__bacteroidales; f__prevotellaceae; g__prevotella; s__prevotella copri; otu_1037	0.047679	0.0223421	0.0347956	0.00744236	0.294907	0.0556859	0.0141584	0.382472	0.137835	0.0312094	0.0141087	0.11365	0.0283385	0.0405571	0.729789	1.16793	2.89089	2.38365
OTU_394	dq344916.1 tannerella forsythensis str. rma 8360 k__bacteria; p__bacteroidetes; c__bacteroidia; o__bacteroidales; f__porphyromonadaceae; g__tannerella; s__tannerella forsythia; otu_1032	0.0475989	0.0186233	0	0	0.00900755	0.00268525	0.00184626	0.0126479	0.00775833	0.00401615	0.024133	0.0121996	0.00499814	0.039963	0	0.0564141	0.162994	0.2563
OTU_6107	eu768543.1 pervasive effects antibiotic on human gut microbiota deep sequencing fecal clone c5_594 k__bacteria; p__bacteroidetes; c__bacteroidia; o__bacteroidales; f__rikenellaceae; g__alistipes; s__alistipes finegoldii; otu_1054	0.0475158	0.0217979	0.00399283	0.00240496	0.0298952	0.00109765	0.00109768	0.022445	0	0	0.0201244	0.00287217	0.0015304	0.0266013	0.0840315	0.0231006	0	0.0604466
OTU_2370	eu800805.1 it&apos;s all ranking aquatic delaware bay nj clone 2c229017 k__bacteria; p__bacteroidetes; c__flavobacteria; o__flavobacteriales; f__cryomorphaceae; g__fluviicola; otu_1068s__fluviicola (species unknown);	0.0472764	0.00826383	0.0935418	0.0175974	0.0132075	0.0468409	0.0100415	0.486793	0.0857955	0.0250114	0.0788922	0.0888162	0.0198053	0.0329283	1.97862	0.990788	1.81476	1.87866
OTU_5760	nz_acuz01000110.1 prevotella oris str. f0302 k__bacteria; p__bacteroidetes; c__bacteroidia; o__bacteroidales; f__prevotellaceae; g__prevotella; s__prevotella oris; otu_1045	0.0470349	0.0173995	0.0205792	0.00590938	0.082008	0.036546	0.012084	0.312704	0.103099	0.021607	0.0278078	0.101376	0.031033	0.070454	0.437531	0.776998	2.19197	2.15533
OTU_21	gq069989.1 topographical and temporal human skin microbiome skin buttock clone nbw244c04c1 k__bacteria; p__bacteroidetes; c__bacteroidia; o__bacteroidales; f__bacteroidaceae; g__bacteroides; s__bacteroides uniformis; otu_1011	0.0470054	0.012101	0.0924294	0.0177515	0.0230225	0.113184	0.0317059	0.0320099	0.120957	0.0244146	0.00633701	0.172364	0.0307726	0.000501089	1.96636	2.40789	2.57325	3.6669
OTU_4186	fj682481.1 synecology primary and secondary habitats escherichia coli o157:h7 fecal marc beef cattle feedlot animal #4351 pen 301; was negative stec o157 clone 8_3i21 k__bacteria; p__bacteroidetes; c__bacteroidia; o__bacteroidales; f__bacteroidaceae; g__bacteroides; s__bacteroides coprophilus; otu_997	0.0469338	0.0223448	0.0856954	0.0186782	0.0984115	0.11137	0.0337501	0.0628284	0.370541	0.107315	0.00368216	0.0688258	0.0166715	0.220333	1.82588	2.37292	7.89496	1.46644
OTU_339	y08957.1 thermonema rossianum str. sc_1 k__bacteria; p__bacteroidetes; c__sphingobacteria; o__sphingobacteriales; f__flammeovirgaceae; g__thermonema; s__thermonema rossianum; otu_1204	0.0466891	0.00725406	0	0	8.90539e-07	0.041131	0.0115729	0.343991	0.0305968	0.00750901	0.0687453	0.0522762	0.0133975	0.358662	0	0.880956	0.65533	1.11967
OTU_952	nz_abfk02000016.1 alistipes putredinis str. dsm 17216 k__bacteria; p__bacteroidetes; c__bacteroidia; o__bacteroidales; f__rikenellaceae; g__alistipes; s__alistipes putredinis; otu_1055	0.0466546	0.011386	0.0231577	0.00765831	0.0504415	0.038847	0.0168168	0.352166	0.0502107	0.0091748	0.405052	0.0350104	0.0105702	0.230744	0.496366	0.832651	1.07622	0.750418
OTU_3094	nz_aaxg02000048.1 bacteroides capillosus str. atcc 29799 k__bacteria; p__firmicutes; c__clostridia; o__clostridiales; f__ruminococcaceae; g__bacteroides; s__bacteroides capillosus; otu_2165	0.0466345	0.0218771	0.00783242	0.00499453	0.0488914	0.0173157	0.00747468	0.108989	0.0140234	0.0056646	0.0815405	0	0	0.0222221	0.167953	0.371307	0.30071	0
OTU_7213	gq047212.1 topographical and temporal human skin microbiome skin buttock clone nbw1010a08c1 k__bacteria; p__bacteroidetes; c__bacteroidia; o__bacteroidales; f__rikenellaceae; g__alistipes; s__alistipes finegoldii; otu_1054	0.046604	0.0132265	0.0201296	0.00315475	0.0322025	0.0165116	0.00511429	0.0226632	0.0108212	0.00530048	0.0099348	0.00796726	0.00360152	0.00500151	0.431928	0.354295	0.232195	0.170956
OTU_3343	am696948.1 sequencing libraries indoor dust clone bf0002a133 k__bacteria; p__firmicutes; c__bacilli; o__lactobacillales; f__lactobacillaceae; g__lactobacillus; s__lactobacillus iners; otu_1886	0.0458291	0.0136767	0.0116273	0.00627761	0.0165779	0.0221644	0.0123336	0.106078	0.0257344	0.0140585	0.158353	0.0160414	0.00417983	0.0245445	0.253709	0.483631	0.561529	0.350026
OTU_321	dq235558.1 biofilm water pipeline biofilms steel pipelines gulf mexico k__bacteria; p__proteobacteria; c__alphaproteobacteria; o__kiloniellales; f__kiloniellaceae; g__thalassospira; s__thalassospira xiamenensis; otu_2470	0.0457214	0.0167182	0.0100781	0.00782284	0.0332276	0.0194185	0.00738953	0.0821072	0.0182758	0.0112042	0.093217	0.0243689	0.0101018	0.143072	0.220424	0.424715	0.399722	0.532986
OTU_282	fj370533.1 feces adult twins and mothers; ts57 clone ts57_a02b09 k__bacteria; p__firmicutes; c__clostridia; o__clostridiales; f__lachnospiraceae; g__blautia; s__blautia producta; otu_2095	0.0457099	0.01035	0.0199567	0.00579121	0.020477	0.0254012	0.00968297	0.0829685	0.0368682	0.0102556	0.275085	0.0144007	0.00458876	0.00564194	0.436594	0.555704	0.80657	0.315045
OTU_5402	af028351.1 clostridium indolis cm971 k__bacteria; p__firmicutes; c__clostridia; o__clostridiales; f__lachnospiraceae; g__anaerostipes; s__anaerostipes caccae; otu_2091	0.0455181	0.0136126	0.0133003	0.00333249	0.0156891	0.0336751	0.0100376	0.245557	0.0120088	0.00619809	0.0177445	0.00813329	0.00364699	0.00726656	0.292198	0.739818	0.263826	0.178683
OTU_1935	am049256.1 sedimentibacter rubrus str. src_1 k__bacteria; p__bacteroidetes; c__sphingobacteria; o__sphingobacteriales; f__flexibacteraceae; g__pontibacter; s__pontibacter korlensis; otu_1218	0.0453775	0.013413	0.0354167	0.0103034	0.28095	0.0107948	0.0050886	0.0123598	0.0111399	0.00276923	0.0101856	0.117581	0.0214517	0.00461401	0.78049	0.237888	0.245495	2.59118
OTU_5480	gq047212.1 topographical and temporal human skin microbiome skin buttock clone nbw1010a08c1 k__bacteria; p__bacteroidetes; c__bacteroidia; o__bacteroidales; f__rikenellaceae; g__alistipes; s__alistipes finegoldii; otu_1054	0.0447068	0.0179265	0	0	0.0103186	0.0361603	0.0103631	0.341889	0.0340049	0.0108887	0.307478	0.059094	0.0138167	0.265768	0	0.808832	0.76062	1.32181
OTU_448	nz_aaxg02000048.1 bacteroides capillosus str. atcc 29799 k__bacteria; p__firmicutes; c__clostridia; o__clostridiales; f__ruminococcaceae; g__bacteroides; s__bacteroides capillosus; otu_2165	0.0444167	0.0144579	0.00632515	0.00415041	0.00948519	0.0140341	0.00555719	0.0312923	0.00356689	0.00203024	0.00524072	0.0136565	0.00535517	0.029278	0.142405	0.315964	0.0803053	0.307463
OTU_3130	dq479412.1 clostridium sp. cyp2 k__bacteria; p__firmicutes; c__clostridia; o__clostridiales; f__lachnospiraceae; g__clostridium; s__clostridium celerecrescens; otu_2103	0.0443995	0.0212729	0.00239092	0.0016121	0.0308288	0.043035	0.0227638	0.48273	0.0390431	0.0204464	0.428802	0.0118627	0.00556834	0.0765677	0.0538502	0.969266	0.879358	0.267182
OTU_747	eu768128.1 pervasive effects antibiotic on human gut microbiota deep sequencing fecal clone c4_395 k__bacteria; p__firmicutes; c__clostridia; o__clostridiales; f__lachnospiraceae; g__roseburia; s__roseburia faecis; otu_2132	0.0442367	0.0101542	0.0118109	0.00517574	0.00470798	0.093668	0.0359697	0.099777	0.0584773	0.0118381	0.185546	0.00926907	0.00312212	0.00166349	0.266992	2.11743	1.32192	0.209534
OTU_3981	dq344916.1 tannerella forsythensis str. rma 8360 k__bacteria; p__bacteroidetes; c__bacteroidia; o__bacteroidales; f__porphyromonadaceae; g__tannerella; s__tannerella forsythia; otu_1032	0.0441454	0.0117445	0.027053	0.00591193	0.10353	0.00851816	0.00292725	0.0037567	0.00847026	0.00540508	0.00571932	0.00574369	0.0031265	0.00227086	0.612815	0.192957	0.191872	0.130108
OTU_7511	fj369084.1 feces adult twins and mothers; ts4 clone ts4_a04a08 k__bacteria; p__bacteroidetes; c__bacteroidia; o__bacteroidales; f__porphyromonadaceae; g__parabacteroides; s__parabacteroides distasonis; otu_1023	0.043881	0.00962167	0	0	7.66716e-05	0.0349554	0.0120807	0.284585	0.0314482	0.00560825	0.138148	0.05306	0.0223381	0.354744	0	0.796596	0.716671	1.20918
OTU_253	dq815763.1 mouse cecum clone aab22a03 k__bacteria; p__bacteroidetes; c__bacteroidia; o__bacteroidales; f__porphyromonadaceae; g__odoribacter; otu_1020s__odoribacter (species unknown);	0.0436212	0.0157403	0.00795739	0.0030456	0.0183413	0.0461732	0.0169176	0.456529	0.0485722	0.0266148	0.437122	0.0325469	0.00836148	0.270376	0.18242	1.0585	1.1135	0.746127
OTU_274	fj372112.1 feces adult twins and mothers; ts9 clone ts9_a01h05 k__bacteria; p__firmicutes; c__clostridia; o__clostridiales; f__lachnospiraceae; g__coprococcus; s__coprococcus eutactus; otu_2111	0.0435402	0.0171465	0.195059	0.0504924	0.00474717	0.0718218	0.0372917	0.248993	0.0301458	0.0133722	0.272104	0.044311	0.0277482	0.49068	4.47996	1.64955	0.692368	1.0177
OTU_4546	fj372112.1 feces adult twins and mothers; ts9 clone ts9_a01h05 k__bacteria; p__firmicutes; c__clostridia; o__clostridiales; f__lachnospiraceae; g__coprococcus; s__coprococcus eutactus; otu_2111	0.0433502	0.0215167	0.286616	0.133759	0.0431496	0.201621	0.147599	0.150073	0.0230283	0.018973	0.243061	0.137512	0.0926225	0.166403	6.61164	4.65097	0.531216	3.17211
OTU_987	dq344916.1 tannerella forsythensis str. rma 8360 k__bacteria; p__bacteroidetes; c__bacteroidia; o__bacteroidales; f__porphyromonadaceae; g__tannerella; s__tannerella forsythia; otu_1032	0.0433004	0.011107	0.026705	0.00514675	0.0944736	0.00901475	0.00403313	0.00413773	0.0248224	0.0128593	0.144296	0.00646882	0.00258537	0.00192571	0.616738	0.208191	0.57326	0.149394
OTU_7202	gq047212.1 topographical and temporal human skin microbiome skin buttock clone nbw1010a08c1 k__bacteria; p__bacteroidetes; c__bacteroidia; o__bacteroidales; f__rikenellaceae; g__alistipes; s__alistipes finegoldii; otu_1054	0.0432413	0.0134103	0.00838694	0.00385526	0.0102289	0.0116132	0.00409509	0.017184	0.00712649	0.00408324	0.00861147	0.00392596	0.00217549	0.00421052	0.193957	0.268567	0.164807	0.0907918
OTU_5277	nr_025220.1 rubrobacter taiwanensis str. ls_293; atcc baa_406 k__bacteria; p__actinobacteria; c__actinobacteria (class); o__rubrobacterales; f__rubrobacteraceae; g__rubrobacter; s__rubrobacter taiwanensis; otu_941	0.0431702	0.012019	0	0	0.000811382	0.0270513	0.00944455	0.151543	0.0249948	0.00815545	0.111971	0.0123387	0.00426593	0.0121794	0	0.626621	0.578983	0.285815
OTU_3697	fj371143.1 feces adult twins and mothers; ts6 clone ts6_a01d12 k__bacteria; p__firmicutes; c__clostridia; o__clostridiales; f__lachnospiraceae; g__clostridium; s__clostridium bolteae; otu_2102	0.0431014	0.0210995	0.00567145	0.00235323	0.0458856	0	0	0.0266157	0.0258015	0.0067252	0.2215	0.00353511	0.00268339	0.0381324	0.131584	0	0.598624	0.0820184
OTU_2088	dq805119.1 human fecal clone rl249_aaj81d11 k__bacteria; p__bacteroidetes; c__bacteroidia; o__bacteroidales; f__rikenellaceae; g__alistipes; s__alistipes finegoldii; otu_1054	0.043069	0.0227922	0.00273489	0.00165049	0.0457151	0.0844027	0.0171364	0.080645	0.0884054	0.0286012	0.114077	0.119992	0.0239551	0.014801	0.0635001	1.95971	2.05265	2.78604
OTU_1799	ab053947.1 tannerella forsythensis str. tr6 k__bacteria; p__bacteroidetes; c__bacteroidia; o__bacteroidales; f__porphyromonadaceae; g__tannerella; s__tannerella forsythia; otu_1032	0.0427671	0.010938	0.0799955	0.0184645	0.0483877	0.0405552	0.0101793	0.441829	0.0525448	0.0121048	0.277534	0.0556109	0.0182145	0.275836	1.87049	0.948279	1.22863	1.30032
OTU_1661	dq815763.1 mouse cecum clone aab22a03 k__bacteria; p__bacteroidetes; c__bacteroidia; o__bacteroidales; f__porphyromonadaceae; g__odoribacter; otu_1020s__odoribacter (species unknown);	0.0423642	0.00822144	0.0738596	0.0157395	0.0449786	0.0607384	0.0196939	0.199262	0.0413831	0.0206829	0.482619	0.0384417	0.0166568	0.417347	1.74344	1.43372	0.976842	0.90741
OTU_1448	fj940875.1 prevotella baroniae str. lbn 427 k__bacteria; p__bacteroidetes; c__bacteroidia; o__bacteroidales; f__prevotellaceae; g__prevotella; s__prevotella baroniae; otu_1035	0.042305	0.0119574	0.011575	0.00378362	0.0113466	0.0603746	0.0156081	0.18402	0.0322051	0.0107393	0.268096	0.0452791	0.010798	0.427617	0.273608	1.42713	0.76126	1.0703
OTU_1586	fj940875.1 prevotella baroniae str. lbn 427 k__bacteria; p__bacteroidetes; c__bacteroidia; o__bacteroidales; f__prevotellaceae; g__prevotella; s__prevotella baroniae; otu_1035	0.0422163	0.00882936	0.014718	0.00426298	0.00516225	0.035706	0.0118554	0.331962	0.0142439	0.00583488	0.00742516	0.0320802	0.00729562	0.192864	0.348633	0.845788	0.337402	0.759901
OTU_2913	ef404545.1 human fecal clone sjtu_c_12_26 k__bacteria; p__bacteroidetes; c__bacteroidia; o__bacteroidales; f__prevotellaceae; g__prevotella; s__prevotella copri; otu_1037	0.0418307	0.0133478	0.0365966	0.0130975	0.391085	0.0157328	0.00543411	0.0419127	0.0229656	0.00667842	0.109728	0.0180746	0.00504578	0.0550608	0.874875	0.376106	0.549013	0.432089
OTU_1227	nz_abca03000037.1 eubacterium siraeum str. dsm 15702 k__bacteria; p__firmicutes; c__clostridia; o__clostridiales; f__ruminococcaceae; g__eubacterium; s__eubacterium siraeum; otu_2173	0.0417949	0.00978945	0.0011747	0.00117474	0.000225065	0.0515335	0.0120061	0.268018	0.0566752	0.00881968	0.13546	0.155123	0.0410113	0.0067191	0.0281064	1.23301	1.35603	3.71153
OTU_390	fj880525.1 diets enriched or wheat temporally and alter fecal rat feces animal fed oat bran diet; day 28 clone r_8117 k__bacteria; p__firmicutes; c__bacilli; o__lactobacillales; f__lactobacillaceae; g__lactobacillus; s__lactobacillus reuteri; otu_1909	0.0417109	0.018417	0.00708152	0.00370294	0.0393881	0.00806468	0.00547705	0.0469249	0.026791	0.00899921	0.237179	0.00458057	0.00276072	0.0293538	0.169776	0.193347	0.642303	0.109817
OTU_428	fj881207.1 diets enriched oat or temporally and alter fecal rat feces animal fed wheat bran diet; day 28 clone r_8198 k__bacteria; p__tm7 (candidate division) ; c__tm7 (candidate division) _3; o__cw040; f__f16; otu_4381g__tm7 (candidate division) ;	0.0415361	0.017611	0.0037654	0.00201724	0.0222613	0.0115081	0.0100471	0.0763864	0.0890243	0.0462313	0.173762	0.021175	0.0129495	0.180857	0.0906536	0.277062	2.1433	0.509797
OTU_3470	eu455093.1 innate immunity and intestinal microbiota type 1 diabetes mouse cecum clone h75n1_99b08 k__bacteria; p__bacteroidetes; c__bacteroidia; o__bacteroidales; f__bacteroidaceae; g__bacteroides; s__bacteroides uniformis; otu_1011	0.0412055	0.0137524	0.0187664	0.00637085	0.0764528	0.0224899	0.00907894	0.134139	0.00888882	0.00614879	0.0216115	0.0128956	0.00420637	0.0308638	0.455433	0.545799	0.215719	0.312959
OTU_612	nr_029147.1 prevotella oulorum str. wph 179; atcc 43324 k__bacteria; p__bacteroidetes; c__bacteroidia; o__bacteroidales; f__prevotellaceae; g__prevotella; s__prevotella oulorum; otu_1046	0.0411627	0.0125641	0.016344	0.00557284	0.0423288	0.0191294	0.00621268	0.065107	0.0245811	0.00646537	0.126564	0.0227776	0.00947757	0.127607	0.397059	0.464727	0.597169	0.553356
OTU_7011	fn431788.1 pontibacter korlensis str. amv3 amv19 k__bacteria; p__bacteroidetes; c__sphingobacteria; o__sphingobacteriales; f__flexibacteraceae; g__pontibacter; s__pontibacter korlensis; otu_1218	0.0410992	0.0100964	0	0	0.000253748	0.0548136	0.0120318	0.195997	0.0424148	0.00687635	0.457603	0.0661862	0.0100491	0.0460527	0	1.33369	1.03201	1.6104
OTU_7363	gq047212.1 topographical and temporal human skin microbiome skin buttock clone nbw1010a08c1 k__bacteria; p__bacteroidetes; c__bacteroidia; o__bacteroidales; f__rikenellaceae; g__alistipes; s__alistipes finegoldii; otu_1054	0.041012	0.0213603	0.017703	0.0127792	0.179601	0.0208703	0.00866515	0.195828	0.00610654	0.00294531	0.0598624	0.102088	0.0265711	0.0434861	0.431655	0.508882	0.148896	2.48923
OTU_2508	eu462128.1 black_handed spider monkey feces clone spim_aaj35d06 k__bacteria; p__firmicutes; c__clostridia; o__clostridiales; f__ruminococcaceae; g__ruminococcus; s__ruminococcus bromii; otu_2180	0.0409167	0.01865	0.00320878	0.00168648	0.0282151	0.00445831	0.00248612	0.0327949	0.0197539	0.00542882	0.143852	0.00839616	0.00395615	0.0510607	0.0784224	0.108961	0.482784	0.205202
OTU_408	dq799741.1 human fecal clone rl182_aah32e04 k__bacteria; p__firmicutes; c__clostridia; o__clostridiales; f__lachnospiraceae; g__ruminococcus; s__ruminococcus gnavus; otu_2134	0.0408003	0.0211472	0.0254871	0.0100018	0.259748	0.00111947	0.0011195	0.0371478	0.00361115	0.00361126	0.0484966	0.00792527	0.00436203	0.071055	0.624679	0.0274378	0.0885079	0.194245
OTU_3298	y08957.1 thermonema rossianum str. sc_1 k__bacteria; p__bacteroidetes; c__sphingobacteria; o__sphingobacteriales; f__flammeovirgaceae; g__thermonema; s__thermonema rossianum; otu_1204	0.0405341	0.0134134	0	0	0.00313321	0.0317365	0.00935644	0.298004	0.0194157	0.0061583	0.0832592	0.0467765	0.0122951	0.367399	0	0.782958	0.478997	1.154
OTU_3408	ab429506.1 prevotella falsenii str. 04113 (= jcm 15126) k__bacteria; p__bacteroidetes; c__bacteroidia; o__bacteroidales; f__prevotellaceae; g__prevotella; s__prevotella falsenii; otu_1038	0.0405225	0.0170589	0.00279892	0.00148085	0.0191772	0.00111947	0.0011195	0.0154917	0.00276114	0.00200634	0.0193634	0.0914844	0.0262298	0.0587971	0.0690708	0.0276259	0.0681385	2.25762
OTU_3539	dq125742.1 uranium contaminated soil clone akau3853 k__bacteria; p__firmicutes; c__clostridia; o__clostridiales; f__clostridiaceae; g__caloramator; otu_2003s__caloramator (species unknown);	0.0405168	0.0163271	0.0143621	0.00480022	0.0692858	0.00346127	0.00242028	0.0175709	0.0482336	0.0196185	0.382614	0.00130107	0.00130111	0.0128023	0.354472	0.0854281	1.19046	0.0321118
OTU_3682	gu339183.1 pontibacter sp. str. hmd3125 k__bacteria; p__bacteroidetes; c__sphingobacteria; o__sphingobacteriales; f__flexibacteraceae; g__pontibacter; s__pontibacter korlensis; otu_1218	0.0405139	0.012905	0	0	0.00238183	0.0199302	0.00609444	0.0816493	0.0166306	0.00469523	0.0479854	0.0179117	0.00465358	0.0568189	0	0.491934	0.41049	0.442111
OTU_89	ab510702.1 bacteroides helcogenes str. jcm 6297 k__bacteria; p__bacteroidetes; c__bacteroidia; o__bacteroidales; f__bacteroidaceae; g__bacteroides; s__bacteroides helcogenes; otu_1003	0.0399401	0.0148639	0.0664645	0.0186184	0.13878	0.117447	0.0496692	0.0745617	0.0847977	0.0342988	0.121443	0.0806834	0.017076	0.0428154	1.6641	2.94057	2.12312	2.02011
OTU_7322	eu461720.1 mongoose lemur feces clone ml_aaj27f09 k__bacteria; p__bacteroidetes; c__bacteroidia; o__bacteroidales; f__prevotellaceae; g__prevotella; s__prevotella copri; otu_1037	0.0397588	0.0178431	0.000433554	0.000433566	0.0191689	0.00261394	0.00176244	0.0251085	0.00363521	0.00245308	0.0286697	0.00412001	0.00279264	0.0305721	0.0109046	0.065745	0.0914315	0.103625
OTU_2734	eu454732.1 innate immunity and intestinal microbiota type 1 diabetes mouse cecum clone h79s1_69a09 k__bacteria; p__bacteroidetes; c__bacteroidia; o__bacteroidales; f__bacteroidaceae; g__bacteroides; s__bacteroides uniformis; otu_1011	0.0395819	0.0107424	0.035685	0.0168207	0.423492	0.00754828	0.00344605	0.00476864	0.00309608	0.00244313	0.00158536	0.024723	0.0119467	0.182531	0.901548	0.1907	0.0782196	0.624604
OTU_1498	eu455093.1 innate immunity and intestinal microbiota type 1 diabetes mouse cecum clone h75n1_99b08 k__bacteria; p__bacteroidetes; c__bacteroidia; o__bacteroidales; f__bacteroidaceae; g__bacteroides; s__bacteroides uniformis; otu_1011	0.0395797	0.0155473	0.00944097	0.00418549	0.0372862	0.00332522	0.00239221	0.0154955	0	0	0.00921061	0.0242299	0.00687323	0.18815	0.238531	0.0840132	0	0.612181
OTU_505	dq799741.1 human fecal clone rl182_aah32e04 k__bacteria; p__firmicutes; c__clostridia; o__clostridiales; f__lachnospiraceae; g__ruminococcus; s__ruminococcus gnavus; otu_2134	0.0394637	0.0157387	0.00967897	0.0049105	0.0422607	0.0249053	0.013226	0.243135	0.014951	0.0120051	0.114312	0	0	0.010018	0.245263	0.631095	0.378853	0
OTU_708	acuz02000034.1 prevotella oris str. f0302 k__bacteria; p__bacteroidetes; c__bacteroidia; o__bacteroidales; f__prevotellaceae; g__prevotella; s__prevotella oris; otu_1045	0.0393388	0.0113634	0	0	0.00110856	0.0306048	0.0082993	0.270583	0.0335623	0.0105455	0.356495	0.0837153	0.0171437	0.0210702	0	0.777979	0.853158	2.12806
OTU_4807	eu766306.1 pervasive effects antibiotic on human gut microbiota deep sequencing fecal clone b5_402 k__bacteria; p__bacteroidetes; c__bacteroidia; o__bacteroidales; f__bacteroidaceae; g__bacteroides; s__bacteroides eggerthii; otu_1000	0.0392193	0.0142985	0.0210974	0.00704085	0.133874	0.02276	0.00817455	0.164243	0.0426472	0.0208794	0.44674	0.00996862	0.0066188	0.0384114	0.537933	0.580327	1.0874	0.254176
OTU_1027	gq047212.1 topographical and temporal human skin microbiome skin buttock clone nbw1010a08c1 k__bacteria; p__bacteroidetes; c__bacteroidia; o__bacteroidales; f__rikenellaceae; g__alistipes; s__alistipes finegoldii; otu_1054	0.0387311	0.0107997	0.0214408	0.00648226	0.0918305	0.0188731	0.0047055	0.0529881	0.0444326	0.0219927	0.40907	0.037479	0.0158754	0.474296	0.55358	0.487285	1.14721	0.967672
OTU_62	ab510702.1 bacteroides helcogenes str. jcm 6297 k__bacteria; p__bacteroidetes; c__bacteroidia; o__bacteroidales; f__bacteroidaceae; g__bacteroides; s__bacteroides helcogenes; otu_1003	0.0386562	0.0106644	0.081744	0.0149844	0.0142943	0.156682	0.0416714	0.00592353	0.0888668	0.0343746	0.0884506	0.106773	0.0281523	0.0169323	2.11464	4.05323	2.29891	2.76213
OTU_158	nz_acuz01000110.1 prevotella oris str. f0302 k__bacteria; p__bacteroidetes; c__bacteroidia; o__bacteroidales; f__prevotellaceae; g__prevotella; s__prevotella oris; otu_1045	0.0385433	0.0139744	0.0338869	0.00951867	0.392789	0.0376211	0.0101047	0.478916	0.083434	0.0175309	0.0288594	0.0736845	0.019034	0.0754391	0.87919	0.976073	2.16468	1.91173
OTU_640	fj893060.1 matriptase_deficient mice exhibit ichthyotic selective shift skin microbiota hm2; ear punch biopsy c57bl/6j (st14 hypo/_) mouse (2 months) clone nbt15d03 k__bacteria; p__proteobacteria; c__epsilonproteobacteria; o__campylobacterales; f__helicobacteraceae; g__helicobacter; s__helicobacter hepaticus; otu_3347	0.0381852	0.0144511	0.0126003	0.00617003	0.0588499	0.0149211	0.00487765	0.0707091	0.0213304	0.00761583	0.156677	0.012873	0.0032114	0.0506749	0.329979	0.390755	0.558603	0.337121
OTU_2021	am420069.1 noma subgingival plaque clone 301e09(oral) k__bacteria; p__bacteroidetes; c__bacteroidia; o__bacteroidales; f__prevotellaceae; g__prevotella; s__prevotella veroralis; otu_1051	0.0381328	0.0148631	0.00542018	0.00248479	0.0205034	0.0134999	0.00739026	0.0759931	0.0117911	0.00525577	0.054449	0.0350274	0.0180679	0.447804	0.14214	0.354025	0.309211	0.918563
OTU_359	dq797487.1 human fecal clone rl248_aaj00a02 k__bacteria; p__firmicutes; c__clostridia; o__clostridiales; f__lachnospiraceae; g__roseburia; s__roseburia faecis; otu_2132	0.0381074	0.0178521	0.00240806	0.00138213	0.0293565	0.00768353	0.00768375	0.0658771	0.00969993	0.00630594	0.0738555	0.0317649	0.0234098	0.415703	0.0631914	0.201628	0.254542	0.833562
OTU_7048	eu760451.1 mouse fecal microbiota feces clone 4b9 k__bacteria; p__bacteroidetes; c__bacteroidia; o__bacteroidales; f__porphyromonadaceae; g__odoribacter; otu_1020s__odoribacter (species unknown);	0.0380061	0.0120554	0.026208	0.00585778	0.194115	0.0118859	0.00382436	0.0254368	0.0149589	0.00470471	0.0443625	0.0239845	0.0103742	0.193754	0.689574	0.312736	0.393591	0.63107
OTU_1072	fj372112.1 feces adult twins and mothers; ts9 clone ts9_a01h05 k__bacteria; p__firmicutes; c__clostridia; o__clostridiales; f__lachnospiraceae; g__coprococcus; s__coprococcus eutactus; otu_2111	0.0379446	0.0198457	0.0364151	0.0139063	0.475121	0.0125105	0.00488068	0.113197	0.00197707	0.00197712	0.0425124	0.0382849	0.0205319	0.4953	0.959691	0.329705	0.052104	1.00897
OTU_3946	eu768543.1 pervasive effects antibiotic on human gut microbiota deep sequencing fecal clone c5_594 k__bacteria; p__bacteroidetes; c__bacteroidia; o__bacteroidales; f__rikenellaceae; g__alistipes; s__alistipes finegoldii; otu_1054	0.0378594	0.012318	0.0175575	0.00546145	0.0730522	0.0148346	0.00504682	0.0488459	0.0180813	0.00805626	0.096357	0.0219649	0.00648082	0.132872	0.463756	0.391835	0.477591	0.580172
OTU_734	gu339183.1 pontibacter sp. str. hmd3125 k__bacteria; p__bacteroidetes; c__sphingobacteria; o__sphingobacteriales; f__flexibacteraceae; g__pontibacter; s__pontibacter korlensis; otu_1218	0.0376619	0.0149676	0	0	0.00982692	0.0154406	0.00761085	0.0996449	0.0257548	0.0071604	0.240259	0.0204481	0.00464977	0.141968	0	0.40998	0.68384	0.542937
OTU_459	nz_aaxg02000048.1 bacteroides capillosus str. atcc 29799 k__bacteria; p__firmicutes; c__clostridia; o__clostridiales; f__ruminococcaceae; g__bacteroides; s__bacteroides capillosus; otu_2165	0.0374902	0.0157877	0.0101458	0.00832478	0.0698743	0.0374595	0.0112517	0.499375	0.0146968	0.0051236	0.0917496	0.00206032	0.00139651	0.0179279	0.270624	0.999181	0.392017	0.0549562
OTU_382	nz_abfk02000016.1 alistipes putredinis str. dsm 17216 k__bacteria; p__bacteroidetes; c__bacteroidia; o__bacteroidales; f__rikenellaceae; g__alistipes; s__alistipes putredinis; otu_1055	0.0374543	0.00951444	0.0372355	0.00729936	0.492805	0.0060064	0.0027273	0.00217887	0.0130425	0.00770865	0.0293688	0.00563545	0.00338678	0.00231998	0.994159	0.160366	0.348226	0.150462
OTU_3017	nr_025220.1 rubrobacter taiwanensis str. ls_293; atcc baa_406 k__bacteria; p__actinobacteria; c__actinobacteria (class); o__rubrobacterales; f__rubrobacteraceae; g__rubrobacter; s__rubrobacter taiwanensis; otu_941	0.0374424	0.0101053	0.0442358	0.00926517	0.31257	0.0629006	0.0199087	0.133211	0.119549	0.0221709	0.00138127	0.0867921	0.0182376	0.0135769	1.18144	1.67993	3.19287	2.31802
OTU_157	y08957.1 thermonema rossianum str. sc_1 k__bacteria; p__bacteroidetes; c__sphingobacteria; o__sphingobacteriales; f__flammeovirgaceae; g__thermonema; s__thermonema rossianum; otu_1204	0.0373316	0.0117942	0	0	0.00224154	0.0348074	0.00916295	0.433663	0.0268156	0.00591322	0.21696	0.0349764	0.00900083	0.437657	0	0.932383	0.718307	0.936911
OTU_2261	fj881174.1 diets enriched oat or temporally and alter fecal rat feces animal fed wheat bran diet; day 28 clone r_8161 k__bacteria; p__tm7 (candidate division) ; c__tm7 (candidate division) _3; o__cw040; f__f16; otu_4381g__tm7 (candidate division) ;	0.0370578	0.0103547	0.0321738	0.0195542	0.413668	0.0739966	0.0413439	0.197728	0.0520594	0.0188029	0.245972	0.0145788	0.00548692	0.0340725	0.868208	1.99679	1.40482	0.393407
OTU_5928	am420069.1 noma subgingival plaque clone 301e09(oral) k__bacteria; p__bacteroidetes; c__bacteroidia; o__bacteroidales; f__prevotellaceae; g__prevotella; s__prevotella veroralis; otu_1051	0.0370521	0.013967	0.0263815	0.00810968	0.25783	0	0	0.00726588	0	0	0.00726588	0	0	0.00726588	0.712013	0	0	0
OTU_146	ab326352.1 lactobacillus mali str. nbrc 102159 k__bacteria; p__firmicutes; c__bacilli; o__lactobacillales; f__lactobacillaceae; g__lactobacillus; s__lactobacillus mali; otu_1893	0.0369393	0.0128299	0.0547037	0.030624	0.298995	0.016684	0.00786908	0.0960322	0.02345	0.00874472	0.197165	0.000932662	0.000932689	0.0052278	1.48091	0.45166	0.634824	0.0252485
OTU_3917	acuz02000034.1 prevotella oris str. f0302 k__bacteria; p__bacteroidetes; c__bacteroidia; o__bacteroidales; f__prevotellaceae; g__prevotella; s__prevotella oris; otu_1045	0.0367293	0.00947098	0	0	0.000405674	0.0110324	0.00495876	0.012546	0.0337201	0.0105764	0.417045	0.014415	0.00299393	0.0175173	0	0.30037	0.918072	0.392466
OTU_3062	dq804123.1 human fecal clone rl187_aah68h10 k__bacteria; p__firmicutes; c__clostridia; o__clostridiales; f__lachnospiraceae; g__blautia; s__blautia producta; otu_2095	0.0366448	0.0164052	0.0879081	0.0386493	0.117511	0.0124483	0.00875366	0.103308	0.0050698	0.00401735	0.0374601	0.0022195	0.00149944	0.024206	2.39892	0.339701	0.13835	0.0605678
OTU_6929	fj557859.1 survey approach assess endotracheal tube biofilms and their origins biofilm extubated endotracheal tube icu patient clone et_g_4c01 k__bacteria; p__bacteroidetes; c__bacteroidia; o__bacteroidales; f__prevotellaceae; g__prevotella; s__prevotella nigrescens; otu_1044	0.0362927	0.00826326	0.0209583	0.00761365	0.0930596	0.0136942	0.00475418	0.013473	0.0260691	0.0077025	0.187623	0.00859211	0.00386598	0.0030297	0.577482	0.377328	0.718303	0.236745
OTU_6468	dq344916.1 tannerella forsythensis str. rma 8360 k__bacteria; p__bacteroidetes; c__bacteroidia; o__bacteroidales; f__porphyromonadaceae; g__tannerella; s__tannerella forsythia; otu_1032	0.0362806	0.0112536	0.0259412	0.00605954	0.213597	0.0265738	0.010135	0.264087	0.0212432	0.00817282	0.145655	0.00315961	0.00179795	0.00409229	0.715016	0.732453	0.585527	0.0870881
OTU_6996	acuz02000034.1 prevotella oris str. f0302 k__bacteria; p__bacteroidetes; c__bacteroidia; o__bacteroidales; f__prevotellaceae; g__prevotella; s__prevotella oris; otu_1045	0.0362628	0.00945837	0	0	0.000451625	0.0194114	0.00634993	0.0766257	0.0229074	0.00385992	0.102291	0.0256208	0.00971092	0.220394	0	0.535297	0.631704	0.706532
OTU_7023	dq344914.1 tannerella forsythensis str. rma 7251 k__bacteria; p__bacteroidetes; c__bacteroidia; o__bacteroidales; f__porphyromonadaceae; g__tannerella; s__tannerella forsythia; otu_1032	0.0361239	0.00967444	0.041518	0.0112835	0.36006	0.0167006	0.00424587	0.0397652	0.0234798	0.00648257	0.144665	0.0209779	0.00831596	0.12389	1.14932	0.462314	0.649979	0.58072
OTU_6569	dq344916.1 tannerella forsythensis str. rma 8360 k__bacteria; p__bacteroidetes; c__bacteroidia; o__bacteroidales; f__porphyromonadaceae; g__tannerella; s__tannerella forsythia; otu_1032	0.0360846	0.013099	0.108455	0.021688	0.00458833	0.0422614	0.020319	0.400352	0.048966	0.020166	0.298772	0.071723	0.0163331	0.0514011	3.00559	1.17118	1.35698	1.98764
OTU_5548	dq808788.1 human fecal clone rl243_aai85c06 k__bacteria; p__firmicutes; c__clostridia; o__clostridiales; f__ruminococcaceae; g__faecalibacterium; s__faecalibacterium prausnitzii; otu_2175	0.0360762	0.0169364	0.0137716	0.00437054	0.107767	0.00645246	0.00438286	0.0522482	0.092039	0.0375887	0.0942031	0.0345002	0.0163329	0.473601	0.381737	0.178856	2.55124	0.956316
OTU_407	eu766129.1 pervasive effects antibiotic on human gut microbiota deep sequencing fecal clone b5_285 k__bacteria; p__bacteroidetes; c__bacteroidia; o__bacteroidales; f__bacteroidaceae; g__bacteroides; s__bacteroides uniformis; otu_1011	0.0360442	0.0137979	0	0	0.00795169	0	0	0.00795169	0	0	0.00795169	0	0	0.00795169	0	0	0	0
OTU_2536	eu768543.1 pervasive effects antibiotic on human gut microbiota deep sequencing fecal clone c5_594 k__bacteria; p__bacteroidetes; c__bacteroidia; o__bacteroidales; f__rikenellaceae; g__alistipes; s__alistipes finegoldii; otu_1054	0.0358562	0.00993306	0.0123072	0.00347123	0.0178299	0.0242327	0.00773008	0.182879	0.0143245	0.00688564	0.044317	0.00904034	0.00381852	0.00974891	0.343237	0.675831	0.399499	0.252128
OTU_131	eu455470.1 innate immunity and intestinal microbiota type 1 diabetes mouse cecum clone k78s2_44h03 k__bacteria; p__bacteroidetes; c__bacteroidia; o__bacteroidales; f__bacteroidaceae; g__bacteroides; s__bacteroides acidifaciens; otu_993	0.0358048	0.0121929	0.0427848	0.0146784	0.359004	0.0303023	0.0197737	0.407475	0.0391526	0.0108774	0.419769	0.0101848	0.00315019	0.0270657	1.19495	0.84632	1.0935	0.284453
OTU_189	fj368777.1 feces adult twins and mothers; ts49 clone ts49_a04d07 k__bacteria; p__firmicutes; c__clostridia; o__clostridiales; f__lachnospiraceae; g__blautia; s__blautia producta; otu_2095	0.0357499	0.0120774	0.046292	0.0135923	0.28397	0.0123142	0.0123145	0.093997	0.00745911	0.00534838	0.0217627	0.038444	0.0283339	0.465544	1.29488	0.344453	0.208647	1.07536
OTU_982	gq493752.1 effect diet on human gut microbiome: metagenomic humanized gnotobiotic mice cecal contents mus musculus strain c57bl/6j; pm9t2 clone pm9t2_a02h10 k__bacteria; p__bacteroidetes; c__bacteroidia; o__bacteroidales; f__porphyromonadaceae; g__parabacteroides; s__parabacteroides distasonis; otu_1023	0.0356673	0.00727625	0.0165834	0.00536586	0.0231872	0.00758263	0.00286098	0.000810884	0.0165524	0.00574223	0.0255937	0.0077088	0.00342483	0.00107028	0.464947	0.212594	0.464078	0.216131
OTU_3771	nr_025899.1 caloramator fervidus str. rt4. b1; atcc 43204 k__bacteria; p__firmicutes; c__clostridia; o__clostridiales; f__clostridiaceae; g__caloramator; otu_2003s__caloramator (species unknown);	0.035623	0.00722409	0.0391082	0.0109736	0.396631	0.0349777	0.0104557	0.47998	0.0511005	0.0110787	0.127207	0.0697641	0.0142303	0.0218763	1.09784	0.981885	1.43448	1.9584
OTU_2032	nz_acsi01000031.1 prevotella melaninogenica str. atcc 25845 k__bacteria; p__bacteroidetes; c__bacteroidia; o__bacteroidales; f__prevotellaceae; g__prevotella; s__prevotella melaninogenica; otu_1041	0.035583	0.0105517	0.0201652	0.00567871	0.105787	0.0302649	0.0119063	0.370663	0.043656	0.0088761	0.282085	0.00482319	0.00364221	0.00576872	0.56671	0.850544	1.22688	0.135548
OTU_3764	eu768543.1 pervasive effects antibiotic on human gut microbiota deep sequencing fecal clone c5_594 k__bacteria; p__bacteroidetes; c__bacteroidia; o__bacteroidales; f__rikenellaceae; g__alistipes; s__alistipes finegoldii; otu_1054	0.0355367	0.0105058	0.0161326	0.00672422	0.0670263	0.0078868	0.00358692	0.0103905	0.0179301	0.00643344	0.0834893	0.0260483	0.00687836	0.228941	0.45397	0.221934	0.504552	0.732998
OTU_2139	eu768128.1 pervasive effects antibiotic on human gut microbiota deep sequencing fecal clone c4_395 k__bacteria; p__firmicutes; c__clostridia; o__clostridiales; f__lachnospiraceae; g__roseburia; s__roseburia faecis; otu_2132	0.0355172	0.0163431	0.00523689	0.00326017	0.04143	0.00388161	0.00206793	0.0339282	0.018781	0.00960342	0.19341	0	0	0.0204013	0.147447	0.109288	0.528786	0
OTU_2727	dq344916.1 tannerella forsythensis str. rma 8360 k__bacteria; p__bacteroidetes; c__bacteroidia; o__bacteroidales; f__porphyromonadaceae; g__tannerella; s__tannerella forsythia; otu_1032	0.0354076	0.014454	0.020149	0.0152962	0.238027	0.00131773	0.00131777	0.0141124	0.00136949	0.00136953	0.0142435	0.00421337	0.0029335	0.0229895	0.56906	0.0372161	0.0386778	0.118996
OTU_2506	eu461728.1 mongoose lemur feces clone ml_aaj27g09 k__bacteria; p__bacteroidetes; c__bacteroidia; o__bacteroidales; f__prevotellaceae; g__prevotella; s__prevotella copri; otu_1037	0.0353722	0.0110927	0.0285587	0.00638182	0.299885	0.0150084	0.0055142	0.0572042	0.0146346	0.00383546	0.0455591	0.0408924	0.00947867	0.354402	0.807377	0.424298	0.413732	1.15606
OTU_4949	eu776223.1 spotted hyena feces clone hy2_f02_2 k__bacteria; p__firmicutes; c__clostridia; o__clostridiales; f__ruminococcaceae; g__faecalibacterium; s__faecalibacterium prausnitzii; otu_2175	0.0353015	0.018831	0.00588183	0.00361325	0.0695999	0.00501052	0.00289521	0.0630594	0.0793009	0.0490213	0.205552	0.00186595	0.001866	0.0455538	0.166617	0.141935	2.24639	0.0528576
OTU_6889	dq805972.1 human fecal clone rl186_aah59d07 k__bacteria; p__firmicutes; c__clostridia; o__clostridiales; f__lachnospiraceae; g__roseburia; s__eubacterium rectale; otu_2131	0.0351861	0.00878841	0.027958	0.0185818	0.364223	0.00520878	0.00403766	0.00261483	0.00686244	0.00462982	0.00464085	0.0245964	0.0121326	0.243528	0.794576	0.148035	0.195033	0.699037
OTU_346	ab326352.1 lactobacillus mali str. nbrc 102159 k__bacteria; p__firmicutes; c__bacilli; o__lactobacillales; f__lactobacillaceae; g__lactobacillus; s__lactobacillus mali; otu_1893	0.03497	0.0125909	0.049716	0.0306164	0.330172	0.0443626	0.0186024	0.339945	0.0278005	0.00872363	0.322171	0.00949722	0.00728337	0.0469152	1.42168	1.26859	0.794982	0.271582
OTU_373	eu768543.1 pervasive effects antibiotic on human gut microbiota deep sequencing fecal clone c5_594 k__bacteria; p__bacteroidetes; c__bacteroidia; o__bacteroidales; f__rikenellaceae; g__alistipes; s__alistipes finegoldii; otu_1054	0.0348814	0.0156314	0.00307502	0.00207329	0.0280211	0.00373311	0.00276134	0.0312464	0.0201478	0.00608777	0.194628	0.03368	0.0126686	0.476462	0.0881563	0.107023	0.577608	0.965557
OTU_3122	dq479412.1 clostridium sp. cyp2 k__bacteria; p__firmicutes; c__clostridia; o__clostridiales; f__lachnospiraceae; g__clostridium; s__clostridium celerecrescens; otu_2103	0.0348454	0.0157889	0.00493971	0.00278944	0.0377684	0.0306188	0.0111903	0.414561	0.0480885	0.0213016	0.311203	0.0189779	0.00998421	0.202397	0.141761	0.878703	1.38005	0.544632
OTU_7145	dq799592.1 human fecal clone rl305aal88a10 k__bacteria; p__firmicutes; c__clostridia; o__clostridiales; f__lachnospiraceae; g__clostridium; s__clostridium scindens; otu_2106	0.0347204	0.0185893	0.0243502	0.0124692	0.32385	0.00286566	0.00286574	0.0522222	0	0	0.0375828	0.0211413	0.00882431	0.258076	0.701323	0.0825352	0	0.6089
OTU_5801	eu459698.1 ring_tailed lemur feces clone rt_aai11a09 k__bacteria; p__bacteroidetes; c__bacteroidia; o__bacteroidales; f__porphyromonadaceae; g__parabacteroides; s__parabacteroides distasonis; otu_1023	0.0347182	0.00961526	0.076565	0.0191857	0.0320153	0.0954422	0.0202748	0.00644851	0.0708801	0.0185814	0.0489563	0.092635	0.0236316	0.0166708	2.20533	2.74905	2.04158	2.6682
OTU_3646	dq799741.1 human fecal clone rl182_aah32e04 k__bacteria; p__firmicutes; c__clostridia; o__clostridiales; f__lachnospiraceae; g__ruminococcus; s__ruminococcus gnavus; otu_2134	0.0346788	0.0151773	0.0091821	0.00415776	0.0597102	0.0113931	0.00448275	0.0776655	0.0132813	0.00333732	0.0911846	0.00700513	0.00320584	0.0441084	0.264776	0.328533	0.382979	0.202
OTU_664	eu466981.1 african elephant feces clone afel2_aao32c05 k__bacteria; p__firmicutes; c__clostridia; o__clostridiales; f__lachnospiraceae; g__clostridium; s__clostridium scindens; otu_2106	0.0346762	0.0123502	0.00689865	0.00586604	0.0272179	0.0133379	0.0100499	0.0969341	0.0081431	0.0061391	0.0337019	0.00186595	0.001866	0.0076989	0.198945	0.384642	0.234832	0.0538106
OTU_3950	eu760451.1 mouse fecal microbiota feces clone 4b9 k__bacteria; p__bacteroidetes; c__bacteroidia; o__bacteroidales; f__porphyromonadaceae; g__odoribacter; otu_1020s__odoribacter (species unknown);	0.0346455	0.0075851	0.0262657	0.00626386	0.20173	0.0155526	0.0053181	0.0256537	0.0233854	0.00792734	0.157947	0.0150361	0.00447139	0.0182428	0.758127	0.448908	0.674992	0.434
OTU_5503	fj371143.1 feces adult twins and mothers; ts6 clone ts6_a01d12 k__bacteria; p__firmicutes; c__clostridia; o__clostridiales; f__lachnospiraceae; g__clostridium; s__clostridium bolteae; otu_2102	0.034467	0.0113089	0.0243027	0.00843986	0.239454	0.0158277	0.0110871	0.125892	0.0107173	0.00722461	0.0453083	0.00573187	0.00393645	0.0126541	0.705101	0.459214	0.310945	0.1663
OTU_5041	x94197.1 aneurinibacillus thermoaerophilus str. dsm 10155 k__bacteria; p__firmicutes; c__bacilli; o__bacillales; f__paenibacillaceae; g__aneurinibacillus; s__aneurinibacillus thermoaerophilus; otu_1679	0.034334	0.0100185	0	0	0.00120485	0.0191374	0.00653047	0.108543	0.0111518	0.00415965	0.0219771	0.0418925	0.00979779	0.297514	0	0.55739	0.324804	1.22014
OTU_7433	eu465337.1 lion feces clone li3_aah75e03 k__bacteria; p__firmicutes; c__clostridia; o__clostridiales; f__lachnospiraceae; g__blautia; s__blautia producta; otu_2095	0.0342961	0.0124657	0.000547381	0.000547397	0.00646931	0	0	0.00582595	0.00358148	0.0025123	0.0122347	0.00527343	0.00426217	0.0191814	0.0159605	0	0.104428	0.153762
OTU_853	ab326352.1 lactobacillus mali str. nbrc 102159 k__bacteria; p__firmicutes; c__bacilli; o__lactobacillales; f__lactobacillaceae; g__lactobacillus; s__lactobacillus mali; otu_1893	0.0342387	0.0118979	0.148713	0.102864	0.140435	0.053091	0.0168547	0.185362	0.0408521	0.013037	0.355733	0.00630339	0.00284355	0.0162032	4.34343	1.55061	1.19316	0.184102
OTU_2300	am420069.1 noma subgingival plaque clone 301e09(oral) k__bacteria; p__bacteroidetes; c__bacteroidia; o__bacteroidales; f__prevotellaceae; g__prevotella; s__prevotella veroralis; otu_1051	0.0341743	0.00562062	0.032167	0.00686255	0.411529	0.0319905	0.00961701	0.423183	0.0886386	0.0181455	0.00447662	0.0994476	0.0173616	0.000841121	0.941262	0.936098	2.59372	2.91001
OTU_2641	nz_acuz01000110.1 prevotella oris str. f0302 k__bacteria; p__bacteroidetes; c__bacteroidia; o__bacteroidales; f__prevotellaceae; g__prevotella; s__prevotella oris; otu_1045	0.0341486	0.015123	0	0	0.017098	0.00821437	0.00274991	0.0528405	0.00928369	0.00327705	0.0611642	0.0149791	0.00490233	0.120346	0	0.240548	0.271862	0.438646
OTU_3379	eu774461.1 mammals their gut microbes eastern black and white colobus feces clone col_aai14c02 k__bacteria; p__firmicutes; c__clostridia; o__clostridiales; f__ruminococcaceae; g__ruminococcus; s__ruminococcus flavefaciens; otu_2182	0.0339737	0.0165884	0.0100777	0.00493079	0.090596	0.0058096	0.00353778	0.0554984	0.0841388	0.0490482	0.171566	0.00254422	0.00178701	0.0364373	0.296633	0.171003	2.47659	0.0748879
OTU_343	nz_abfk02000016.1 alistipes putredinis str. dsm 17216 k__bacteria; p__bacteroidetes; c__bacteroidia; o__bacteroidales; f__rikenellaceae; g__alistipes; s__alistipes putredinis; otu_1055	0.0338959	0.00796646	0.0799331	0.0155801	0.00762978	0.0336394	0.00988482	0.492033	0.0327175	0.0167041	0.474902	0.025803	0.00617121	0.215249	2.3582	0.992435	0.965236	0.761243
OTU_298	nz_aaxg02000048.1 bacteroides capillosus str. atcc 29799 k__bacteria; p__firmicutes; c__clostridia; o__clostridiales; f__ruminococcaceae; g__bacteroides; s__bacteroides capillosus; otu_2165	0.0338155	0.0101177	0.0193184	0.00564274	0.111961	0.0119087	0.00414377	0.0287831	0.0456406	0.0122619	0.232413	0.0680276	0.0378661	0.196071	0.571289	0.352167	1.34969	2.01173
OTU_5990	gu455204.1 understanding short_chain fatty acids accumulation enhanced alkaline digestion: kinetics microbiology anaerobic fermentation reactor waste activated sludge mesophilic and ph 9.0 clone mesophilic_alkaline_89 k__bacteria; p__firmicutes; c__clostridia; o__natranaerobiales; f__anaerobrancaceae; g__anaerobranca; otu_2249s__anaerobranca (species unknown);	0.0337895	0.0198038	0.0170007	0.00501323	0.209989	0.0338312	0.0120672	0.49929	0.095424	0.0177001	0.0149873	0.0403388	0.0107111	0.386928	0.503137	1.00124	2.82408	1.19383
OTU_1851	ay980748.1 human rectum mucosal biopsy clone ln32 k__bacteria; p__bacteroidetes; c__bacteroidia; o__bacteroidales; f__porphyromonadaceae; g__parabacteroides; s__parabacteroides distasonis; otu_1023	0.0335525	0.013011	0.062811	0.0261551	0.163714	0.0120272	0.00747222	0.0827211	0.0101953	0.00420555	0.0508343	0.0167576	0.0088159	0.148407	1.87202	0.358458	0.30386	0.499445
OTU_3619	eu463039.1 southern three_banded armadillo feces clone arma_aaj56h03 k__bacteria; p__firmicutes; c__clostridia; o__clostridiales; f__lachnospiraceae; g__blautia; s__blautia producta; otu_2095	0.0335017	0.0197675	0	0	0.0521086	0.024704	0.0134912	0.358337	0.0169271	0.0121439	0.24123	0.0236671	0.0138619	0.343843	0	0.737397	0.50526	0.706445
OTU_920	am696948.1 sequencing libraries indoor dust clone bf0002a133 k__bacteria; p__firmicutes; c__bacilli; o__lactobacillales; f__lactobacillaceae; g__lactobacillus; s__lactobacillus iners; otu_1886	0.0334028	0.00954254	0.00623166	0.00474099	0.0091252	0.00980203	0.00836184	0.0381421	0.0121037	0.00431517	0.0271028	0.0115221	0.00417169	0.0236592	0.186561	0.29345	0.362355	0.344945
OTU_3103	fn563392.1 impact changing hrt olr on prokaryotes involved biomethanizitaion and fuzzy logic controlled 2 phase reactor mesophilic biogas digester; beet silage served clone haw_rm37_2_b_1755d_repeat_a5 k__bacteria; p__bacteroidetes; c__bacteroidia; o__bacteroidales; f__bacteroidaceae; g__bacteroides; s__bacteroides ovatus; otu_1006	0.0333944	0.00839362	0.0215155	0.00636394	0.135784	0.00831452	0.0036945	0.00604629	0.0120384	0.00336328	0.0137262	0.0218835	0.00441355	0.118839	0.644286	0.248979	0.360491	0.655306
OTU_1257	gu233446.1 porphyromonas crevioricanis str. num 402 k__bacteria; p__bacteroidetes; c__bacteroidia; o__bacteroidales; f__porphyromonadaceae; g__porphyromonas; s__porphyromonas crevioricanis; otu_1027	0.0331712	0.00735335	0.0342111	0.00688081	0.459344	0.0209382	0.0069779	0.120168	0.0288183	0.00593099	0.324742	0.0176866	0.0043447	0.0417478	1.03135	0.631218	0.868776	0.533192
OTU_1428	nz_abfk02000016.1 alistipes putredinis str. dsm 17216 k__bacteria; p__bacteroidetes; c__bacteroidia; o__bacteroidales; f__rikenellaceae; g__alistipes; s__alistipes putredinis; otu_1055	0.0331307	0.0105688	0.00076713	0.000767153	0.00290698	0.0192014	0.00942961	0.168037	0.00860548	0.00293328	0.0179061	0.00694889	0.00348629	0.0139981	0.0231547	0.579566	0.259744	0.209742
OTU_136	nz_acuz01000110.1 prevotella oris str. f0302 k__bacteria; p__bacteroidetes; c__bacteroidia; o__bacteroidales; f__prevotellaceae; g__prevotella; s__prevotella oris; otu_1045	0.0330612	0.0109493	0.0155524	0.00594334	0.0869301	0.0206921	0.00666828	0.172552	0.0159739	0.00892193	0.119591	0.0093028	0.00349593	0.0253442	0.470414	0.625872	0.483163	0.281381
OTU_5156	acuz02000034.1 prevotella oris str. f0302 k__bacteria; p__bacteroidetes; c__bacteroidia; o__bacteroidales; f__prevotellaceae; g__prevotella; s__prevotella oris; otu_1045	0.0330162	0.0107993	0	0	0.00288597	0.0209939	0.00706738	0.180845	0.0110221	0.00317833	0.0317763	0.0335535	0.0096125	0.485343	0	0.635868	0.333838	1.01628
OTU_4498	eu767909.1 pervasive effects antibiotic on human gut microbiota deep sequencing fecal clone c3_560 k__bacteria; p__firmicutes; c__clostridia; o__clostridiales; f__lachnospiraceae; g__coprococcus; s__clostridium sp. ss2/1; otu_2109	0.0327906	0.0116738	0.0271527	0.0185903	0.399844	0.0229146	0.0117774	0.278768	0.0123389	0.00703062	0.0738109	0.00861932	0.00665511	0.0428902	0.828063	0.698816	0.376295	0.26286
OTU_437	dq799592.1 human fecal clone rl305aal88a10 k__bacteria; p__firmicutes; c__clostridia; o__clostridiales; f__lachnospiraceae; g__clostridium; s__clostridium scindens; otu_2106	0.032656	0.0190588	0.0396168	0.0143666	0.386641	0.0011956	0.00119564	0.0568317	0	0	0.0503409	0.00522728	0.00522744	0.0895257	1.21316	0.036612	0	0.160071
OTU_5138	acuz02000034.1 prevotella oris str. f0302 k__bacteria; p__bacteroidetes; c__bacteroidia; o__bacteroidales; f__prevotellaceae; g__prevotella; s__prevotella oris; otu_1045	0.0325354	0.00984784	0	0	0.00161599	0.01753	0.00703982	0.114091	0.0157074	0.00619951	0.0811166	0.0132997	0.00526698	0.0495079	0	0.538797	0.48278	0.408776
OTU_5512	ab040496.1 oscillospira guilliermondii k__bacteria; p__firmicutes; c__clostridia; o__clostridiales; f__ruminococcaceae; g__oscillospira; s__oscillospira guilliermondii; otu_2177	0.032289	0.0186255	0.015621	0.00701832	0.205673	0.0197498	0.0105708	0.282078	0.00935992	0.00364933	0.119913	0.00104546	0.00104549	0.0540584	0.483787	0.611657	0.28988	0.0323781
OTU_1659	dq344916.1 tannerella forsythensis str. rma 8360 k__bacteria; p__bacteroidetes; c__bacteroidia; o__bacteroidales; f__porphyromonadaceae; g__tannerella; s__tannerella forsythia; otu_1032	0.0319402	0.00884555	0.0157622	0.00427757	0.0569285	0.0039633	0.00297413	0.00331268	0.00389701	0.00221953	0.00276907	0.00450843	0.0025552	0.00345784	0.49349	0.124085	0.122009	0.141152
OTU_4902	ab326352.1 lactobacillus mali str. nbrc 102159 k__bacteria; p__firmicutes; c__bacilli; o__lactobacillales; f__lactobacillaceae; g__lactobacillus; s__lactobacillus mali; otu_1893	0.0317775	0.0123352	0.0281405	0.0147333	0.425805	0.0265963	0.00975754	0.37247	0.0303479	0.0104078	0.465107	0.00911657	0.00476439	0.0503157	0.88555	0.836953	0.955011	0.286888
OTU_213	gq167171.1 effects hydraulic retention time on anaerobic hydrogenation performance microbial ecology bioreactors fed glucose_peptone and starch_peptone hydrogen fermentor clone gp17 k__bacteria; p__firmicutes; c__clostridia; o__clostridiales; f__lachnospiraceae; g__clostridium; s__clostridium celerecrescens; otu_2103	0.0314947	0.0156569	0.0339115	0.0198539	0.462357	0.0111714	0.00879526	0.134966	0.00132128	0.00132132	0.0339323	0.00806232	0.00434025	0.0816562	1.07674	0.354708	0.0419526	0.25599
OTU_3208	gq898410.1 diets enriched fructans and/or can alter dominant fecal humans but do so non_consistent manner feces human soy protein supplemented diet clone s2_150 k__bacteria; p__bacteroidetes; c__bacteroidia; o__bacteroidales; f__porphyromonadaceae; g__parabacteroides; s__parabacteroides distasonis; otu_1023	0.0314226	0.0223693	0.0142472	0.00580471	0.232606	0.0332351	0.0152482	0.473612	0.0528474	0.0273488	0.275226	0.117843	0.0335389	0.0216813	0.453406	1.05768	1.68183	3.75027
OTU_4526	dq344916.1 tannerella forsythensis str. rma 8360 k__bacteria; p__bacteroidetes; c__bacteroidia; o__bacteroidales; f__porphyromonadaceae; g__tannerella; s__tannerella forsythia; otu_1032	0.031349	0.00991976	0.0841856	0.0158582	0.00493184	0.0389983	0.0142934	0.332233	0.044293	0.0131697	0.220386	0.0516176	0.0123846	0.107389	2.68543	1.244	1.4129	1.64655
OTU_129	fj372112.1 feces adult twins and mothers; ts9 clone ts9_a01h05 k__bacteria; p__firmicutes; c__clostridia; o__clostridiales; f__lachnospiraceae; g__coprococcus; s__coprococcus eutactus; otu_2111	0.0312152	0.0115355	0.0243085	0.0107595	0.33288	0.12099	0.0457658	0.0351604	0.014475	0.00553507	0.10212	0.106858	0.0427665	0.0508783	0.778737	3.876	0.463715	3.42326
OTU_1702	gu233446.1 porphyromonas crevioricanis str. num 402 k__bacteria; p__bacteroidetes; c__bacteroidia; o__bacteroidales; f__porphyromonadaceae; g__porphyromonas; s__porphyromonas crevioricanis; otu_1027	0.0311579	0.00789751	0.0261587	0.00595131	0.3091	0.0449169	0.0202069	0.266242	0.0426417	0.0071452	0.146287	0.0158688	0.00394814	0.0486679	0.839554	1.44159	1.36857	0.509303
OTU_1788	fj940875.1 prevotella baroniae str. lbn 427 k__bacteria; p__bacteroidetes; c__bacteroidia; o__bacteroidales; f__prevotellaceae; g__prevotella; s__prevotella baroniae; otu_1035	0.0311096	0.0104581	0.0114317	0.00349155	0.0440451	0.0596811	0.0214317	0.121805	0.021845	0.00522031	0.218226	0.0325189	0.0101606	0.461938	0.367465	1.91841	0.702195	1.0453
OTU_6895	ab326352.1 lactobacillus mali str. nbrc 102159 k__bacteria; p__firmicutes; c__bacilli; o__lactobacillales; f__lactobacillaceae; g__lactobacillus; s__lactobacillus mali; otu_1893	0.0310821	0.0124957	0.0249832	0.0123895	0.366092	0.0262865	0.00969502	0.382283	0.0136404	0.0048735	0.103454	0.00585131	0.00336592	0.0320349	0.803782	0.845711	0.438852	0.188254
OTU_2413	eu774401.1 mammals their gut microbes eastern black and white colobus feces clone col_aai15h02 k__bacteria; p__tenericutes; c__mollicutes; o__anaeroplasmatales; f__anaeroplasmataceae; g__anaeroplasma; otu_4256s__anaeroplasma (species unknown);	0.0310217	0.0108333	0	0	0.00451346	0	0	0.00451346	0.0229786	0.0103405	0.298302	0.00607485	0.00322112	0.0190107	0	0	0.740725	0.195826
OTU_2024	eu459698.1 ring_tailed lemur feces clone rt_aai11a09 k__bacteria; p__bacteroidetes; c__bacteroidia; o__bacteroidales; f__porphyromonadaceae; g__parabacteroides; s__parabacteroides distasonis; otu_1023	0.0310157	0.0136622	0.022802	0.0062043	0.294801	0.0709394	0.0180563	0.0458712	0.0686152	0.0259127	0.106324	0.0616493	0.0135885	0.0630731	0.735175	2.28721	2.21227	1.98768
OTU_1862	ap009380.1 porphyromonas gingivalis str. atcc 33277 k__bacteria; p__bacteroidetes; c__bacteroidia; o__bacteroidales; f__porphyromonadaceae; g__porphyromonas; s__porphyromonas gingivalis; otu_1029	0.0309282	0.00624338	0.0557745	0.0134332	0.0538124	0.0559192	0.0153553	0.072929	0.116965	0.0150458	1.33502e-05	0.0750139	0.0188602	0.0185503	1.80335	1.80803	3.78182	2.42542
OTU_1804	dq823695.1 human fecal clone rl250_aaj77g07 k__bacteria; p__bacteroidetes; c__bacteroidia; o__bacteroidales; f__bacteroidaceae; g__bacteroides; s__bacteroides intestinalis; otu_1004	0.0307884	0.00902219	0.042673	0.015383	0.25603	0.0381583	0.0121799	0.315804	0.0317712	0.00614062	0.464528	0.00875856	0.00487155	0.0214654	1.38601	1.23937	1.03192	0.284476
OTU_149	dq794647.1 human fecal clone rl240_aaj30f05 k__bacteria; p__firmicutes; c__clostridia; o__clostridiales; f__lachnospiraceae; g__roseburia; s__eubacterium rectale; otu_2131	0.0306162	0.00901922	0.0304331	0.00904363	0.494347	0.0452719	0.0261393	0.3007	0.0188839	0.00697729	0.157352	0.115845	0.0484019	0.0487176	0.994021	1.47869	0.616794	3.78378
OTU_220	ay916332.1 human stool clone c289 k__bacteria; p__firmicutes; c__clostridia; o__clostridiales; f__ruminococcaceae; g__bacteroides; s__bacteroides capillosus; otu_2165	0.0305736	0.0173148	0.0141317	0.00758704	0.196906	0.013483	0.00892768	0.194895	0.0235767	0.00659842	0.354665	0	0	0.0456524	0.46222	0.441002	0.771145	0
OTU_5544	nz_aaxg02000048.1 bacteroides capillosus str. atcc 29799 k__bacteria; p__firmicutes; c__clostridia; o__clostridiales; f__ruminococcaceae; g__bacteroides; s__bacteroides capillosus; otu_2165	0.0304887	0.006562	0.0104032	0.00326197	0.0059633	0.049686	0.00985934	0.0596351	0.0256923	0.00449215	0.276282	0.012431	0.00586536	0.0261405	0.341216	1.62965	0.842681	0.407723
OTU_5943	fj371143.1 feces adult twins and mothers; ts6 clone ts6_a01d12 k__bacteria; p__firmicutes; c__clostridia; o__clostridiales; f__lachnospiraceae; g__clostridium; s__clostridium bolteae; otu_2102	0.0303607	0.0151259	0	0	0.028581	0.00863598	0.00436182	0.0907146	0	0	0.028581	0	0	0.028581	0	0.284446	0	0
OTU_616	dq815763.1 mouse cecum clone aab22a03 k__bacteria; p__bacteroidetes; c__bacteroidia; o__bacteroidales; f__porphyromonadaceae; g__odoribacter; otu_1020s__odoribacter (species unknown);	0.0303487	0.0111538	0.00651578	0.00341431	0.0265943	0.0247687	0.013276	0.375315	0.0134079	0.00512025	0.0906669	0.0200186	0.00685023	0.219205	0.214698	0.816138	0.441794	0.659621
OTU_3825	ef401205.1 human fecal clone sjtu_d_07_13 k__bacteria; p__bacteroidetes; c__bacteroidia; o__bacteroidales; f__porphyromonadaceae; g__parabacteroides; s__parabacteroides distasonis; otu_1023	0.0302234	0.00842909	0.0229524	0.00763968	0.264657	0.0297423	0.00943582	0.485008	0.0120334	0.00562498	0.043198	0.0138404	0.00388094	0.0456761	0.759426	0.984085	0.398151	0.457937
OTU_7153	gq047212.1 topographical and temporal human skin microbiome skin buttock clone nbw1010a08c1 k__bacteria; p__bacteroidetes; c__bacteroidia; o__bacteroidales; f__rikenellaceae; g__alistipes; s__alistipes finegoldii; otu_1054	0.0301112	0.0109998	0.00769806	0.00470961	0.0371956	0.00131773	0.00131777	0.00818865	0.00174813	0.00174818	0.00919463	0.00289719	0.00218669	0.0119427	0.255654	0.0437622	0.0580558	0.0962165
OTU_1172	fj372112.1 feces adult twins and mothers; ts9 clone ts9_a01h05 k__bacteria; p__firmicutes; c__clostridia; o__clostridiales; f__lachnospiraceae; g__coprococcus; s__coprococcus eutactus; otu_2111	0.0301059	0.0166078	0.326938	0.165789	0.0443163	0.146961	0.0809558	0.085674	0.0450629	0.0334338	0.346265	0.114113	0.0763349	0.146929	10.8596	4.88146	1.49681	3.79038
OTU_7445	eu505085.1 cecal contents mus musculus strain c57bl/6j; myd3 clone myd3_aaa02f10 k__bacteria; p__bacteroidetes; c__bacteroidia; o__bacteroidales; f__porphyromonadaceae; g__odoribacter; otu_1020s__odoribacter (species unknown);	0.0300453	0.00848418	0.0152852	0.00412721	0.0659881	0.0222568	0.00686122	0.241421	0.00877891	0.00457897	0.0190682	0.0152423	0.00669653	0.0923149	0.508738	0.740774	0.292189	0.507311
OTU_6705	eu774461.1 mammals their gut microbes eastern black and white colobus feces clone col_aai14c02 k__bacteria; p__firmicutes; c__clostridia; o__clostridiales; f__ruminococcaceae; g__ruminococcus; s__ruminococcus flavefaciens; otu_2182	0.0298608	0.0154401	0.088804	0.0275931	0.0378457	0.0491311	0.0180032	0.212598	0.0195472	0.0109856	0.29586	0.016647	0.0103114	0.242061	2.97394	1.64534	0.654611	0.557488
OTU_6055	dq804096.1 human fecal clone rl187_aah68d12 k__bacteria; p__firmicutes; c__clostridia; o__clostridiales; f__lachnospiraceae; g__ruminococcus; s__ruminococcus gnavus; otu_2134	0.0297797	0.00922708	0.00776983	0.00492407	0.0234925	0.0112904	0.00517234	0.0472073	0.0371478	0.0125072	0.320058	0	0	0.00193624	0.260911	0.379132	1.24742	0
OTU_780	ab040496.1 oscillospira guilliermondii k__bacteria; p__firmicutes; c__clostridia; o__clostridiales; f__ruminococcaceae; g__oscillospira; s__oscillospira guilliermondii; otu_2177	0.0297045	0.0149113	0.00414568	0.00257956	0.0526698	0.00335272	0.00240838	0.0474981	0.00301629	0.00168191	0.0445665	0.00449706	0.00374088	0.0576414	0.139564	0.112869	0.101543	0.151393
OTU_1383	dq680836.1 pedobacter koreensis str. jip14 k__bacteria; p__bacteroidetes; c__sphingobacteria; o__sphingobacteriales; f__sphingobacteriaceae; g__parapedobacter; otu_1242s__parapedobacter (species unknown);	0.0297038	0.0100924	0.0132741	0.00668635	0.0942475	0.0136764	0.00462108	0.0814231	0.0216782	0.00615982	0.252174	0.00937751	0.00642391	0.0517011	0.446883	0.460426	0.729812	0.315701
OTU_3671	eu774461.1 mammals their gut microbes eastern black and white colobus feces clone col_aai14c02 k__bacteria; p__firmicutes; c__clostridia; o__clostridiales; f__ruminococcaceae; g__ruminococcus; s__ruminococcus flavefaciens; otu_2182	0.0296993	0.0159203	0.000433554	0.000433566	0.0398299	0	0	0.0377476	0.00214222	0.00155089	0.0494738	0.00211399	0.00211405	0.0499495	0.0145981	0	0.0721303	0.0711796
OTU_6046	eu455093.1 innate immunity and intestinal microbiota type 1 diabetes mouse cecum clone h75n1_99b08 k__bacteria; p__bacteroidetes; c__bacteroidia; o__bacteroidales; f__bacteroidaceae; g__bacteroides; s__bacteroides uniformis; otu_1011	0.0295582	0.00870615	0.0212388	0.00924894	0.259635	0.0186898	0.00646043	0.163496	0.00645388	0.00486457	0.015109	0.0051862	0.00236127	0.00651197	0.718545	0.632306	0.218345	0.175458
OTU_1176	dq799476.1 human fecal clone rl305aal86g03 k__bacteria; p__bacteroidetes; c__bacteroidia; o__bacteroidales; f__porphyromonadaceae; g__parabacteroides; s__parabacteroides gordonii; otu_1024	0.0295323	0.00945226	0	0	0.00246721	0.0143961	0.00561756	0.0912401	0.0104803	0.00360438	0.0364679	0.025804	0.00505343	0.365625	0	0.487469	0.354875	0.873752
OTU_475	dq805119.1 human fecal clone rl249_aaj81d11 k__bacteria; p__bacteroidetes; c__bacteroidia; o__bacteroidales; f__rikenellaceae; g__alistipes; s__alistipes finegoldii; otu_1054	0.0293957	0.00707483	0.00708639	0.00226423	0.00327165	0.0133545	0.00498521	0.0386346	0.00465629	0.00217052	0.0014722	0.00525883	0.00298287	0.00235807	0.241069	0.454301	0.1584	0.178898
OTU_261	fj940882.1 prevotella baroniae str. dsm 16972 k__bacteria; p__bacteroidetes; c__bacteroidia; o__bacteroidales; f__prevotellaceae; g__prevotella; s__prevotella baroniae; otu_1035	0.0293293	0.0108939	0.0040132	0.00178466	0.0158751	0.0214165	0.00679806	0.272033	0.0147898	0.00783308	0.14513	0.033252	0.0094784	0.394209	0.136832	0.730208	0.504268	1.13375
OTU_6855	gq047212.1 topographical and temporal human skin microbiome skin buttock clone nbw1010a08c1 k__bacteria; p__bacteroidetes; c__bacteroidia; o__bacteroidales; f__rikenellaceae; g__alistipes; s__alistipes finegoldii; otu_1054	0.0292666	0.0120743	0.00948156	0.00392257	0.0666953	0.00371189	0.00272885	0.0254811	0.00596284	0.00323404	0.0378344	0.00347419	0.00184924	0.023156	0.323971	0.12683	0.203742	0.118708
OTU_6510	gq047212.1 topographical and temporal human skin microbiome skin buttock clone nbw1010a08c1 k__bacteria; p__bacteroidetes; c__bacteroidia; o__bacteroidales; f__rikenellaceae; g__alistipes; s__alistipes finegoldii; otu_1054	0.0292518	0.00590583	0.00989088	0.00306898	0.00406746	0.00494827	0.00268275	0.000558039	0.00156271	0.00106247	6.72543e-05	0.00740563	0.00447494	0.00371511	0.338129	0.169161	0.0534228	0.253169
OTU_992	eu768543.1 pervasive effects antibiotic on human gut microbiota deep sequencing fecal clone c5_594 k__bacteria; p__bacteroidetes; c__bacteroidia; o__bacteroidales; f__rikenellaceae; g__alistipes; s__alistipes finegoldii; otu_1054	0.0292089	0.0262474	0.0157952	0.00564603	0.311147	0.0191019	0.00738887	0.357214	0.0426034	0.0198826	0.344044	0.123555	0.0474863	0.0480137	0.540768	0.653976	1.45858	4.23004
OTU_1011	af028351.1 clostridium indolis cm971 k__bacteria; p__firmicutes; c__clostridia; o__clostridiales; f__lachnospiraceae; g__anaerostipes; s__anaerostipes caccae; otu_2091	0.029165	0.0131548	0.00329756	0.00246349	0.0331147	0.00249181	0.00168167	0.0283499	0	0	0.018628	0	0	0.018628	0.113066	0.0854384	0	0
OTU_2926	dq799592.1 human fecal clone rl305aal88a10 k__bacteria; p__firmicutes; c__clostridia; o__clostridiales; f__lachnospiraceae; g__clostridium; s__clostridium scindens; otu_2106	0.0291451	0.0153469	0.0124179	0.00728735	0.167762	0	0	0.0353687	0	0	0.0353687	0	0	0.0353687	0.426073	0	0	0
OTU_177	ab040496.1 oscillospira guilliermondii k__bacteria; p__firmicutes; c__clostridia; o__clostridiales; f__ruminococcaceae; g__oscillospira; s__oscillospira guilliermondii; otu_2177	0.0291219	0.011938	0.0408743	0.0133601	0.259326	0.0902558	0.0314925	0.0415734	0.118783	0.0319602	0.00767849	0.0206667	0.0109443	0.303413	1.40356	3.09924	4.0788	0.709661
OTU_961	dq825066.1 human fecal clone rl185_aao72h10 k__bacteria; p__firmicutes; c__clostridia; o__clostridiales; f__lachnospiraceae; g__roseburia; s__roseburia faecis; otu_2132	0.02912	0.0136024	0.0288203	0.0179469	0.49475	0.0169053	0.00525833	0.20563	0.00306631	0.00162035	0.0351737	0.0273404	0.014635	0.464915	0.989706	0.580537	0.105299	0.938885
OTU_568	eu762625.1 pervasive effects antibiotic on human gut microbiota deep sequencing fecal clone ax2_437 k__bacteria; p__firmicutes; c__clostridia; o__clostridiales; f__ruminococcaceae; g__clostridium; s__clostridium orbiscindens; otu_2169	0.028933	0.00885625	0.0146231	0.00460658	0.0828858	0.046622	0.022688	0.237652	0.0438647	0.010986	0.150728	0.0101943	0.00391992	0.0329834	0.505413	1.61138	1.51608	0.352343
OTU_6065	eu463088.1 naked mole_rat feces clone molerat_aai69f12 k__bacteria; p__firmicutes; c__clostridia; o__clostridiales; f__lachnospiraceae; g__clostridium; s__clostridium bolteae; otu_2102	0.0288561	0.0146075	0.00306833	0.0021243	0.0472872	0.0360959	0.0164096	0.372429	0.0139944	0.00768075	0.188794	0.0104878	0.00282003	0.114984	0.106332	1.25089	0.484971	0.363453
OTU_509	dq456078.1 pre_adolescent turkey cecum clone cft114b8 k__bacteria; p__bacteroidetes; c__bacteroidia; o__bacteroidales; f__bacteroidaceae; g__bacteroides; s__bacteroides barnesiae; otu_994	0.0288531	0.00794487	0.00697481	0.00249794	0.00769648	0.00628883	0.00351233	0.00821513	0.0133797	0.00515027	0.0582122	0.000932975	0.000933002	0.00103574	0.241735	0.21796	0.463717	0.0323354
OTU_775	dq797487.1 human fecal clone rl248_aaj00a02 k__bacteria; p__firmicutes; c__clostridia; o__clostridiales; f__lachnospiraceae; g__roseburia; s__roseburia faecis; otu_2132	0.0286719	0.0152279	0.0148068	0.00656733	0.206045	0.00463756	0.00347247	0.0690499	0.000874065	0.00087409	0.0409996	0	0	0.0365014	0.516421	0.161746	0.0304851	0
OTU_312	am420069.1 noma subgingival plaque clone 301e09(oral) k__bacteria; p__bacteroidetes; c__bacteroidia; o__bacteroidales; f__prevotellaceae; g__prevotella; s__prevotella veroralis; otu_1051	0.0284222	0.0102894	0.0311358	0.00814037	0.419021	0.00251333	0.00169694	0.0105335	0.00207778	0.00142188	0.00940542	0.00591006	0.00391263	0.0264955	1.09548	0.0884286	0.0731043	0.207939
OTU_305	eu463039.1 southern three_banded armadillo feces clone arma_aaj56h03 k__bacteria; p__firmicutes; c__clostridia; o__clostridiales; f__lachnospiraceae; g__blautia; s__blautia producta; otu_2095	0.028298	0.00887019	0.0286753	0.01274	0.490414	0.0351564	0.0254171	0.400632	0.00787512	0.00398319	0.0236884	0.0112258	0.0051623	0.0551957	1.01333	1.24236	0.278293	0.396699
OTU_1718	dq344916.1 tannerella forsythensis str. rma 8360 k__bacteria; p__bacteroidetes; c__bacteroidia; o__bacteroidales; f__porphyromonadaceae; g__tannerella; s__tannerella forsythia; otu_1032	0.0282871	0.00753031	0.0245959	0.00624047	0.354734	0.00251117	0.00251125	0.00184806	0.00580839	0.00321805	0.00590912	0.00573934	0.00214951	0.0043541	0.869509	0.0887747	0.205337	0.202896
OTU_2161	fj372112.1 feces adult twins and mothers; ts9 clone ts9_a01h05 k__bacteria; p__firmicutes; c__clostridia; o__clostridiales; f__lachnospiraceae; g__coprococcus; s__coprococcus eutactus; otu_2111	0.0282596	0.0146698	0.0131056	0.00831208	0.189249	0.0417794	0.0345082	0.360931	0.0731576	0.043981	0.171679	0.00161124	0.00161129	0.0423312	0.463757	1.47841	2.58877	0.0570156
OTU_410	dq804244.1 human fecal clone rl187_aah70g07 k__bacteria; p__firmicutes; c__clostridia; o__clostridiales; f__lachnospiraceae; g__blautia; s__blautia producta; otu_2095	0.0280252	0.0139108	0.0177392	0.0052908	0.248351	0.00328453	0.00234529	0.0466913	0.00802619	0.00603012	0.10035	0.0381081	0.0160108	0.319592	0.632973	0.117199	0.286392	1.35978
OTU_262	acuz02000034.1 prevotella oris str. f0302 k__bacteria; p__bacteroidetes; c__bacteroidia; o__bacteroidales; f__prevotellaceae; g__prevotella; s__prevotella oris; otu_1045	0.0279923	0.0120228	0.00708004	0.00283489	0.0522845	0.00333659	0.00240233	0.0283657	0.00459536	0.00242036	0.0347753	0.00552102	0.00218815	0.0397337	0.252928	0.119196	0.164165	0.197233
OTU_628	eu768128.1 pervasive effects antibiotic on human gut microbiota deep sequencing fecal clone c4_395 k__bacteria; p__firmicutes; c__clostridia; o__clostridiales; f__lachnospiraceae; g__roseburia; s__roseburia faecis; otu_2132	0.0277258	0.0106031	0.00841654	0.0042691	0.0526367	0.00422307	0.00295058	0.0220496	0.00523302	0.00240803	0.0252613	0.00367746	0.00202195	0.0182114	0.303563	0.152315	0.188741	0.132637
OTU_6694	ab040496.1 oscillospira guilliermondii k__bacteria; p__firmicutes; c__clostridia; o__clostridiales; f__ruminococcaceae; g__oscillospira; s__oscillospira guilliermondii; otu_2177	0.0275392	0.0122206	0.0152226	0.00492427	0.180007	0.0119357	0.00523938	0.126561	0.00730686	0.00285941	0.0605966	0.00603119	0.00369316	0.0530828	0.552759	0.433406	0.265325	0.219004
OTU_781	nz_abfk02000016.1 alistipes putredinis str. dsm 17216 k__bacteria; p__bacteroidetes; c__bacteroidia; o__bacteroidales; f__rikenellaceae; g__alistipes; s__alistipes putredinis; otu_1055	0.0274701	0.00779712	0.0358084	0.00677896	0.214134	0.0637309	0.016637	0.0305587	0.0482204	0.0089611	0.047297	0.0141613	0.00372706	0.0689058	1.30354	2.32001	1.75538	0.515516
OTU_844	fj367126.1 feces adult twins and mothers; ts28 clone ts28_a03g10 k__bacteria; p__firmicutes; c__clostridia; o__clostridiales; f__ruminococcaceae; g__anaerotruncus; s__anaerotruncus colihominis; otu_2164	0.0274319	0.0134645	0.0303898	0.00803006	0.426036	0.0252703	0.0192716	0.463786	0.00276114	0.00200634	0.0418034	0.0021728	0.00146619	0.0377872	1.10783	0.921203	0.100655	0.0792072
OTU_2294	dq344916.1 tannerella forsythensis str. rma 8360 k__bacteria; p__bacteroidetes; c__bacteroidia; o__bacteroidales; f__porphyromonadaceae; g__tannerella; s__tannerella forsythia; otu_1032	0.0273606	0.00729285	0.0123214	0.00604823	0.0633489	0.00708033	0.00265225	0.00793244	0.00700688	0.0038897	0.0110472	0.00502493	0.002375	0.00403763	0.450335	0.258778	0.256094	0.183655
OTU_1972	fj372112.1 feces adult twins and mothers; ts9 clone ts9_a01h05 k__bacteria; p__firmicutes; c__clostridia; o__clostridiales; f__lachnospiraceae; g__coprococcus; s__coprococcus eutactus; otu_2111	0.0273478	0.0134868	0.068988	0.0161784	0.0303523	0.0428274	0.019572	0.260807	0.00784583	0.00565458	0.0979936	0.0116799	0.00762181	0.161406	2.52262	1.56603	0.286891	0.427087
OTU_5037	cp000513.1 dichelobacter nodosus str. vcs1703a k__bacteria; p__proteobacteria; c__gammaproteobacteria; o__cardiobacteriales; f__cardiobacteriaceae; g__dichelobacter; s__dichelobacter nodosus; otu_3481	0.0272844	0.0129069	0.0104787	0.00476978	0.117436	0.016988	0.00575004	0.23693	0.0128426	0.00489987	0.153435	0.00247511	0.0016714	0.0348782	0.384055	0.622628	0.470694	0.0907152
OTU_2563	acuz02000034.1 prevotella oris str. f0302 k__bacteria; p__bacteroidetes; c__bacteroidia; o__bacteroidales; f__prevotellaceae; g__prevotella; s__prevotella oris; otu_1045	0.0271841	0.00722083	0.00748504	0.00348899	0.0111963	0.0250918	0.0125983	0.443371	0.0272336	0.008798	0.498284	0.00898984	0.00356533	0.0170536	0.275346	0.923034	1.00182	0.330702
OTU_2422	dq804244.1 human fecal clone rl187_aah70g07 k__bacteria; p__firmicutes; c__clostridia; o__clostridiales; f__lachnospiraceae; g__blautia; s__blautia producta; otu_2095	0.0271817	0.0114618	0.00162888	0.00162892	0.019014	0.00569991	0.00259543	0.0405737	0.00739347	0.00381153	0.0577932	0.0173009	0.006067	0.227098	0.0599255	0.209697	0.272002	0.636492
OTU_4349	eu768543.1 pervasive effects antibiotic on human gut microbiota deep sequencing fecal clone c5_594 k__bacteria; p__bacteroidetes; c__bacteroidia; o__bacteroidales; f__rikenellaceae; g__alistipes; s__alistipes finegoldii; otu_1054	0.0271709	0.0125883	0.00230133	0.0016485	0.0314577	0.0463911	0.011928	0.139843	0.0631954	0.022445	0.0877418	0.0481024	0.00768632	0.0849299	0.0846985	1.70738	2.32585	1.77037
OTU_342	ab040497.1 oscillospira guilliermondii k__bacteria; p__firmicutes; c__clostridia; o__clostridiales; f__ruminococcaceae; g__oscillospira; s__oscillospira guilliermondii; otu_2177	0.0271706	0.00931007	0.0299045	0.00858098	0.415514	0.0266346	0.0103057	0.484782	0.0247722	0.00712315	0.419884	0.00642015	0.00348194	0.0243115	1.10062	0.980275	0.911731	0.236291
OTU_7483	gq047212.1 topographical and temporal human skin microbiome skin buttock clone nbw1010a08c1 k__bacteria; p__bacteroidetes; c__bacteroidia; o__bacteroidales; f__rikenellaceae; g__alistipes; s__alistipes finegoldii; otu_1054	0.0270308	0.0124964	0.0724689	0.0191021	0.029543	0.0892603	0.0328518	0.0452477	0.0500036	0.0113401	0.0935836	0.0327116	0.00872786	0.356469	2.68097	3.30217	1.84987	1.21016
OTU_6937	gq492564.1 effect diet on human gut microbiome: metagenomic humanized gnotobiotic mice cecal contents mus musculus strain c57bl/6j; pm9t2 clone pm9t2_a03f08 k__bacteria; p__firmicutes; c__clostridia; o__clostridiales; f__lachnospiraceae; g__clostridium; s__clostridium bolteae; otu_2102	0.0270301	0.0154018	0.0453788	0.0121402	0.179806	0.0034828	0.00243013	0.0726073	0	0	0.0465842	0.0398432	0.0125928	0.263096	1.67882	0.128849	0	1.47403
OTU_5114	fj369623.1 feces adult twins and mothers; ts51 clone ts51_a02g09 k__bacteria; p__firmicutes; c__clostridia; o__clostridiales; f__lachnospiraceae; g__ruminococcus; s__ruminococcus gnavus; otu_2134	0.0269952	0.00934526	0.00350952	0.00255916	0.0120123	0.00257332	0.00173559	0.00874416	0.00674063	0.00395298	0.0292189	0.010272	0.00578881	0.0712127	0.130006	0.0953252	0.249698	0.380512
OTU_3611	abyh01000014.1 parabacteroides johnsonii str. dsm 18315 k__bacteria; p__bacteroidetes; c__bacteroidia; o__bacteroidales; f__porphyromonadaceae; g__parabacteroides; s__parabacteroides johnsonii; otu_1025	0.0269741	0.00623689	0.0375827	0.0105729	0.19839	0.0516754	0.0158182	0.0802006	0.0312496	0.0087711	0.347495	0.0587383	0.0177376	0.0526291	1.39329	1.91574	1.15851	2.17758
OTU_7468	fj372112.1 feces adult twins and mothers; ts9 clone ts9_a01h05 k__bacteria; p__firmicutes; c__clostridia; o__clostridiales; f__lachnospiraceae; g__coprococcus; s__coprococcus eutactus; otu_2111	0.0269509	0.0104473	0.1072	0.0487995	0.0610388	0.0238353	0.0139109	0.429752	0.00777916	0.00400462	0.0503327	0.00754248	0.00418647	0.0493213	3.9776	0.884396	0.288642	0.27986
OTU_532	dq797487.1 human fecal clone rl248_aaj00a02 k__bacteria; p__firmicutes; c__clostridia; o__clostridiales; f__lachnospiraceae; g__roseburia; s__roseburia faecis; otu_2132	0.0267784	0.0122475	0.00469881	0.00469894	0.0532364	0.0169907	0.00980434	0.269553	0.0166421	0.00654852	0.236584	0.0266382	0.0126205	0.496855	0.17547	0.634491	0.621474	0.994763
OTU_3479	ab429506.1 prevotella falsenii str. 04113 (= jcm 15126) k__bacteria; p__bacteroidetes; c__bacteroidia; o__bacteroidales; f__prevotellaceae; g__prevotella; s__prevotella falsenii; otu_1038	0.0265414	0.0068421	0.0638543	0.0167226	0.0254434	0.0658945	0.0183193	0.028286	0.133766	0.0251644	0.000229578	0.0519925	0.0138881	0.0572005	2.40584	2.48271	5.0399	1.95892
OTU_5329	acuz02000034.1 prevotella oris str. f0302 k__bacteria; p__bacteroidetes; c__bacteroidia; o__bacteroidales; f__prevotellaceae; g__prevotella; s__prevotella oris; otu_1045	0.0263329	0.0120878	0.000773682	0.000773705	0.0232211	0.0151913	0.0125932	0.264936	0.00904315	0.0030185	0.0895516	0.00717006	0.00373521	0.0720447	0.0293808	0.576896	0.343416	0.272285
OTU_5715	ab326352.1 lactobacillus mali str. nbrc 102159 k__bacteria; p__firmicutes; c__bacilli; o__lactobacillales; f__lactobacillaceae; g__lactobacillus; s__lactobacillus mali; otu_1893	0.0261866	0.0105139	0.0236416	0.00869951	0.42688	0.0204357	0.00795278	0.333452	0.025208	0.0097377	0.473084	0.00378873	0.00224774	0.0245269	0.902813	0.780388	0.962627	0.144682
OTU_7049	af028351.1 clostridium indolis cm971 k__bacteria; p__firmicutes; c__clostridia; o__clostridiales; f__lachnospiraceae; g__anaerostipes; s__anaerostipes caccae; otu_2091	0.0261076	0.00833707	0.00996029	0.00445269	0.0508116	0.00726599	0.00360733	0.0249832	0.019344	0.00501298	0.247081	0.00960658	0.00403634	0.0443224	0.38151	0.27831	0.740936	0.367961
OTU_1228	ab326352.1 lactobacillus mali str. nbrc 102159 k__bacteria; p__firmicutes; c__bacilli; o__lactobacillales; f__lactobacillaceae; g__lactobacillus; s__lactobacillus mali; otu_1893	0.0260704	0.0106295	0.027441	0.0182366	0.474407	0.0188559	0.00768589	0.293923	0.0102968	0.00443589	0.0923274	0.00153032	0.00153036	0.0161518	1.05257	0.723268	0.39496	0.0586994
OTU_10	fj372112.1 feces adult twins and mothers; ts9 clone ts9_a01h05 k__bacteria; p__firmicutes; c__clostridia; o__clostridiales; f__lachnospiraceae; g__coprococcus; s__coprococcus eutactus; otu_2111	0.0260494	0.0198964	0.140332	0.0653168	0.0541662	0.0906461	0.0638148	0.172174	0.01928	0.013958	0.391601	0.0701461	0.0454605	0.191903	5.38716	3.47978	0.740132	2.69281
OTU_965	eu455470.1 innate immunity and intestinal microbiota type 1 diabetes mouse cecum clone k78s2_44h03 k__bacteria; p__bacteroidetes; c__bacteroidia; o__bacteroidales; f__bacteroidaceae; g__bacteroides; s__bacteroides acidifaciens; otu_993	0.02597	0.00812558	0.0470124	0.0107141	0.0659377	0.0222726	0.00826197	0.376341	0.00873737	0.00402625	0.0352856	0.0108388	0.00500997	0.0636024	1.81026	0.85763	0.336441	0.417358
OTU_5586	ab185655.1 rumen clone f24_h11 k__bacteria; p__firmicutes; c__clostridia; o__clostridiales; f__ruminococcaceae; g__oscillospira; s__oscillospira guilliermondii; otu_2177	0.0259501	0.012741	0.00207503	0.00157526	0.0381714	0.00343454	0.00244048	0.048305	0.0256915	0.00959584	0.493605	0.0121778	0.00380829	0.155797	0.0799624	0.132352	0.990035	0.469277
OTU_2476	eu465337.1 lion feces clone li3_aah75e03 k__bacteria; p__firmicutes; c__clostridia; o__clostridiales; f__lachnospiraceae; g__blautia; s__blautia producta; otu_2095	0.02594	0.00698304	0.00175476	0.00127958	0.00126495	0.00143283	0.00143287	0.00117408	0.0124894	0.00745714	0.100758	0	0	0.000603016	0.0676469	0.0552363	0.481473	0
OTU_4303	eu767116.1 pervasive effects antibiotic on human gut microbiota deep sequencing fecal clone c1_050 k__bacteria; p__firmicutes; c__clostridia; o__clostridiales; f__lachnospiraceae; g__roseburia; s__roseburia faecis; otu_2132	0.0258352	0.0154333	0	0	0.0541419	0.00849133	0.00717505	0.159622	0.00226019	0.00226026	0.072452	0.00632891	0.00287066	0.113544	0	0.328673	0.0874852	0.244973
OTU_2015	fj577249.2 oribacterium sp. oral taxon 078 str. f0262 k__bacteria; p__firmicutes; c__clostridia; o__clostridiales; f__lachnospiraceae; g__oribacterium; s__oribacterium sp. oral taxon 078; otu_2127	0.0258201	0.00933173	0.00808149	0.00259566	0.0403073	0.00262603	0.00181638	0.0116077	0.00120372	0.00120375	0.00788223	0.00342185	0.00189707	0.0140121	0.312992	0.101705	0.0466194	0.132527
OTU_3088	fj366020.1 feces adult twins and mothers; ts25 clone ts25_a01g08 k__bacteria; p__firmicutes; c__clostridia; o__clostridiales; f__ruminococcaceae; g__faecalibacterium; s__faecalibacterium prausnitzii; otu_2175	0.0257304	0.00960363	0.0051147	0.00305423	0.0264598	0.00587174	0.00355308	0.0326909	0.0599662	0.0308936	0.150709	0.00104546	0.00104549	0.0090197	0.198781	0.228203	2.33056	0.0406313
OTU_2510	eu774935.1 flying fox feces clone ff_a09 k__bacteria; p__bacteroidetes; c__bacteroidia; o__bacteroidales; f__prevotellaceae; g__prevotella; s__prevotella copri; otu_1037	0.0256873	0.0116713	0.00762039	0.00379638	0.0775775	0.00518726	0.00294689	0.0513231	0.00653332	0.00291752	0.0628065	0.00169782	0.00115137	0.0264702	0.29666	0.201939	0.254341	0.0660957
OTU_5667	fj372112.1 feces adult twins and mothers; ts9 clone ts9_a01h05 k__bacteria; p__firmicutes; c__clostridia; o__clostridiales; f__lachnospiraceae; g__coprococcus; s__coprococcus eutactus; otu_2111	0.0256202	0.00923659	0.0811641	0.0218144	0.0142359	0.0380991	0.0152497	0.245649	0.0234839	0.013347	0.448241	0.0185803	0.0109172	0.313691	3.16797	1.48707	0.916616	0.725221
OTU_6266	fj372112.1 feces adult twins and mothers; ts9 clone ts9_a01h05 k__bacteria; p__firmicutes; c__clostridia; o__clostridiales; f__lachnospiraceae; g__coprococcus; s__coprococcus eutactus; otu_2111	0.0255694	0.0158902	0.234494	0.11352	0.0409845	0.220962	0.143564	0.094932	0.0165254	0.0132219	0.332999	0.147511	0.0979461	0.116036	9.17085	8.64164	0.646295	5.76904
OTU_6473	ab040496.1 oscillospira guilliermondii k__bacteria; p__firmicutes; c__clostridia; o__clostridiales; f__ruminococcaceae; g__oscillospira; s__oscillospira guilliermondii; otu_2177	0.0255281	0.0115674	0.0148734	0.00586027	0.210033	0.00624448	0.0027769	0.0596251	0.00657633	0.00454171	0.0707425	0.00211399	0.00211405	0.0295084	0.582626	0.244612	0.257611	0.0828101
OTU_772	fj370527.1 feces adult twins and mothers; ts57 clone ts57_a02b03 k__bacteria; p__firmicutes; c__clostridia; o__clostridiales; f__ruminococcaceae; g__faecalibacterium; s__faecalibacterium prausnitzii; otu_2175	0.0255055	0.00947635	0	0	0.0066642	0	0	0.0066642	0.00206594	0.00206601	0.0121993	0	0	0.0066642	0	0	0.0810001	0
OTU_1070	dq344916.1 tannerella forsythensis str. rma 8360 k__bacteria; p__bacteroidetes; c__bacteroidia; o__bacteroidales; f__porphyromonadaceae; g__tannerella; s__tannerella forsythia; otu_1032	0.0254592	0.00924504	0.0125143	0.00543275	0.120082	0.00475227	0.00262098	0.0211881	0.00246094	0.00184216	0.011609	0.00717941	0.00332882	0.0381258	0.491544	0.186662	0.0966623	0.281997
OTU_2736	eu766129.1 pervasive effects antibiotic on human gut microbiota deep sequencing fecal clone b5_285 k__bacteria; p__bacteroidetes; c__bacteroidia; o__bacteroidales; f__bacteroidaceae; g__bacteroides; s__bacteroides uniformis; otu_1011	0.02545	0.0115811	0	0	0.0193997	0	0	0.0193997	0	0	0.0193997	0	0	0.0193997	0	0	0	0
OTU_6780	nr_029355.1 clostridium methylpentosum str. r2; dsm 5476 k__bacteria; p__firmicutes; c__clostridia; o__clostridiales; f__ruminococcaceae; g__clostridium; s__clostridium methylpentosum; otu_2168	0.0254027	0.0112219	0.0124384	0.00704817	0.169271	0.0374202	0.0189589	0.295452	0.022638	0.00773363	0.420551	0.00104546	0.00104549	0.0209153	0.489649	1.47308	0.891163	0.0411553
OTU_2295	gq047212.1 topographical and temporal human skin microbiome skin buttock clone nbw1010a08c1 k__bacteria; p__bacteroidetes; c__bacteroidia; o__bacteroidales; f__rikenellaceae; g__alistipes; s__alistipes finegoldii; otu_1054	0.0253839	0.00483266	0.0270829	0.00849945	0.431817	0.050239	0.0136829	0.0503991	0.0450606	0.0134966	0.0918544	0.0265082	0.00909839	0.457044	1.06693	1.97917	1.77516	1.04429
OTU_4402	eu762565.1 pervasive effects antibiotic on human gut microbiota deep sequencing fecal clone ax2_425 k__bacteria; p__bacteroidetes; c__bacteroidia; o__bacteroidales; f__bacteroidaceae; g__bacteroides; s__bacteroides fragilis; otu_1002	0.0252184	0.00877673	0.0282626	0.00957738	0.408444	0.0384577	0.0116891	0.187439	0.07341	0.0228012	0.0306234	0.0360941	0.0119159	0.235081	1.12071	1.52499	2.91097	1.43126
OTU_2640	dq799741.1 human fecal clone rl182_aah32e04 k__bacteria; p__firmicutes; c__clostridia; o__clostridiales; f__lachnospiraceae; g__ruminococcus; s__ruminococcus gnavus; otu_2134	0.0251709	0.00748338	0.0120657	0.00323925	0.0611367	0.0185246	0.00848877	0.281481	0.0107382	0.00436912	0.054986	0.00541834	0.00255962	0.0102383	0.479352	0.735954	0.426611	0.215262
OTU_97	eu771931.1 southern three_banded armadillo feces clone arma_aaj53b03 k__bacteria; p__firmicutes; c__clostridia; o__clostridiales; f__ruminococcaceae; g__faecalibacterium; s__faecalibacterium prausnitzii; otu_2175	0.025058	0.0103705	0.00356862	0.00302115	0.0296085	0.0119557	0.00567567	0.139845	0.0945388	0.0546043	0.112193	0.00350875	0.00189147	0.0265382	0.142414	0.477123	3.7728	0.140025
OTU_2668	am420069.1 noma subgingival plaque clone 301e09(oral) k__bacteria; p__bacteroidetes; c__bacteroidia; o__bacteroidales; f__prevotellaceae; g__prevotella; s__prevotella veroralis; otu_1051	0.0249783	0.00969401	0.0607248	0.0171508	0.0416296	0.0597856	0.0197409	0.0638777	0.0610987	0.0151262	0.0283942	0.0602933	0.0175159	0.045801	2.4311	2.3935	2.44607	2.41382
OTU_4886	ab260934.1 persicobacter sp. str. nbrc 101262 k__bacteria; p__bacteroidetes; c__sphingobacteria; o__sphingobacteriales; f__flammeovirgaceae; g__persicobacter; s__persicobacter diffluens; otu_1198	0.0249687	0.0069269	0.0409359	0.00839972	0.078317	0.0275808	0.0070197	0.396786	0.034585	0.00660385	0.162954	0.0761158	0.0170449	0.00545963	1.63948	1.10461	1.38513	3.04845
OTU_3877	ef401208.1 human fecal clone sjtu_d_07_16 k__bacteria; p__bacteroidetes; c__bacteroidia; o__bacteroidales; f__porphyromonadaceae; g__odoribacter; otu_1020s__odoribacter (species unknown);	0.0249633	0.00676038	0.017925	0.00334725	0.180464	0.0122477	0.00427059	0.0630252	0.0162785	0.0063881	0.180281	0.0108005	0.00425214	0.0450037	0.718054	0.490627	0.652097	0.432655
OTU_5698	gq047212.1 topographical and temporal human skin microbiome skin buttock clone nbw1010a08c1 k__bacteria; p__bacteroidetes; c__bacteroidia; o__bacteroidales; f__rikenellaceae; g__alistipes; s__alistipes finegoldii; otu_1054	0.0249191	0.0121403	0.00601874	0.00292693	0.0721925	0.00111947	0.0011195	0.0318809	0	0	0.0260945	0.000932975	0.000933002	0.0307777	0.241532	0.0449242	0	0.0374402
OTU_4615	acuz02000034.1 prevotella oris str. f0302 k__bacteria; p__bacteroidetes; c__bacteroidia; o__bacteroidales; f__prevotellaceae; g__prevotella; s__prevotella oris; otu_1045	0.0248238	0.0114239	0	0	0.0204114	0.0134243	0.00473416	0.183298	0.00739327	0.00383059	0.0810423	0.00945791	0.00311058	0.10389	0	0.540785	0.29783	0.381001
OTU_3444	dq344916.1 tannerella forsythensis str. rma 8360 k__bacteria; p__bacteroidetes; c__bacteroidia; o__bacteroidales; f__porphyromonadaceae; g__tannerella; s__tannerella forsythia; otu_1032	0.0246198	0.00996949	0.0120724	0.00445899	0.131462	0.0165278	0.00563415	0.243599	0.0118412	0.00419823	0.125043	0.00341505	0.00237949	0.0252524	0.490353	0.671322	0.480965	0.138712
OTU_3603	dq344916.1 tannerella forsythensis str. rma 8360 k__bacteria; p__bacteroidetes; c__bacteroidia; o__bacteroidales; f__porphyromonadaceae; g__tannerella; s__tannerella forsythia; otu_1032	0.0244959	0.00750989	0.0216662	0.00891787	0.405236	0.0148955	0.00713687	0.18207	0.015783	0.0068747	0.200668	0.00814545	0.00271157	0.026348	0.884482	0.608079	0.644313	0.332523
OTU_366	gq047212.1 topographical and temporal human skin microbiome skin buttock clone nbw1010a08c1 k__bacteria; p__bacteroidetes; c__bacteroidia; o__bacteroidales; f__rikenellaceae; g__alistipes; s__alistipes finegoldii; otu_1054	0.0243885	0.011337	0.0110382	0.00877857	0.180949	0.00649519	0.00649538	0.092329	0.00353318	0.00247129	0.0430043	0.0460838	0.01324	0.113168	0.452596	0.266322	0.144871	1.88957
OTU_2232	dq479412.1 clostridium sp. cyp2 k__bacteria; p__firmicutes; c__clostridia; o__clostridiales; f__lachnospiraceae; g__clostridium; s__clostridium celerecrescens; otu_2103	0.0242787	0.0100514	0.00276722	0.0020838	0.0239198	0.00129621	0.00129625	0.0167547	0	0	0.0122324	0	0	0.0122324	0.113977	0.0533888	0	0
OTU_128	dq805119.1 human fecal clone rl249_aaj81d11 k__bacteria; p__bacteroidetes; c__bacteroidia; o__bacteroidales; f__rikenellaceae; g__alistipes; s__alistipes finegoldii; otu_1054	0.0242372	0.00607869	0	0	0.000311002	0.0204219	0.00805982	0.354546	0.00966393	0.00330097	0.0233779	0.033219	0.00776375	0.186105	0	0.842585	0.398722	1.37058
OTU_1544	eu762345.1 pervasive effects antibiotic on human gut microbiota deep sequencing fecal clone ax2_428 k__bacteria; p__bacteroidetes; c__bacteroidia; o__bacteroidales; f__bacteroidaceae; g__bacteroides; s__bacteroides plebeius; otu_1007	0.0240964	0.00795193	0.0253048	0.00509454	0.449672	0.0384799	0.0124725	0.170704	0.0789475	0.0134822	0.00100143	0.0341016	0.00893927	0.205993	1.05015	1.59691	3.27632	1.41522
OTU_344	nz_aaxg02000048.1 bacteroides capillosus str. atcc 29799 k__bacteria; p__firmicutes; c__clostridia; o__clostridiales; f__ruminococcaceae; g__bacteroides; s__bacteroides capillosus; otu_2165	0.024083	0.0122705	0.011414	0.00266333	0.16197	0.0540505	0.0122432	0.0489185	0.0607693	0.0207732	0.0712991	0.0244657	0.0157663	0.492444	0.473944	2.24435	2.52333	1.01589
OTU_2194	dq456294.1 pre_adolescent turkey cecum clone cft211f4 k__bacteria; p__bacteroidetes; c__bacteroidia; o__bacteroidales; f__bacteroidaceae; g__bacteroides; s__bacteroides uniformis; otu_1011	0.023926	0.00506179	0.0115594	0.00361829	0.0297217	0.00489985	0.00210826	0.00108765	0.0203307	0.00832544	0.357822	0.0251491	0.00588786	0.438137	0.483132	0.204791	0.84973	1.05112
OTU_208	ef405172.1 human fecal clone sjtu_g_06_79 k__bacteria; p__firmicutes; c__clostridia; o__clostridiales; f__ruminococcaceae; g__ruminococcus; s__ruminococcus bromii; otu_2180	0.0238616	0.00604903	0.0487945	0.0112952	0.0322717	0.0306837	0.0133535	0.323117	0.0532211	0.0170266	0.0592148	0.0239951	0.00663638	0.494136	2.0449	1.2859	2.23041	1.00559
OTU_2842	ab429506.1 prevotella falsenii str. 04113 (= jcm 15126) k__bacteria; p__bacteroidetes; c__bacteroidia; o__bacteroidales; f__prevotellaceae; g__prevotella; s__prevotella falsenii; otu_1038	0.023815	0.00590724	0.0680751	0.0207333	0.0260717	0.0332373	0.00881728	0.192121	0.026987	0.00616316	0.35688	0.0392948	0.00797104	0.0664801	2.8585	1.39565	1.1332	1.65
OTU_1063	gq047212.1 topographical and temporal human skin microbiome skin buttock clone nbw1010a08c1 k__bacteria; p__bacteroidetes; c__bacteroidia; o__bacteroidales; f__rikenellaceae; g__alistipes; s__alistipes finegoldii; otu_1054	0.0237052	0.00677102	0	0	0.00100943	0.0142751	0.00425468	0.125444	0.0202213	0.00392414	0.330266	0.0483016	0.0124845	0.0486463	0	0.602193	0.853031	2.0376
OTU_238	dq479412.1 clostridium sp. cyp2 k__bacteria; p__firmicutes; c__clostridia; o__clostridiales; f__lachnospiraceae; g__clostridium; s__clostridium celerecrescens; otu_2103	0.0237034	0.00807896	0.00193001	0.00133761	0.00716863	0.0241469	0.0129131	0.488517	0.0323048	0.0167842	0.324388	0.0233328	0.00742523	0.486683	0.0814235	1.01871	1.36288	0.984368
OTU_42	fj372112.1 feces adult twins and mothers; ts9 clone ts9_a01h05 k__bacteria; p__firmicutes; c__clostridia; o__clostridiales; f__lachnospiraceae; g__coprococcus; s__coprococcus eutactus; otu_2111	0.0236605	0.00769612	0.0762844	0.0347458	0.0766925	0.139576	0.0712201	0.0599354	0.146213	0.0825732	0.0768176	0.151972	0.0645579	0.0305574	3.22412	5.8991	6.17961	6.42302
OTU_1914	fj372112.1 feces adult twins and mothers; ts9 clone ts9_a01h05 k__bacteria; p__firmicutes; c__clostridia; o__clostridiales; f__lachnospiraceae; g__coprococcus; s__coprococcus eutactus; otu_2111	0.0235424	0.0122968	0.386911	0.172809	0.0238306	0.212175	0.125445	0.074356	0.0376984	0.0253906	0.310399	0.175315	0.113558	0.0987674	16.4347	9.01249	1.6013	7.4468
OTU_909	af028351.1 clostridium indolis cm971 k__bacteria; p__firmicutes; c__clostridia; o__clostridiales; f__lachnospiraceae; g__anaerostipes; s__anaerostipes caccae; otu_2091	0.0235355	0.00829592	0.00903877	0.00312199	0.0580839	0.00241538	0.00163659	0.0102331	0.00174813	0.00174818	0.00873487	0.00584467	0.00288513	0.0281877	0.384048	0.102627	0.0742763	0.248334
OTU_6836	acuz02000034.1 prevotella oris str. f0302 k__bacteria; p__bacteroidetes; c__bacteroidia; o__bacteroidales; f__prevotellaceae; g__prevotella; s__prevotella oris; otu_1045	0.0234491	0.00604882	0.0140322	0.00390275	0.102154	0.0359772	0.011783	0.177235	0.0148417	0.00554325	0.152753	0.00780784	0.00369308	0.0190217	0.59841	1.53427	0.63293	0.332969
OTU_4406	nz_abfk02000016.1 alistipes putredinis str. dsm 17216 k__bacteria; p__bacteroidetes; c__bacteroidia; o__bacteroidales; f__rikenellaceae; g__alistipes; s__alistipes putredinis; otu_1055	0.0233483	0.0060139	0.0349601	0.00764886	0.122705	0.0586589	0.0123283	0.00865051	0.0726968	0.0192216	0.0113467	0.0340046	0.00743271	0.138527	1.49733	2.51234	3.11358	1.4564
OTU_1129	gq492564.1 effect diet on human gut microbiome: metagenomic humanized gnotobiotic mice cecal contents mus musculus strain c57bl/6j; pm9t2 clone pm9t2_a03f08 k__bacteria; p__firmicutes; c__clostridia; o__clostridiales; f__lachnospiraceae; g__clostridium; s__clostridium bolteae; otu_2102	0.0233433	0.0101625	0.00358946	0.00258759	0.0364421	0.0183148	0.00587333	0.336255	0.0189581	0.00594654	0.356564	0.0135786	0.00531859	0.201876	0.153768	0.784584	0.812144	0.581692
OTU_1848	nz_abfk02000016.1 alistipes putredinis str. dsm 17216 k__bacteria; p__bacteroidetes; c__bacteroidia; o__bacteroidales; f__rikenellaceae; g__alistipes; s__alistipes putredinis; otu_1055	0.0232891	0.0123231	0.0116743	0.00405819	0.19017	0.00822723	0.00318228	0.124629	0.00174813	0.00174818	0.048751	0.0017463	0.00174635	0.0487344	0.501276	0.353266	0.0750622	0.0749835
OTU_736	ef401689.1 human fecal clone sjtu_d_14_48 k__bacteria; p__bacteroidetes; c__bacteroidia; o__bacteroidales; f__porphyromonadaceae; g__parabacteroides; s__parabacteroides distasonis; otu_1023	0.0231762	0.00977824	0.00726747	0.00474729	0.0787194	0.00249181	0.00168167	0.0244523	0	0	0.0134814	0.00534604	0.0024221	0.0452921	0.313575	0.107516	0	0.230669
OTU_419	ef401689.1 human fecal clone sjtu_d_14_48 k__bacteria; p__bacteroidetes; c__bacteroidia; o__bacteroidales; f__porphyromonadaceae; g__parabacteroides; s__parabacteroides distasonis; otu_1023	0.0231482	0.0087085	0.00120738	0.00120741	0.0102801	0.00970908	0.00350716	0.0831649	0.0115505	0.00722692	0.158281	0.0025439	0.00178687	0.0150757	0.0521586	0.419431	0.498979	0.109896
OTU_620	eu768543.1 pervasive effects antibiotic on human gut microbiota deep sequencing fecal clone c5_594 k__bacteria; p__bacteroidetes; c__bacteroidia; o__bacteroidales; f__rikenellaceae; g__alistipes; s__alistipes finegoldii; otu_1054	0.0230687	0.00726941	0.00687235	0.00325347	0.0271089	0.00751632	0.00342182	0.032926	0.00799226	0.00357542	0.0380743	0.0166886	0.00382435	0.222786	0.297908	0.325823	0.346454	0.723429
OTU_1660	gq047212.1 topographical and temporal human skin microbiome skin buttock clone nbw1010a08c1 k__bacteria; p__bacteroidetes; c__bacteroidia; o__bacteroidales; f__rikenellaceae; g__alistipes; s__alistipes finegoldii; otu_1054	0.0230364	0.00924298	0.00241476	0.00241483	0.0210257	0.00367097	0.00192447	0.0261702	0.00689028	0.0031742	0.0563493	0.00963065	0.0040606	0.0989099	0.104824	0.159355	0.299105	0.418063
OTU_1294	eu768543.1 pervasive effects antibiotic on human gut microbiota deep sequencing fecal clone c5_594 k__bacteria; p__bacteroidetes; c__bacteroidia; o__bacteroidales; f__rikenellaceae; g__alistipes; s__alistipes finegoldii; otu_1054	0.0230246	0.00804991	0.00971559	0.00368565	0.0734932	0.00574947	0.00324601	0.0295606	0.0246576	0.0080146	0.443497	0.00716848	0.00279264	0.0380826	0.421966	0.24971	1.07093	0.311341
OTU_1237	nr_028827.1 shuttleworthia satelles str. vpi d143k_13; dsm 14600 k__bacteria; p__firmicutes; c__clostridia; o__clostridiales; f__lachnospiraceae; g__shuttleworthia; s__shuttleworthia satelles; otu_2137	0.0229133	0.0125299	0.000773682	0.000773705	0.0458399	0.00510359	0.00344147	0.0921537	0.00855955	0.0085598	0.17723	0.00156642	0.00156646	0.0525213	0.0337657	0.222735	0.373563	0.0683628
OTU_6497	fj681157.1 synecology primary and secondary habitats escherichia coli o157:h7 fecal marc beef cattle feedlot animal #4281 pen 301; was positive stec o157 clone 5_5o10 k__bacteria; p__tenericutes; c__mollicutes; o__anaeroplasmatales; f__anaeroplasmataceae; g__anaeroplasma; otu_4256s__anaeroplasma (species unknown);	0.0228487	0.0086819	0	0	0.00761515	0.00129621	0.00129625	0.0112238	0.00836899	0.00466209	0.0779411	0.00156642	0.00156646	0.0123135	0	0.0567303	0.36628	0.0685562
OTU_3907	dq344916.1 tannerella forsythensis str. rma 8360 k__bacteria; p__bacteroidetes; c__bacteroidia; o__bacteroidales; f__porphyromonadaceae; g__tannerella; s__tannerella forsythia; otu_1032	0.0227517	0.00731495	0.00131451	0.000901008	0.00407052	0.00755258	0.00297133	0.0336201	0.00294001	0.00216889	0.00823225	0.006985	0.00326876	0.0309038	0.0577764	0.331957	0.129222	0.30701
OTU_554	y08957.1 thermonema rossianum str. sc_1 k__bacteria; p__bacteroidetes; c__sphingobacteria; o__sphingobacteriales; f__flammeovirgaceae; g__thermonema; s__thermonema rossianum; otu_1204	0.0227429	0.0052761	0	0	0.000141239	0.00988291	0.00334438	0.025777	0.0182508	0.00728618	0.311237	0.0105013	0.00310611	0.0290264	0	0.434549	0.802481	0.461738
OTU_1066	eu768128.1 pervasive effects antibiotic on human gut microbiota deep sequencing fecal clone c4_395 k__bacteria; p__firmicutes; c__clostridia; o__clostridiales; f__lachnospiraceae; g__roseburia; s__roseburia faecis; otu_2132	0.0225914	0.011375	0.019556	0.0075946	0.413205	0.00129621	0.00129625	0.0381457	0.0172453	0.00835957	0.354261	0.00422311	0.00225391	0.0637273	0.865638	0.0573762	0.763357	0.186934
OTU_1276	gu233446.1 porphyromonas crevioricanis str. num 402 k__bacteria; p__bacteroidetes; c__bacteroidia; o__bacteroidales; f__porphyromonadaceae; g__porphyromonas; s__porphyromonas crevioricanis; otu_1027	0.0225826	0.00806575	0.0112877	0.005494	0.129759	0.0231774	0.00830447	0.479743	0.00686522	0.00266997	0.0388965	0.00752781	0.00451445	0.0587966	0.499839	1.02634	0.304005	0.333345
OTU_293	fj676335.1 synecology primary and secondary habitats escherichia coli o157:h7 fecal marc beef cattle feedlot animal #4225 pen 301; was negative stec o157 clone 3_7b9 k__bacteria; p__bacteroidetes; c__bacteroidia; o__bacteroidales; f__prevotellaceae; g__prevotella; s__prevotella copri; otu_1037	0.0224315	0.0111683	0.0212322	0.00491298	0.461294	0.037769	0.012638	0.186492	0.0964157	0.0327601	0.0219547	0.0128001	0.00502124	0.219963	0.946536	1.68375	4.29824	0.570632
OTU_5235	eu766129.1 pervasive effects antibiotic on human gut microbiota deep sequencing fecal clone b5_285 k__bacteria; p__bacteroidetes; c__bacteroidia; o__bacteroidales; f__bacteroidaceae; g__bacteroides; s__bacteroides uniformis; otu_1011	0.0223759	0.00975236	0.0676269	0.0135622	0.00640871	0.0686512	0.0168771	0.0133703	0.0607344	0.0200031	0.0493914	0.0909127	0.0276918	0.0145495	3.02231	3.06808	2.71427	4.06297
OTU_210	dq344916.1 tannerella forsythensis str. rma 8360 k__bacteria; p__bacteroidetes; c__bacteroidia; o__bacteroidales; f__porphyromonadaceae; g__tannerella; s__tannerella forsythia; otu_1032	0.0223607	0.00586129	0.0161777	0.0049542	0.214531	0.0730235	0.0148831	0.00223087	0.0504049	0.0185117	0.0813702	0.00153032	0.00153036	0.0011721	0.723492	3.26572	2.25418	0.0684379
OTU_211	dq815763.1 mouse cecum clone aab22a03 k__bacteria; p__bacteroidetes; c__bacteroidia; o__bacteroidales; f__porphyromonadaceae; g__odoribacter; otu_1020s__odoribacter (species unknown);	0.022343	0.00556356	0.0408887	0.00962242	0.0546874	0.0368673	0.0126573	0.152439	0.0161953	0.00789343	0.265471	0.0225896	0.0100007	0.491501	1.83004	1.65006	0.724849	1.01104
OTU_2900	fj372112.1 feces adult twins and mothers; ts9 clone ts9_a01h05 k__bacteria; p__firmicutes; c__clostridia; o__clostridiales; f__lachnospiraceae; g__coprococcus; s__coprococcus eutactus; otu_2111	0.0223255	0.00969731	0.231671	0.110682	0.0364067	0.153789	0.107909	0.118917	0.0252468	0.0217631	0.451763	0.132657	0.0910551	0.120517	10.3769	6.88847	1.13085	5.94196
OTU_1435	acuz02000034.1 prevotella oris str. f0302 k__bacteria; p__bacteroidetes; c__bacteroidia; o__bacteroidales; f__prevotellaceae; g__prevotella; s__prevotella oris; otu_1045	0.0222975	0.0126934	0	0	0.0464426	0.0117046	0.00601547	0.229379	0.000688648	0.000688669	0.0516214	0.00521839	0.00237562	0.0997789	0	0.524929	0.0308846	0.234035
OTU_5564	fj372112.1 feces adult twins and mothers; ts9 clone ts9_a01h05 k__bacteria; p__firmicutes; c__clostridia; o__clostridiales; f__lachnospiraceae; g__coprococcus; s__coprococcus eutactus; otu_2111	0.0222927	0.0096006	0.0274919	0.00826557	0.342734	0.0158813	0.0090452	0.31586	0	0	0.0149391	0.0249234	0.0145372	0.440673	1.23323	0.712401	0	1.11801
OTU_1355	eu455470.1 innate immunity and intestinal microbiota type 1 diabetes mouse cecum clone k78s2_44h03 k__bacteria; p__bacteroidetes; c__bacteroidia; o__bacteroidales; f__bacteroidaceae; g__bacteroides; s__bacteroides acidifaciens; otu_993	0.0221638	0.00996523	0.0357375	0.0109937	0.185103	0.0246634	0.0133051	0.440922	0.0495236	0.0226241	0.140179	0.00414075	0.00229558	0.0459377	1.61242	1.11278	2.23443	0.186824
OTU_2487	gq047212.1 topographical and temporal human skin microbiome skin buttock clone nbw1010a08c1 k__bacteria; p__bacteroidetes; c__bacteroidia; o__bacteroidales; f__rikenellaceae; g__alistipes; s__alistipes finegoldii; otu_1054	0.0220916	0.00883171	0.0341587	0.0134818	0.230974	0.00261394	0.00176244	0.0208453	0.0212608	0.00852289	0.473319	0.010593	0.00293272	0.114807	1.54622	0.118323	0.96239	0.4795
OTU_1591	dq344916.1 tannerella forsythensis str. rma 8360 k__bacteria; p__bacteroidetes; c__bacteroidia; o__bacteroidales; f__porphyromonadaceae; g__tannerella; s__tannerella forsythia; otu_1032	0.022033	0.00948435	0.000433554	0.000433566	0.0164996	0.00844204	0.00333402	0.0950663	0.0147522	0.00462158	0.248668	0.0149302	0.00547885	0.261688	0.0196774	0.383154	0.669549	0.677627
OTU_600	dq808788.1 human fecal clone rl243_aai85c06 k__bacteria; p__firmicutes; c__clostridia; o__clostridiales; f__ruminococcaceae; g__faecalibacterium; s__faecalibacterium prausnitzii; otu_2175	0.021899	0.00801805	0.00223317	0.00120018	0.0119655	0.00501963	0.00373959	0.0347687	0.0574884	0.0217294	0.0693223	0.00322845	0.00239804	0.0180971	0.101976	0.229217	2.62516	0.147424
OTU_2443	dq672723.1 chinabacter akesu str. zy_4 k__bacteria; p__bacteroidetes; c__sphingobacteria; o__sphingobacteriales; f__flexibacteraceae; g__pontibacter; s__pontibacter korlensis; otu_1218	0.0218972	0.00669565	0.00579053	0.00274271	0.018283	0.00357066	0.00186749	0.00753585	0.00412279	0.00243464	0.0102978	0.0631057	0.018183	0.0224481	0.264441	0.163064	0.188279	2.8819
OTU_5279	cp000885.1 clostridium phytofermentans str. isdg k__bacteria; p__firmicutes; c__clostridia; o__clostridiales; f__lachnospiraceae; g__coprococcus; s__clostridium phytofermentans; otu_2108	0.0218886	0.00820009	0.076124	0.025565	0.0278542	0.0109511	0.00489164	0.13215	0.0123211	0.00517355	0.167235	0.0221206	0.00770081	0.491867	3.47779	0.500313	0.562902	1.0106
OTU_3574	dq344916.1 tannerella forsythensis str. rma 8360 k__bacteria; p__bacteroidetes; c__bacteroidia; o__bacteroidales; f__porphyromonadaceae; g__tannerella; s__tannerella forsythia; otu_1032	0.0218418	0.00769131	0.0156575	0.00468239	0.249687	0.00663171	0.0023981	0.0361441	0.0138142	0.00637186	0.215066	0.00539317	0.00249385	0.0270707	0.716862	0.303625	0.632464	0.24692
OTU_969	eu768128.1 pervasive effects antibiotic on human gut microbiota deep sequencing fecal clone c4_395 k__bacteria; p__firmicutes; c__clostridia; o__clostridiales; f__lachnospiraceae; g__roseburia; s__roseburia faecis; otu_2132	0.0215044	0.00519326	0.0101644	0.0049879	0.0647753	0.0293145	0.0113598	0.269104	0.0217914	0.00708342	0.487113	0.00680131	0.00391219	0.0169807	0.472666	1.36319	1.01335	0.316276
OTU_7480	gq047212.1 topographical and temporal human skin microbiome skin buttock clone nbw1010a08c1 k__bacteria; p__bacteroidetes; c__bacteroidia; o__bacteroidales; f__rikenellaceae; g__alistipes; s__alistipes finegoldii; otu_1054	0.0214139	0.00795237	0	0	0.00664505	0.021939	0.00540176	0.478466	0.0167115	0.00558906	0.316654	0.0168622	0.00547226	0.320954	0	1.02452	0.780405	0.787444
OTU_6653	ef401689.1 human fecal clone sjtu_d_14_48 k__bacteria; p__bacteroidetes; c__bacteroidia; o__bacteroidales; f__porphyromonadaceae; g__parabacteroides; s__parabacteroides distasonis; otu_1023	0.0213848	0.0056125	0.0295878	0.00783806	0.201989	0.0583866	0.0210894	0.0520393	0.0529851	0.0142126	0.0252963	0.0341413	0.0142971	0.207572	1.38359	2.73028	2.47769	1.59652
OTU_3723	dq799741.1 human fecal clone rl182_aah32e04 k__bacteria; p__firmicutes; c__clostridia; o__clostridiales; f__lachnospiraceae; g__ruminococcus; s__ruminococcus gnavus; otu_2134	0.0213489	0.011248	0.00530754	0.00204048	0.0872441	0.00215789	0.00145612	0.0523723	0.00122279	0.00122283	0.0445417	0.00496878	0.003523	0.0892566	0.248609	0.101077	0.0572766	0.232741
OTU_636	dq344916.1 tannerella forsythensis str. rma 8360 k__bacteria; p__bacteroidetes; c__bacteroidia; o__bacteroidales; f__porphyromonadaceae; g__tannerella; s__tannerella forsythia; otu_1032	0.0213131	0.00748079	0.00818137	0.00237867	0.0542529	0.00471938	0.00260405	0.0239535	0.00557106	0.00216418	0.0277791	0.0049572	0.00237615	0.0244991	0.383865	0.22143	0.261391	0.232589
OTU_1540	dq808419.1 human fecal clone rl180_aao76d03 k__bacteria; p__firmicutes; c__clostridia; o__clostridiales; f__lachnospiraceae; g__roseburia; s__roseburia faecis; otu_2132	0.0213038	0.0161121	0.00160826	0.00121465	0.117881	0.476415	0.13833	0.00175936	0.0108743	0.00548416	0.273146	0.0311973	0.0184666	0.345164	0.0754916	22.363	0.510441	1.4644
OTU_7133	ac149043.3 fosmid clone clone zdt_44a23 k__bacteria; p__bacteroidetes; c__sphingobacteria; o__sphingobacteriales; f__flexibacteraceae; g__pontibacter; s__pontibacter korlensis; otu_1218	0.0212663	0.00659831	0.0529298	0.0138249	0.0253481	0.0572666	0.0188884	0.042846	0.0977483	0.0162114	0.000122229	0.0335777	0.0101388	0.159925	2.48891	2.69283	4.5964	1.57892
OTU_1039	dq804420.1 human fecal clone rl187_aan79e11 k__bacteria; p__firmicutes; c__clostridia; o__clostridiales; f__lachnospiraceae; g__blautia; s__blautia producta; otu_2095	0.0212655	0.00646471	0.0023494	0.00234947	0.00584123	0.0141504	0.00717431	0.23452	0.0232219	0.0135443	0.448733	0.0174458	0.0076052	0.352812	0.110479	0.665416	1.092	0.82038
OTU_957	fj940882.1 prevotella baroniae str. dsm 16972 k__bacteria; p__bacteroidetes; c__bacteroidia; o__bacteroidales; f__prevotellaceae; g__prevotella; s__prevotella baroniae; otu_1035	0.0212511	0.00884376	0.0128105	0.00306936	0.188496	0.026595	0.00957935	0.342922	0.0162319	0.00723837	0.332398	0.0452009	0.00953305	0.0395098	0.602814	1.25146	0.763813	2.12699
OTU_2308	nz_acuz01000110.1 prevotella oris str. f0302 k__bacteria; p__bacteroidetes; c__bacteroidia; o__bacteroidales; f__prevotellaceae; g__prevotella; s__prevotella oris; otu_1045	0.0212304	0.00697031	0.0466368	0.0150947	0.0703662	0.0589161	0.0181272	0.0326205	0.0196296	0.00397378	0.421843	0.0103176	0.00591088	0.122576	2.1967	2.77508	0.924597	0.485983
OTU_6625	eu763657.1 pervasive effects antibiotic on human gut microbiota deep sequencing fecal clone a4_692 k__bacteria; p__firmicutes; c__clostridia; o__clostridiales; f__ruminococcaceae; g__clostridium; s__clostridium orbiscindens; otu_2169	0.0211673	0.00811962	0.0163579	0.00447071	0.304513	0	0	0.00804688	0.0102282	0.0036037	0.115581	0.0077103	0.0041958	0.0775354	0.772791	0	0.483211	0.364256
OTU_739	gq047212.1 topographical and temporal human skin microbiome skin buttock clone nbw1010a08c1 k__bacteria; p__bacteroidetes; c__bacteroidia; o__bacteroidales; f__rikenellaceae; g__alistipes; s__alistipes finegoldii; otu_1054	0.0210245	0.0072573	0	0	0.00418042	0.0139924	0.00414831	0.204628	0.0218462	0.00684997	0.467561	0.0288447	0.0101125	0.268139	0	0.66553	1.03908	1.37196
OTU_3204	fj676335.1 synecology primary and secondary habitats escherichia coli o157:h7 fecal marc beef cattle feedlot animal #4225 pen 301; was negative stec o157 clone 3_7b9 k__bacteria; p__bacteroidetes; c__bacteroidia; o__bacteroidales; f__prevotellaceae; g__prevotella; s__prevotella copri; otu_1037	0.0210096	0.00727986	0.0113926	0.00447146	0.136211	0.00621471	0.00225975	0.0325882	0.0360271	0.00668085	0.0713885	0.0309112	0.0119776	0.243662	0.542253	0.295803	1.71479	1.47129
OTU_6616	ay916332.1 human stool clone c289 k__bacteria; p__firmicutes; c__clostridia; o__clostridiales; f__ruminococcaceae; g__bacteroides; s__bacteroides capillosus; otu_2165	0.0209925	0.00719055	0.0163124	0.00504326	0.299726	0.0104517	0.00521318	0.123969	0.022422	0.00719078	0.444742	0.00615259	0.00199596	0.0296584	0.777056	0.497875	1.0681	0.293085
OTU_6725	eu774461.1 mammals their gut microbes eastern black and white colobus feces clone col_aai14c02 k__bacteria; p__firmicutes; c__clostridia; o__clostridiales; f__ruminococcaceae; g__ruminococcus; s__ruminococcus flavefaciens; otu_2182	0.0209883	0.0117189	0.244466	0.113111	0.0310662	0.194952	0.136908	0.109366	0.0236407	0.017973	0.451368	0.137382	0.0960414	0.120878	11.6477	9.28861	1.12637	6.54562
OTU_652	eu508594.1 cecal contents mus musculus strain c57bl/6j; md2 clone md2_aap36a03 k__bacteria; p__proteobacteria; c__epsilonproteobacteria; o__campylobacterales; f__helicobacteraceae; g__helicobacter; s__helicobacter hepaticus; otu_3347	0.0209163	0.00606304	0.0111132	0.00418781	0.0985064	0.00921898	0.00381309	0.0583293	0.00296855	0.00155975	0.00447962	0.00299298	0.00157186	0.00453411	0.531318	0.440756	0.141925	0.143093
OTU_7397	fj372112.1 feces adult twins and mothers; ts9 clone ts9_a01h05 k__bacteria; p__firmicutes; c__clostridia; o__clostridiales; f__lachnospiraceae; g__coprococcus; s__coprococcus eutactus; otu_2111	0.0206504	0.0135343	0.0676216	0.0199441	0.0320899	0.0321588	0.0179713	0.30703	0.0104957	0.00511865	0.24508	0.0075102	0.00277995	0.175955	3.27459	1.5573	0.508254	0.363683
OTU_3332	am696948.1 sequencing libraries indoor dust clone bf0002a133 k__bacteria; p__firmicutes; c__bacilli; o__lactobacillales; f__lactobacillaceae; g__lactobacillus; s__lactobacillus iners; otu_1886	0.0206006	0.00584002	0.0155626	0.00673596	0.288853	0.00963528	0.0050703	0.0851206	0.0126664	0.00510733	0.15878	0.00395686	0.00267296	0.00832831	0.755443	0.467719	0.614855	0.192075
OTU_3769	fj372112.1 feces adult twins and mothers; ts9 clone ts9_a01h05 k__bacteria; p__firmicutes; c__clostridia; o__clostridiales; f__lachnospiraceae; g__coprococcus; s__coprococcus eutactus; otu_2111	0.0205051	0.0110471	0.185995	0.0873746	0.0367702	0.102985	0.0637585	0.107861	0.0222634	0.0176698	0.466759	0.0763427	0.0519419	0.152218	9.07069	5.02241	1.08575	3.72311
OTU_114	eu728700.1 coprococcus sp. str. djf_b005 k__bacteria; p__firmicutes; c__clostridia; o__clostridiales; f__lachnospiraceae; g__coprococcus; s__coprococcus eutactus; otu_2111	0.0204973	0.00737807	0.0163243	0.00712381	0.344008	0.0283837	0.0165186	0.333567	0.0913116	0.041786	0.0546516	0.111625	0.0575512	0.0652735	0.796413	1.38475	4.4548	5.44581
OTU_5293	gq898364.1 diets enriched fructans and/or can alter dominant fecal humans but do so non_consistent manner feces human soy protein supplemented diet clone s2_80 k__bacteria; p__bacteroidetes; c__bacteroidia; o__bacteroidales; f__bacteroidaceae; g__bacteroides; s__bacteroides eggerthii; otu_1000	0.0203509	0.00895506	0.00622657	0.00243278	0.0711119	0.00496199	0.00213624	0.0543839	0.00207778	0.00142188	0.0281234	0.0121538	0.00674044	0.236138	0.305961	0.243822	0.102098	0.597211
OTU_4373	fj940875.1 prevotella baroniae str. lbn 427 k__bacteria; p__bacteroidetes; c__bacteroidia; o__bacteroidales; f__prevotellaceae; g__prevotella; s__prevotella baroniae; otu_1035	0.0202863	0.00544971	0.00718653	0.00271923	0.0213632	0.0232729	0.00890737	0.38877	0.018514	0.00598959	0.41439	0.0131855	0.00335208	0.139525	0.354256	1.14722	0.91264	0.649975
OTU_5466	fj676335.1 synecology primary and secondary habitats escherichia coli o157:h7 fecal marc beef cattle feedlot animal #4225 pen 301; was negative stec o157 clone 3_7b9 k__bacteria; p__bacteroidetes; c__bacteroidia; o__bacteroidales; f__prevotellaceae; g__prevotella; s__prevotella copri; otu_1037	0.0201647	0.00648606	0.0105546	0.00518104	0.129702	0.00346994	0.0018247	0.0106878	0.036646	0.0116399	0.114582	0.0250393	0.00931871	0.335921	0.523419	0.17208	1.81734	1.24174
OTU_851	ab040496.1 oscillospira guilliermondii k__bacteria; p__firmicutes; c__clostridia; o__clostridiales; f__ruminococcaceae; g__oscillospira; s__oscillospira guilliermondii; otu_2177	0.0201428	0.0077569	0.00193001	0.00133761	0.0152015	0.00367127	0.00192218	0.0256491	0.00685826	0.00331588	0.0647863	0.00725984	0.00330353	0.0703715	0.0958163	0.182262	0.340482	0.360418
OTU_3831	dq344914.1 tannerella forsythensis str. rma 7251 k__bacteria; p__bacteroidetes; c__bacteroidia; o__bacteroidales; f__porphyromonadaceae; g__tannerella; s__tannerella forsythia; otu_1032	0.0201076	0.0133999	0.00756684	0.00498477	0.194932	0.00667354	0.00438133	0.175488	0.034194	0.0202677	0.283977	0.0700088	0.0241508	0.0422448	0.376318	0.331892	1.70055	3.48171
OTU_7295	nz_acuz01000110.1 prevotella oris str. f0302 k__bacteria; p__bacteroidetes; c__bacteroidia; o__bacteroidales; f__prevotellaceae; g__prevotella; s__prevotella oris; otu_1045	0.0200571	0.00555859	0.0148842	0.00774362	0.296399	0.0230394	0.00881688	0.388725	0.0250431	0.00821547	0.310094	0.0462428	0.0116081	0.0270574	0.742093	1.14869	1.24859	2.30556
OTU_817	dq344916.1 tannerella forsythensis str. rma 8360 k__bacteria; p__bacteroidetes; c__bacteroidia; o__bacteroidales; f__porphyromonadaceae; g__tannerella; s__tannerella forsythia; otu_1032	0.0200395	0.00573105	0.00300685	0.00131335	0.00418146	0.00749499	0.00293723	0.0321431	0.00499925	0.00223889	0.0114896	0.00534292	0.00293474	0.0162404	0.150046	0.37401	0.249469	0.266619
OTU_2526	nz_abca03000037.1 eubacterium siraeum str. dsm 15702 k__bacteria; p__firmicutes; c__clostridia; o__clostridiales; f__ruminococcaceae; g__eubacterium; s__eubacterium siraeum; otu_2173	0.0200284	0.00591287	0	0	0.00132501	0.00906841	0.0030243	0.0565435	0.0173712	0.00375248	0.353996	0.0139685	0.00313999	0.187586	0	0.452777	0.867326	0.697431
OTU_1359	y08957.1 thermonema rossianum str. sc_1 k__bacteria; p__bacteroidetes; c__sphingobacteria; o__sphingobacteriales; f__flammeovirgaceae; g__thermonema; s__thermonema rossianum; otu_1204	0.0200104	0.00675044	0	0	0.00358046	0.0202483	0.00720039	0.490492	0.00890101	0.00328468	0.0765426	0.0182777	0.00584209	0.423942	0	1.01189	0.44482	0.91341
OTU_2221	fj366327.1 feces adult twins and mothers; ts26 clone ts26_a01d10 k__bacteria; p__firmicutes; c__clostridia; o__clostridiales; f__lachnospiraceae; g__coprococcus; s__clostridium sp. ss2/1; otu_2109	0.0199223	0.0115433	0.00623246	0.00304872	0.131918	0.00555278	0.00449056	0.129206	0.00240743	0.0024075	0.0758134	0	0	0.04919	0.312838	0.278722	0.120841	0
OTU_115	nz_aaxg02000048.1 bacteroides capillosus str. atcc 29799 k__bacteria; p__firmicutes; c__clostridia; o__clostridiales; f__ruminococcaceae; g__bacteroides; s__bacteroides capillosus; otu_2165	0.0198918	0.0111319	0.0191252	0.00737104	0.477366	0.0100036	0.00589854	0.220437	0.169641	0.0895525	0.0556049	0	0	0.0438652	0.961464	0.502902	8.52821	0
OTU_185	acuz02000034.1 prevotella oris str. f0302 k__bacteria; p__bacteroidetes; c__bacteroidia; o__bacteroidales; f__prevotellaceae; g__prevotella; s__prevotella oris; otu_1045	0.0198507	0.00972902	0.0284909	0.00725378	0.241977	0.0462467	0.015486	0.0815059	0.0466579	0.0111634	0.0419592	0.0509358	0.01721	0.0650639	1.43525	2.32972	2.35044	2.56594
OTU_5582	dq804244.1 human fecal clone rl187_aah70g07 k__bacteria; p__firmicutes; c__clostridia; o__clostridiales; f__lachnospiraceae; g__blautia; s__blautia producta; otu_2095	0.0198455	0.00836484	0.0189352	0.00613509	0.465433	0.0289066	0.0148518	0.300165	0.0336768	0.012285	0.181066	0.0692362	0.024629	0.0353846	0.954131	1.45658	1.69695	3.48877
OTU_2337	eu768543.1 pervasive effects antibiotic on human gut microbiota deep sequencing fecal clone c5_594 k__bacteria; p__bacteroidetes; c__bacteroidia; o__bacteroidales; f__rikenellaceae; g__alistipes; s__alistipes finegoldii; otu_1054	0.0198273	0.00454713	0.0118689	0.00441772	0.111263	0.00398146	0.00211094	0.00226513	0.00998002	0.00560647	0.0931526	0.0227014	0.0100189	0.398171	0.598617	0.200807	0.503348	1.14496
OTU_5971	fj371783.1 feces adult twins and mothers; ts8 clone ts8_a02b07 k__bacteria; p__firmicutes; c__clostridia; o__clostridiales; f__ruminococcaceae; g__clostridium; s__clostridium orbiscindens; otu_2169	0.0198226	0.00567565	0.0658173	0.0108939	0.000561238	0.0784639	0.0267013	0.0214802	0.0331421	0.012405	0.169738	0.0335436	0.0132246	0.175357	3.32033	3.95831	1.67194	1.69219
OTU_658	eu766798.1 pervasive effects antibiotic on human gut microbiota deep sequencing fecal clone c1_386 k__bacteria; p__bacteroidetes; c__bacteroidia; o__bacteroidales; f__bacteroidaceae; g__bacteroides; s__bacteroides fragilis; otu_1002	0.0198032	0.00670752	0.0239901	0.00773568	0.34327	0.0194251	0.00891732	0.486639	0.0209675	0.00699919	0.452743	0.00723973	0.00332752	0.0537526	1.21142	0.98091	1.0588	0.365584
OTU_435	nz_aaxg02000048.1 bacteroides capillosus str. atcc 29799 k__bacteria; p__firmicutes; c__clostridia; o__clostridiales; f__ruminococcaceae; g__bacteroides; s__bacteroides capillosus; otu_2165	0.0197817	0.00810032	0.00637019	0.00375279	0.0736156	0.0267659	0.0107113	0.3041	0.0148385	0.00503437	0.304705	0.00485255	0.00319527	0.0502446	0.322024	1.35306	0.750111	0.245305
OTU_6300	dq344916.1 tannerella forsythensis str. rma 8360 k__bacteria; p__bacteroidetes; c__bacteroidia; o__bacteroidales; f__porphyromonadaceae; g__tannerella; s__tannerella forsythia; otu_1032	0.0197554	0.0041634	0.0063343	0.00237057	0.0052012	0.0101422	0.00304661	0.037904	0.0107353	0.00538217	0.0992814	0.00562314	0.00245894	0.00394078	0.320637	0.51339	0.543413	0.284638
OTU_1206	dq125742.1 uranium contaminated soil clone akau3853 k__bacteria; p__firmicutes; c__clostridia; o__clostridiales; f__clostridiaceae; g__caloramator; otu_2003s__caloramator (species unknown);	0.0197516	0.00772882	0.00624772	0.00317263	0.0601318	0.00672399	0.00441506	0.078715	0.0369225	0.0121454	0.122829	0.00211399	0.00211405	0.0192528	0.316315	0.340427	1.86934	0.107029
OTU_5580	fj372112.1 feces adult twins and mothers; ts9 clone ts9_a01h05 k__bacteria; p__firmicutes; c__clostridia; o__clostridiales; f__lachnospiraceae; g__coprococcus; s__coprococcus eutactus; otu_2111	0.0197407	0.00970901	0.214854	0.0773	0.0100838	0.0285357	0.0137636	0.303384	0.00936407	0.00596313	0.186152	0.00825086	0.00729301	0.177152	10.8838	1.44552	0.474353	0.417961
OTU_3128	dq344914.1 tannerella forsythensis str. rma 7251 k__bacteria; p__bacteroidetes; c__bacteroidia; o__bacteroidales; f__porphyromonadaceae; g__tannerella; s__tannerella forsythia; otu_1032	0.0197382	0.0134446	0.0131211	0.00758912	0.336183	0.0161262	0.00646517	0.405461	0.0387818	0.0219308	0.233464	0.0724332	0.0229534	0.0301141	0.664755	0.817002	1.96481	3.66969
OTU_1531	fj367126.1 feces adult twins and mothers; ts28 clone ts28_a03g10 k__bacteria; p__firmicutes; c__clostridia; o__clostridiales; f__ruminococcaceae; g__anaerotruncus; s__anaerotruncus colihominis; otu_2164	0.0196739	0.00915891	0.0150983	0.00450372	0.329152	0.0446902	0.0385726	0.267262	0	0	0.0214866	0.00418183	0.00418195	0.069067	0.767428	2.27155	0	0.212557
OTU_584	gq349360.1 metagenome versatile chemolithoautotroph expanding oceanic dead zones saanich inlet 200 m depth clone shas437 k__bacteria; p__proteobacteria; c__alphaproteobacteria; o__rickettsiales; f__rickettsiales (family unknown) ; g__candidatus pelagibacter; s__candidatus pelagibacter ubique; otu_2828	0.0196337	0.011742	0.0655409	0.0328495	0.100862	0	0	0.0543304	0	0	0.0543304	0	0	0.0543304	3.33819	0	0	0
OTU_7410	dq795759.1 human fecal clone rl245_aai81h08 k__bacteria; p__firmicutes; c__clostridia; o__clostridiales; f__lachnospiraceae; g__coprococcus; s__coprococcus catus; otu_2110	0.0195622	0.0113147	0	0	0.0489121	0.0108825	0.00953601	0.281725	0.0101709	0.0101712	0.271691	0.00871096	0.00504357	0.195253	0	0.556305	0.519925	0.445296
OTU_5399	fj372112.1 feces adult twins and mothers; ts9 clone ts9_a01h05 k__bacteria; p__firmicutes; c__clostridia; o__clostridiales; f__lachnospiraceae; g__coprococcus; s__coprococcus eutactus; otu_2111	0.0195311	0.0110229	0.0301163	0.00841497	0.226692	0.00553812	0.00297728	0.116661	0.000988533	0.000988562	0.053996	0.0151122	0.00701628	0.369211	1.54197	0.283554	0.0506133	0.773751
OTU_1408	eu768543.1 pervasive effects antibiotic on human gut microbiota deep sequencing fecal clone c5_594 k__bacteria; p__bacteroidetes; c__bacteroidia; o__bacteroidales; f__rikenellaceae; g__alistipes; s__alistipes finegoldii; otu_1054	0.0194577	0.00633325	0.00316978	0.00177239	0.0107137	0.0423126	0.0109732	0.0424738	0.0111864	0.00382616	0.13784	0.00336107	0.0017763	0.011422	0.162907	2.1746	0.574911	0.172738
OTU_2379	dq344916.1 tannerella forsythensis str. rma 8360 k__bacteria; p__bacteroidetes; c__bacteroidia; o__bacteroidales; f__porphyromonadaceae; g__tannerella; s__tannerella forsythia; otu_1032	0.0194104	0.00548317	0.00915654	0.00352437	0.0649761	0.0101563	0.00362875	0.086631	0.0043455	0.00231017	0.00949454	0.0023764	0.00171976	0.0035812	0.471734	0.523241	0.223875	0.122429
OTU_3154	fj940875.1 prevotella baroniae str. lbn 427 k__bacteria; p__bacteroidetes; c__bacteroidia; o__bacteroidales; f__prevotellaceae; g__prevotella; s__prevotella baroniae; otu_1035	0.0194076	0.00817995	0.00147786	0.00103579	0.0203454	0.0024372	0.00164972	0.027106	0.00341814	0.00181855	0.0347514	0.00972061	0.00439435	0.154079	0.0761484	0.12558	0.176124	0.500867
OTU_955	dq799592.1 human fecal clone rl305aal88a10 k__bacteria; p__firmicutes; c__clostridia; o__clostridiales; f__lachnospiraceae; g__clostridium; s__clostridium scindens; otu_2106	0.0193667	0.010087	0.0156503	0.00538127	0.374097	0.00576296	0.00443578	0.115006	0	0	0.0339572	0.012726	0.00440271	0.27621	0.808103	0.29757	0	0.657107
OTU_968	nz_acuz01000110.1 prevotella oris str. f0302 k__bacteria; p__bacteroidetes; c__bacteroidia; o__bacteroidales; f__prevotellaceae; g__prevotella; s__prevotella oris; otu_1045	0.0193191	0.00698472	0.00827965	0.00416051	0.0941279	0.00251333	0.00169694	0.0144379	0.00516627	0.00293441	0.037559	0.00839759	0.00377087	0.0913405	0.428573	0.130096	0.267417	0.434678
OTU_103	eu776223.1 spotted hyena feces clone hy2_f02_2 k__bacteria; p__firmicutes; c__clostridia; o__clostridiales; f__ruminococcaceae; g__faecalibacterium; s__faecalibacterium prausnitzii; otu_2175	0.0192635	0.00958484	0.0130228	0.00791657	0.31032	0.0189268	0.010551	0.490683	0.137003	0.0595994	0.0319842	0.0153763	0.00660317	0.370775	0.676036	0.982519	7.11207	0.798207
OTU_4507	gq047212.1 topographical and temporal human skin microbiome skin buttock clone nbw1010a08c1 k__bacteria; p__bacteroidetes; c__bacteroidia; o__bacteroidales; f__rikenellaceae; g__alistipes; s__alistipes finegoldii; otu_1054	0.0192526	0.00689192	0.0230424	0.00755505	0.357238	0.0261933	0.0111039	0.300335	0.00801082	0.00609138	0.117277	0.00428135	0.00224456	0.0254236	1.19685	1.36051	0.416091	0.222378
OTU_4409	fj371143.1 feces adult twins and mothers; ts6 clone ts6_a01d12 k__bacteria; p__firmicutes; c__clostridia; o__clostridiales; f__lachnospiraceae; g__clostridium; s__clostridium bolteae; otu_2102	0.019121	0.00964803	0.00606863	0.00288693	0.104185	0	0	0.0300594	0.010705	0.0060158	0.233495	0	0	0.0300594	0.31738	0	0.559854	0
OTU_197	gq897194.1 diets enriched fructans and/or can alter dominant fecal humans but do so non_consistent manner feces human soy protein supplemented diet clone c4_55 k__bacteria; p__firmicutes; c__clostridia; o__clostridiales; f__lachnospiraceae; g__roseburia; s__roseburia faecis; otu_2132	0.0191059	0.0144699	0.0725625	0.0169599	0.0127055	0.0598591	0.0157514	0.03494	0.0449386	0.0239431	0.182903	0.0116733	0.0060961	0.320304	3.79792	3.13302	2.35209	0.610982
OTU_5418	dq344916.1 tannerella forsythensis str. rma 8360 k__bacteria; p__bacteroidetes; c__bacteroidia; o__bacteroidales; f__porphyromonadaceae; g__tannerella; s__tannerella forsythia; otu_1032	0.0190322	0.00758249	0.0204794	0.00487684	0.436962	0	0	0.00996142	0.00395831	0.0029042	0.0384105	0.00130107	0.00130111	0.0154958	1.07604	0	0.20798	0.0683614
OTU_1245	gq047212.1 topographical and temporal human skin microbiome skin buttock clone nbw1010a08c1 k__bacteria; p__bacteroidetes; c__bacteroidia; o__bacteroidales; f__rikenellaceae; g__alistipes; s__alistipes finegoldii; otu_1054	0.0190134	0.00712834	0.00528136	0.00251489	0.0414559	0.00362812	0.00251013	0.0269913	0.00219225	0.00148658	0.0153224	0.00195725	0.00135082	0.0140488	0.27777	0.190819	0.1153	0.10294
OTU_1950	ab326352.1 lactobacillus mali str. nbrc 102159 k__bacteria; p__firmicutes; c__bacilli; o__lactobacillales; f__lactobacillaceae; g__lactobacillus; s__lactobacillus mali; otu_1893	0.0190097	0.00599485	0.034183	0.0216065	0.252821	0.0119374	0.00548327	0.196703	0.015931	0.00687853	0.369497	0	0	0.00221145	1.79819	0.627962	0.838047	0
OTU_6678	dq804244.1 human fecal clone rl187_aah70g07 k__bacteria; p__firmicutes; c__clostridia; o__clostridiales; f__lachnospiraceae; g__blautia; s__blautia producta; otu_2095	0.0189991	0.0088717	0	0	0.0217765	0.0023912	0.00239127	0.0421856	0.00309079	0.00214412	0.0476463	0.00332442	0.00179774	0.0486667	0	0.125859	0.162681	0.174978
OTU_50	fj372112.1 feces adult twins and mothers; ts9 clone ts9_a01h05 k__bacteria; p__firmicutes; c__clostridia; o__clostridiales; f__lachnospiraceae; g__coprococcus; s__coprococcus eutactus; otu_2111	0.0189563	0.012174	0.457432	0.22883	0.0343915	0.0288444	0.0163131	0.315957	0.0199767	0.0188031	0.482038	0.00635885	0.00428773	0.169827	24.1309	1.52163	1.05383	0.335448
OTU_3495	am420069.1 noma subgingival plaque clone 301e09(oral) k__bacteria; p__bacteroidetes; c__bacteroidia; o__bacteroidales; f__prevotellaceae; g__prevotella; s__prevotella veroralis; otu_1051	0.0189312	0.00657602	0.00354768	0.00154021	0.0164064	0.00709413	0.00270671	0.0550864	0.00952397	0.00263789	0.098939	0.0149768	0.00596923	0.330238	0.187398	0.374732	0.503083	0.791117
OTU_981	ab040496.1 oscillospira guilliermondii k__bacteria; p__firmicutes; c__clostridia; o__clostridiales; f__ruminococcaceae; g__oscillospira; s__oscillospira guilliermondii; otu_2177	0.0188882	0.0109359	0.0593845	0.0182207	0.0349189	0.0289897	0.0102765	0.25393	0.0491126	0.01036	0.0286267	0.0212568	0.00936671	0.435419	3.144	1.5348	2.60017	1.1254
OTU_6032	eu118950.1 corrosive consortia pipelines mexico corroded gas pipeline biofilm clone 36 k__bacteria; p__firmicutes; c__clostridia; o__clostridiales; f__lachnospiraceae; g__clostridium; s__clostridium celerecrescens; otu_2103	0.0188585	0.00850925	0.00569465	0.00253164	0.0761542	0.0154955	0.00918515	0.395371	0.00318373	0.0016814	0.0422139	0.00130107	0.00130111	0.0267843	0.301968	0.821671	0.168822	0.068991
OTU_5833	acuz02000034.1 prevotella oris str. f0302 k__bacteria; p__bacteroidetes; c__bacteroidia; o__bacteroidales; f__prevotellaceae; g__prevotella; s__prevotella oris; otu_1045	0.0188397	0.00803056	0.00162242	0.00109698	0.0225616	0.0126376	0.00867157	0.302493	0.00812341	0.00313851	0.113489	0.00652538	0.00317407	0.0839343	0.0861168	0.670796	0.431185	0.346362
OTU_2690	eu766129.1 pervasive effects antibiotic on human gut microbiota deep sequencing fecal clone b5_285 k__bacteria; p__bacteroidetes; c__bacteroidia; o__bacteroidales; f__bacteroidaceae; g__bacteroides; s__bacteroides uniformis; otu_1011	0.0188146	0.00806672	0	0	0.0146138	0	0	0.0146138	0	0	0.0146138	0	0	0.0146138	0	0	0	0
OTU_3707	fj372112.1 feces adult twins and mothers; ts9 clone ts9_a01h05 k__bacteria; p__firmicutes; c__clostridia; o__clostridiales; f__lachnospiraceae; g__coprococcus; s__coprococcus eutactus; otu_2111	0.0188135	0.00926602	0.0111318	0.00298803	0.219258	0.00333243	0.00232722	0.0596906	0	0	0.0272866	0.0185844	0.00753742	0.492434	0.591694	0.17713	0	0.987821
OTU_93	ef404636.1 human fecal clone sjtu_c_13_83 k__bacteria; p__firmicutes; c__clostridia; o__clostridiales; f__ruminococcaceae; g__ruminococcus; s__ruminococcus bromii; otu_2180	0.0187812	0.00935238	0.0101713	0.00500032	0.212781	0.00709747	0.00598122	0.152002	0.306068	0.127814	0.017694	0.071393	0.0287146	0.0477183	0.541571	0.377904	16.2966	3.80131
OTU_1147	fj372112.1 feces adult twins and mothers; ts9 clone ts9_a01h05 k__bacteria; p__firmicutes; c__clostridia; o__clostridiales; f__lachnospiraceae; g__coprococcus; s__coprococcus eutactus; otu_2111	0.018762	0.00837815	0.0255779	0.00717221	0.271453	0.00917594	0.00476341	0.165353	0	0	0.0177796	0.0239015	0.0101452	0.349915	1.36328	0.48907	0	1.27393
OTU_4772	fj371143.1 feces adult twins and mothers; ts6 clone ts6_a01d12 k__bacteria; p__firmicutes; c__clostridia; o__clostridiales; f__lachnospiraceae; g__clostridium; s__clostridium bolteae; otu_2102	0.0187556	0.0102979	0.00355855	0.00282695	0.0843621	0.00129621	0.00129625	0.0533351	0.00311588	0.00169521	0.0740948	0.0023764	0.00171976	0.0654767	0.189733	0.0691106	0.166131	0.126704
OTU_2559	nz_acuz01000110.1 prevotella oris str. f0302 k__bacteria; p__bacteroidetes; c__bacteroidia; o__bacteroidales; f__prevotellaceae; g__prevotella; s__prevotella oris; otu_1045	0.0187236	0.00635296	0.0197911	0.00644845	0.453595	0.0135216	0.00340644	0.239054	0.0160563	0.00453817	0.367926	0.0379684	0.00883766	0.0454472	1.05702	0.722171	0.857541	2.02783
OTU_5051	dq815763.1 mouse cecum clone aab22a03 k__bacteria; p__bacteroidetes; c__bacteroidia; o__bacteroidales; f__porphyromonadaceae; g__odoribacter; otu_1020s__odoribacter (species unknown);	0.0187141	0.0110802	0	0	0.0526705	0.0147982	0.00875345	0.392062	0.00367915	0.00193148	0.0974742	0.00197843	0.00133648	0.073968	0	0.790755	0.196598	0.105719
OTU_2096	af028351.1 clostridium indolis cm971 k__bacteria; p__firmicutes; c__clostridia; o__clostridiales; f__lachnospiraceae; g__anaerostipes; s__anaerostipes caccae; otu_2091	0.0186798	0.00817213	0.0231761	0.00906613	0.358054	0.0138517	0.0048834	0.308543	0.00368168	0.00212238	0.0447498	0.0304704	0.0158535	0.257713	1.2407	0.741534	0.197094	1.63119
OTU_6417	dq804244.1 human fecal clone rl187_aah70g07 k__bacteria; p__firmicutes; c__clostridia; o__clostridiales; f__lachnospiraceae; g__blautia; s__blautia producta; otu_2095	0.018657	0.00703649	0.0166428	0.00617621	0.415821	0.0198745	0.0110326	0.463357	0.0195557	0.00809054	0.46698	0.0462745	0.0139753	0.0457117	0.892041	1.06525	1.04817	2.48027
OTU_4383	eu461720.1 mongoose lemur feces clone ml_aaj27f09 k__bacteria; p__bacteroidetes; c__bacteroidia; o__bacteroidales; f__prevotellaceae; g__prevotella; s__prevotella copri; otu_1037	0.0186317	0.00642403	0.0331632	0.00754371	0.0783123	0.0506463	0.0132386	0.0202988	0.0533719	0.0158376	0.0271607	0.0471928	0.0107454	0.0162799	1.77994	2.71829	2.86458	2.53294
OTU_232	gq069989.1 topographical and temporal human skin microbiome skin buttock clone nbw244c04c1 k__bacteria; p__bacteroidetes; c__bacteroidia; o__bacteroidales; f__bacteroidaceae; g__bacteroides; s__bacteroides uniformis; otu_1011	0.0185489	0.00630628	0.0600655	0.0171419	0.0165691	0.0332367	0.0104129	0.120208	0.0368497	0.00734102	0.0359283	0.0395794	0.0099526	0.044031	3.23823	1.79184	1.98663	2.13379
OTU_2849	dq804244.1 human fecal clone rl187_aah70g07 k__bacteria; p__firmicutes; c__clostridia; o__clostridiales; f__lachnospiraceae; g__blautia; s__blautia producta; otu_2095	0.018476	0.00903578	0	0	0.0265094	0.0100923	0.00772366	0.244011	0	0	0.0265094	0.000932662	0.000932689	0.0332128	0	0.54624	0	0.0504796
OTU_1319	nz_abfk02000016.1 alistipes putredinis str. dsm 17216 k__bacteria; p__bacteroidetes; c__bacteroidia; o__bacteroidales; f__rikenellaceae; g__alistipes; s__alistipes putredinis; otu_1055	0.0184618	0.00766272	0.0512324	0.0132226	0.0216521	0.0117701	0.00439387	0.228363	0.0120261	0.0043478	0.236394	0.025786	0.0074393	0.249998	2.77504	0.637534	0.651401	1.39672
OTU_2447	fj557859.1 survey approach assess endotracheal tube biofilms and their origins biofilm extubated endotracheal tube icu patient clone et_g_4c01 k__bacteria; p__bacteroidetes; c__bacteroidia; o__bacteroidales; f__prevotellaceae; g__prevotella; s__prevotella nigrescens; otu_1044	0.0184001	0.00768807	0.0106086	0.00372073	0.18576	0.00831424	0.00395471	0.127927	0.0214385	0.0053526	0.374367	0.00418021	0.00240257	0.0456824	0.576551	0.451859	1.16513	0.227184
OTU_3352	nz_abgd02000032.1 anaerotruncus colihominis str. dsm 17241 k__bacteria; p__firmicutes; c__clostridia; o__clostridiales; f__ruminococcaceae; g__anaerotruncus; s__anaerotruncus colihominis; otu_2164	0.0183912	0.00630202	0.0061725	0.00360938	0.0533064	0.0125261	0.00670646	0.265244	0.0137022	0.00664909	0.306927	0.00763254	0.003183	0.0708926	0.335623	0.681095	0.745041	0.415011
OTU_5562	gq493752.1 effect diet on human gut microbiome: metagenomic humanized gnotobiotic mice cecal contents mus musculus strain c57bl/6j; pm9t2 clone pm9t2_a02h10 k__bacteria; p__bacteroidetes; c__bacteroidia; o__bacteroidales; f__porphyromonadaceae; g__parabacteroides; s__parabacteroides distasonis; otu_1023	0.018352	0.00462467	0.013987	0.00613408	0.28782	0.0239565	0.00711107	0.257825	0.0406963	0.00942235	0.0223516	0.0351027	0.0108879	0.0853796	0.762152	1.30539	2.21754	1.91274
OTU_5478	ef401205.1 human fecal clone sjtu_d_07_13 k__bacteria; p__bacteroidetes; c__bacteroidia; o__bacteroidales; f__porphyromonadaceae; g__parabacteroides; s__parabacteroides distasonis; otu_1023	0.0183259	0.00717275	0.0183031	0.00991179	0.499268	0.00352946	0.00184961	0.0291382	0.0220714	0.00501212	0.336386	0.0144632	0.00656989	0.347551	0.998761	0.192595	1.20439	0.789224
OTU_4522	y08957.1 thermonema rossianum str. sc_1 k__bacteria; p__bacteroidetes; c__sphingobacteria; o__sphingobacteriales; f__flammeovirgaceae; g__thermonema; s__thermonema rossianum; otu_1204	0.0182008	0.0048392	0	0	0.000538919	0.014871	0.00349513	0.291301	0.00508312	0.00275421	0.0139004	0.0115551	0.00408991	0.152805	0	0.817055	0.27928	0.634868
OTU_6839	dq799741.1 human fecal clone rl182_aah32e04 k__bacteria; p__firmicutes; c__clostridia; o__clostridiales; f__lachnospiraceae; g__ruminococcus; s__ruminococcus gnavus; otu_2134	0.0181854	0.00523778	0.00661101	0.00334018	0.0379174	0.0204061	0.00792335	0.408647	0.0141499	0.00767254	0.334111	0.00655159	0.00261807	0.029768	0.363534	1.12211	0.778091	0.360267
OTU_2739	dq797487.1 human fecal clone rl248_aaj00a02 k__bacteria; p__firmicutes; c__clostridia; o__clostridiales; f__lachnospiraceae; g__roseburia; s__roseburia faecis; otu_2132	0.0180682	0.00743914	0.0396533	0.0179927	0.139773	0.00935398	0.00567871	0.180942	0	0	0.0118849	0.020445	0.0111097	0.430264	2.19464	0.517704	0	1.13155
OTU_130	fj371143.1 feces adult twins and mothers; ts6 clone ts6_a01d12 k__bacteria; p__firmicutes; c__clostridia; o__clostridiales; f__lachnospiraceae; g__clostridium; s__clostridium bolteae; otu_2102	0.0180549	0.00541301	0.0182566	0.00683734	0.49088	0.0451644	0.0125826	0.0302212	0.0250118	0.0112257	0.29116	0.0167762	0.00595472	0.437596	1.01117	2.5015	1.38532	0.929176
OTU_4641	gq898667.1 diets enriched fructans and/or can alter dominant fecal humans but do so non_consistent manner feces human fos and soy protein supplemented diet clone s3_224 k__bacteria; p__firmicutes; c__clostridia; o__clostridiales; f__lachnospiraceae; g__dorea; s__dorea formicigenerans; otu_2113	0.0180215	0.0064135	0.00391047	0.00226105	0.0249385	0.0124796	0.00693524	0.281691	0.0139734	0.0100011	0.368269	0	0	0.00510042	0.21699	0.692486	0.775375	0
OTU_7368	dq344916.1 tannerella forsythensis str. rma 8360 k__bacteria; p__bacteroidetes; c__bacteroidia; o__bacteroidales; f__porphyromonadaceae; g__tannerella; s__tannerella forsythia; otu_1032	0.0179706	0.00489877	0.0108205	0.00558861	0.173218	0.047611	0.0136706	0.0267056	0.0319106	0.0136469	0.17339	0.00439514	0.00203436	0.00894028	0.60212	2.64938	1.77571	0.244574
OTU_2188	eu771931.1 southern three_banded armadillo feces clone arma_aaj53b03 k__bacteria; p__firmicutes; c__clostridia; o__clostridiales; f__ruminococcaceae; g__faecalibacterium; s__faecalibacterium prausnitzii; otu_2175	0.0179419	0.00793753	0.00512652	0.00327101	0.0748478	0.00821694	0.00619016	0.172234	0.0731393	0.0452649	0.121235	0.000932975	0.000933002	0.0223802	0.285729	0.457975	4.07645	0.0519998
OTU_5407	fj372112.1 feces adult twins and mothers; ts9 clone ts9_a01h05 k__bacteria; p__firmicutes; c__clostridia; o__clostridiales; f__lachnospiraceae; g__coprococcus; s__coprococcus eutactus; otu_2111	0.0179301	0.00915757	0.11244	0.0389589	0.0137331	0.0243787	0.0109063	0.327554	0.0158491	0.00928801	0.437346	0.00528604	0.00258696	0.0987722	6.27103	1.35965	0.883939	0.294813
OTU_7288	ef401689.1 human fecal clone sjtu_d_14_48 k__bacteria; p__bacteroidetes; c__bacteroidia; o__bacteroidales; f__porphyromonadaceae; g__parabacteroides; s__parabacteroides distasonis; otu_1023	0.0178784	0.00333358	0.0186807	0.00881388	0.466459	0.00985897	0.0031661	0.0475263	0.00809172	0.00324597	0.0235434	0.0114722	0.00292676	0.0813919	1.04488	0.551445	0.452597	0.641679
OTU_1636	fj372112.1 feces adult twins and mothers; ts9 clone ts9_a01h05 k__bacteria; p__firmicutes; c__clostridia; o__clostridiales; f__lachnospiraceae; g__coprococcus; s__coprococcus eutactus; otu_2111	0.0178682	0.00938167	0.122472	0.0452984	0.0169848	0.0161214	0.00841204	0.445501	0.00446131	0.00277842	0.0922128	0.0067737	0.00340126	0.139114	6.85417	0.90224	0.249679	0.379092
OTU_3901	ab040496.1 oscillospira guilliermondii k__bacteria; p__firmicutes; c__clostridia; o__clostridiales; f__ruminococcaceae; g__oscillospira; s__oscillospira guilliermondii; otu_2177	0.017847	0.00840479	0.0287743	0.00826018	0.181918	0.008826	0.00289028	0.160567	0.00791242	0.00417277	0.150601	0	0	0.0225992	1.61227	0.494536	0.443346	0
OTU_4129	fj676335.1 synecology primary and secondary habitats escherichia coli o157:h7 fecal marc beef cattle feedlot animal #4225 pen 301; was negative stec o157 clone 3_7b9 k__bacteria; p__bacteroidetes; c__bacteroidia; o__bacteroidales; f__prevotellaceae; g__prevotella; s__prevotella copri; otu_1037	0.017777	0.00727562	0.0156311	0.00438934	0.401479	0.022141	0.00676423	0.332366	0.052415	0.00972498	0.00463478	0.041878	0.0101102	0.0329784	0.879288	1.24548	2.94846	2.35573
OTU_1681	acuz02000034.1 prevotella oris str. f0302 k__bacteria; p__bacteroidetes; c__bacteroidia; o__bacteroidales; f__prevotellaceae; g__prevotella; s__prevotella oris; otu_1045	0.0177272	0.00382752	0.00542754	0.00292355	0.00905014	0.00981309	0.00644555	0.151266	0.00313423	0.00247977	0.00206662	0.0050878	0.00357375	0.0122789	0.30617	0.55356	0.176803	0.287005
OTU_60	gq898410.1 diets enriched fructans and/or can alter dominant fecal humans but do so non_consistent manner feces human soy protein supplemented diet clone s2_150 k__bacteria; p__bacteroidetes; c__bacteroidia; o__bacteroidales; f__porphyromonadaceae; g__parabacteroides; s__parabacteroides distasonis; otu_1023	0.0176292	0.0124975	0.0016171	0.00122292	0.107775	0.0115391	0.00557702	0.330326	0.0394417	0.022057	0.199417	0.0795971	0.0243249	0.0168172	0.0917282	0.654544	2.23729	4.51507
OTU_6000	eu462856.1 southern three_banded armadillo feces clone arma_aaj54a09 k__bacteria; p__firmicutes; c__clostridia; o__clostridiales; f__lachnospiraceae; g__blautia; s__blautia producta; otu_2095	0.0175347	0.00854965	0.00152765	0.0015277	0.0394146	0.00402525	0.00284583	0.0740069	0.0013773	0.00137734	0.0377278	0	0	0.0261826	0.0871217	0.229559	0.0785471	0
OTU_174	gu174088.1 microbial bactrian camel estimated rumen clone xjc46 k__bacteria; p__firmicutes; c__clostridia; o__clostridiales; f__lachnospiraceae; g__butyrivibrio; s__clostridium proteoclasticum; otu_2099	0.0174733	0.00770786	0.0283017	0.0116582	0.223348	0.0322109	0.0210946	0.25924	0.0502054	0.0126909	0.0191231	0.0602364	0.0507731	0.206975	1.61971	1.84344	2.87327	3.44735
OTU_2581	dq795990.1 human fecal clone rl202_aai49h10 k__bacteria; p__bacteroidetes; c__bacteroidia; o__bacteroidales; f__prevotellaceae; g__prevotella; s__prevotella copri; otu_1037	0.0174377	0.00695265	0.00154081	0.00103886	0.0169804	0.00592577	0.00345555	0.0761603	0.00174813	0.00174818	0.0197662	0.000932662	0.000932689	0.0139903	0.088361	0.339825	0.10025	0.0534854
OTU_363	dq344916.1 tannerella forsythensis str. rma 8360 k__bacteria; p__bacteroidetes; c__bacteroidia; o__bacteroidales; f__porphyromonadaceae; g__tannerella; s__tannerella forsythia; otu_1032	0.0173578	0.00854153	0	0	0.0271888	0.0280096	0.0112751	0.229698	0.0101111	0.00588658	0.246062	0.0459134	0.0108906	0.0255432	0	1.61367	0.582512	2.64512
OTU_2131	nz_aaxg02000048.1 bacteroides capillosus str. atcc 29799 k__bacteria; p__firmicutes; c__clostridia; o__clostridiales; f__ruminococcaceae; g__bacteroides; s__bacteroides capillosus; otu_2165	0.0173559	0.00664799	0.00293157	0.00175002	0.0237908	0.0068262	0.00264629	0.077641	0.00907494	0.00345737	0.140518	0.00161124	0.00161129	0.0155963	0.168909	0.393308	0.522874	0.0928355
OTU_5022	eu467916.1 cheetah feces clone ce2_a04 k__bacteria; p__bacteroidetes; c__sphingobacteria; o__sphingobacteriales; f__sphingobacteriaceae; g__sphingobacterium; s__sphingobacterium mizutaii; otu_1247	0.0172206	0.00843893	0.00170416	0.0011548	0.0410593	0.00111378	0.00111382	0.0358441	0.00301739	0.0016295	0.0563091	0.00630707	0.00335739	0.121135	0.0989605	0.0646775	0.17522	0.366252
OTU_4439	dq344916.1 tannerella forsythensis str. rma 8360 k__bacteria; p__bacteroidetes; c__bacteroidia; o__bacteroidales; f__porphyromonadaceae; g__tannerella; s__tannerella forsythia; otu_1032	0.0172169	0.00657255	0.0123503	0.00427221	0.270542	0.0119988	0.00389003	0.250791	0.00378121	0.00295871	0.0378532	0.0136896	0.00695542	0.35797	0.717335	0.696918	0.219621	0.795123
OTU_5731	am420082.1 noma subgingival plaque clone 302b04(oral) k__bacteria; p__bacteroidetes; c__bacteroidia; o__bacteroidales; f__prevotellaceae; g__prevotella; s__prevotella veroralis; otu_1051	0.0171558	0.00672532	0.0304253	0.0074495	0.0998417	0	0	0.00910636	0	0	0.00910636	0	0	0.00910636	1.77347	0	0	0
OTU_2714	dq344916.1 tannerella forsythensis str. rma 8360 k__bacteria; p__bacteroidetes; c__bacteroidia; o__bacteroidales; f__porphyromonadaceae; g__tannerella; s__tannerella forsythia; otu_1032	0.0171257	0.00617654	0.00502407	0.00256917	0.0420629	0.0104226	0.00403328	0.186679	0.00752171	0.00337949	0.0931627	0.00775549	0.00267818	0.0889345	0.293365	0.608595	0.439207	0.452858
OTU_355	dq804096.1 human fecal clone rl187_aah68d12 k__bacteria; p__firmicutes; c__clostridia; o__clostridiales; f__lachnospiraceae; g__ruminococcus; s__ruminococcus gnavus; otu_2134	0.0170899	0.00658885	0.0168352	0.00928943	0.491178	0.012408	0.00548551	0.295242	0.0283296	0.00893305	0.16113	0.00229547	0.00229554	0.0227411	0.985094	0.726041	1.65768	0.134317
OTU_4179	ef401612.1 human fecal clone sjtu_d_12_91 k__bacteria; p__bacteroidetes; c__bacteroidia; o__bacteroidales; f__bacteroidaceae; g__bacteroides; s__bacteroides uniformis; otu_1011	0.0168967	0.00818067	0.00205597	0.00144351	0.0438979	0	0	0.0254267	0	0	0.0254267	0	0	0.0254267	0.121679	0	0	0
OTU_1305	eu459698.1 ring_tailed lemur feces clone rt_aai11a09 k__bacteria; p__bacteroidetes; c__bacteroidia; o__bacteroidales; f__porphyromonadaceae; g__parabacteroides; s__parabacteroides distasonis; otu_1023	0.0168767	0.00607011	0.0706977	0.0187884	0.00616896	0.0727124	0.0222093	0.0119797	0.0633524	0.0145847	0.00376982	0.079095	0.0229142	0.00773488	4.18907	4.30845	3.75384	4.68664
OTU_6658	gq047212.1 topographical and temporal human skin microbiome skin buttock clone nbw1010a08c1 k__bacteria; p__bacteroidetes; c__bacteroidia; o__bacteroidales; f__rikenellaceae; g__alistipes; s__alistipes finegoldii; otu_1054	0.0168127	0.00467388	0.0284575	0.00674629	0.0849702	0.0959204	0.0266488	0.00393008	0.0380182	0.00929235	0.0268358	0.0441889	0.0130424	0.0304129	1.69262	5.70523	2.26127	2.6283
OTU_1610	ab326352.1 lactobacillus mali str. nbrc 102159 k__bacteria; p__firmicutes; c__bacilli; o__lactobacillales; f__lactobacillaceae; g__lactobacillus; s__lactobacillus mali; otu_1893	0.0168023	0.00637268	0.0195558	0.0122383	0.421829	0.00961748	0.00491378	0.190794	0.0124993	0.00500673	0.300377	0	0	0.00753315	1.16387	0.572389	0.743902	0
OTU_59	gq492752.1 effect diet on human gut microbiome: metagenomic humanized gnotobiotic mice cecal contents mus musculus strain c57bl/6j; pm9t2 clone pm9t2_a01d09 k__bacteria; p__firmicutes; c__clostridia; o__clostridiales; f__lachnospiraceae; g__anaerostipes; s__anaerostipes caccae; otu_2091	0.0167983	0.0132216	0.0779051	0.0348776	0.0577898	0.120114	0.042743	0.0153506	0.191076	0.0741043	0.0151555	0.287386	0.146598	0.0397743	4.63768	7.15038	11.3747	17.1081
OTU_2685	fj372112.1 feces adult twins and mothers; ts9 clone ts9_a01h05 k__bacteria; p__firmicutes; c__clostridia; o__clostridiales; f__lachnospiraceae; g__coprococcus; s__coprococcus eutactus; otu_2111	0.0167327	0.0104711	0.224553	0.121977	0.0518457	0.0800175	0.0444366	0.0897828	0.0187439	0.0159766	0.45855	0.0879832	0.0541689	0.104973	13.42	4.7821	1.1202	5.25816
OTU_6612	dq799741.1 human fecal clone rl182_aah32e04 k__bacteria; p__firmicutes; c__clostridia; o__clostridiales; f__lachnospiraceae; g__ruminococcus; s__ruminococcus gnavus; otu_2134	0.0167011	0.00665575	0.00406788	0.0023194	0.0434144	0.00494601	0.003582	0.0670751	0	0	0.00997774	0.0017463	0.00174635	0.0203966	0.24357	0.296149	0	0.104562
OTU_776	dq344916.1 tannerella forsythensis str. rma 8360 k__bacteria; p__bacteroidetes; c__bacteroidia; o__bacteroidales; f__porphyromonadaceae; g__tannerella; s__tannerella forsythia; otu_1032	0.0166536	0.00521957	0.0111638	0.00347572	0.19539	0.0109235	0.0035821	0.187587	0.00718326	0.00268951	0.0605086	0.00130107	0.00130111	0.00461303	0.670354	0.655923	0.431334	0.0781252
OTU_2444	gu233446.1 porphyromonas crevioricanis str. num 402 k__bacteria; p__bacteroidetes; c__bacteroidia; o__bacteroidales; f__porphyromonadaceae; g__porphyromonas; s__porphyromonas crevioricanis; otu_1027	0.0166506	0.0124697	0.0128687	0.00491912	0.390239	0.0117283	0.00674782	0.365878	0.042943	0.0257972	0.184378	0.0679393	0.0238366	0.0348579	0.772867	0.704376	2.57907	4.0803
OTU_7316	eu768543.1 pervasive effects antibiotic on human gut microbiota deep sequencing fecal clone c5_594 k__bacteria; p__bacteroidetes; c__bacteroidia; o__bacteroidales; f__rikenellaceae; g__alistipes; s__alistipes finegoldii; otu_1054	0.0166248	0.00550497	0.000547381	0.000547397	0.00409319	0.0221461	0.00664916	0.264509	0.00471899	0.00288579	0.0342543	0.0105618	0.00428154	0.197006	0.0329256	1.33211	0.283852	0.635302
OTU_1999	fj372112.1 feces adult twins and mothers; ts9 clone ts9_a01h05 k__bacteria; p__firmicutes; c__clostridia; o__clostridiales; f__lachnospiraceae; g__coprococcus; s__coprococcus eutactus; otu_2111	0.0165117	0.00866741	0.0296348	0.0150503	0.228943	0.00552573	0.00438626	0.135125	0.0129024	0.00995199	0.393511	0.000765158	0.00076518	0.0420081	1.79478	0.334656	0.78141	0.0463404
OTU_3844	dq344916.1 tannerella forsythensis str. rma 8360 k__bacteria; p__bacteroidetes; c__bacteroidia; o__bacteroidales; f__porphyromonadaceae; g__tannerella; s__tannerella forsythia; otu_1032	0.016467	0.00452647	0	0	0.000725971	0.008855	0.00449062	0.122621	0.011993	0.00348818	0.221003	0.0125089	0.00348732	0.247869	0	0.537741	0.728302	0.759636
OTU_427	eu541439.1 clostridium orbiscindens str. aip029.07 k__bacteria; p__firmicutes; c__clostridia; o__clostridiales; f__ruminococcaceae; g__clostridium; s__clostridium orbiscindens; otu_2169	0.0163943	0.00698582	0.00444212	0.00268175	0.0622306	0.00231507	0.00156188	0.030967	0.00994184	0.00364172	0.210768	0.0104862	0.00453673	0.242793	0.270956	0.141212	0.606422	0.639624
OTU_3040	eu762565.1 pervasive effects antibiotic on human gut microbiota deep sequencing fecal clone ax2_425 k__bacteria; p__bacteroidetes; c__bacteroidia; o__bacteroidales; f__bacteroidaceae; g__bacteroides; s__bacteroides fragilis; otu_1002	0.0163525	0.00547063	0.0226146	0.00587904	0.221911	0.0174744	0.00918487	0.458685	0.077866	0.0194417	0.00296462	0.0328001	0.00851062	0.0591223	1.38294	1.06861	4.7617	2.00581
OTU_6322	dq799741.1 human fecal clone rl182_aah32e04 k__bacteria; p__firmicutes; c__clostridia; o__clostridiales; f__lachnospiraceae; g__ruminococcus; s__ruminococcus gnavus; otu_2134	0.0162208	0.0067081	0.00649571	0.00227381	0.0917835	0.00815667	0.00475666	0.168711	0.00495308	0.00265358	0.0662798	0	0	0.0121628	0.400455	0.502852	0.305353	0
OTU_414	dq344916.1 tannerella forsythensis str. rma 8360 k__bacteria; p__bacteroidetes; c__bacteroidia; o__bacteroidales; f__porphyromonadaceae; g__tannerella; s__tannerella forsythia; otu_1032	0.0162207	0.00706158	0.0110494	0.00289009	0.252491	0.00125559	0.00125562	0.0243653	0.000874065	0.00087409	0.021104	0.000932662	0.000932689	0.0215637	0.68119	0.0774065	0.0538858	0.0574983
OTU_748	nz_acsi01000031.1 prevotella melaninogenica str. atcc 25845 k__bacteria; p__bacteroidetes; c__bacteroidia; o__bacteroidales; f__prevotellaceae; g__prevotella; s__prevotella melaninogenica; otu_1041	0.0162046	0.00558954	0.0131996	0.00584499	0.356882	0.0199812	0.00797719	0.350971	0.0119734	0.00336552	0.261679	0.00427077	0.00225329	0.0301591	0.814558	1.23306	0.738889	0.263553
OTU_1779	eu768128.1 pervasive effects antibiotic on human gut microbiota deep sequencing fecal clone c4_395 k__bacteria; p__firmicutes; c__clostridia; o__clostridiales; f__lachnospiraceae; g__roseburia; s__roseburia faecis; otu_2132	0.0161912	0.0056425	0.000980935	0.000666687	0.00688351	0.00341348	0.00179004	0.021029	0.00207778	0.00142188	0.0119716	0.00234808	0.00234815	0.0168487	0.0605846	0.210824	0.128328	0.145022
OTU_3743	acuz02000034.1 prevotella oris str. f0302 k__bacteria; p__bacteroidetes; c__bacteroidia; o__bacteroidales; f__prevotellaceae; g__prevotella; s__prevotella oris; otu_1045	0.0161649	0.00797553	0.0151726	0.00521735	0.459008	0.0162115	0.00474215	0.498021	0.0719952	0.0281656	0.0348125	0.0284306	0.00871231	0.155164	0.938614	1.00288	4.45379	1.75879
OTU_5991	ay643083.1 isolation finegoldii blood two patients colon cancer alistipes finegoldii; clone 3 k__bacteria; p__bacteroidetes; c__bacteroidia; o__bacteroidales; f__rikenellaceae; g__alistipes; s__alistipes finegoldii; otu_1054	0.0161275	0.00570656	0.00352828	0.00308576	0.0325144	0.00361098	0.00189285	0.0245972	0	0	0.0049157	0.00698884	0.00345399	0.0922432	0.218774	0.223901	0	0.433348
OTU_278	fj880024.1 diets enriched or wheat temporally and alter fecal rat feces animal fed oat bran diet; day 7 clone r_6455 k__bacteria; p__tm7 (candidate division) ; c__tm7 (candidate division) _3; o__cw040; f__f16; otu_4381g__tm7 (candidate division) ;	0.0161011	0.00473346	0.0373284	0.00974906	0.0314688	0.0169041	0.00740041	0.463997	0.054837	0.0111376	0.00206145	0.0268237	0.00990968	0.169742	2.31837	1.04987	3.40579	1.66595
OTU_906	dq905393.1 human fecal clone 013c_b12 k__bacteria; p__firmicutes; c__clostridia; o__clostridiales; f__ruminococcaceae; g__clostridium; s__clostridium leptum; otu_2167	0.016032	0.0089622	0.00670588	0.00362458	0.172584	0	0	0.0437053	0	0	0.0437053	0.00313637	0.00313646	0.094089	0.418281	0	0	0.195632
OTU_2755	dq326724.1 metagenomic gut microbiome healthy human stool clone e179 k__bacteria; p__firmicutes; c__clostridia; o__clostridiales; f__lachnospiraceae; g__blautia; s__ruminococcus obeum; otu_2096	0.0160229	0.0055722	0.00675937	0.00403623	0.0959424	0.00213607	0.00144084	0.0123023	0.00188708	0.00188713	0.0125705	0.0191023	0.0124885	0.411956	0.421857	0.133314	0.117774	1.19219
OTU_6465	dq797487.1 human fecal clone rl248_aaj00a02 k__bacteria; p__firmicutes; c__clostridia; o__clostridiales; f__lachnospiraceae; g__roseburia; s__roseburia faecis; otu_2132	0.0160141	0.0036483	0	0	0.000116463	0.00339089	0.00240248	0.00425071	0.0170252	0.00695716	0.449381	0.00950382	0.00540049	0.164338	0	0.211744	1.06313	0.593464
OTU_3012	ef401689.1 human fecal clone sjtu_d_14_48 k__bacteria; p__bacteroidetes; c__bacteroidia; o__bacteroidales; f__porphyromonadaceae; g__parabacteroides; s__parabacteroides distasonis; otu_1023	0.0160116	0.00502525	0.0373017	0.00958919	0.0309847	0.0173339	0.00690544	0.439181	0.0252085	0.00574338	0.120471	0.0255628	0.00558061	0.108348	2.32967	1.08259	1.57439	1.59652
OTU_565	dq777912.1 rat feces clone r_1258 k__bacteria; p__firmicutes; c__clostridia; o__clostridiales; f__ruminococcaceae; g__faecalibacterium; s__faecalibacterium prausnitzii; otu_2175	0.0160052	0.00385992	0.0183499	0.00765097	0.393467	0.0174609	0.00948026	0.444102	0.0127283	0.00319324	0.259899	0.00616031	0.00387004	0.0426974	1.14649	1.09095	0.795261	0.384893
OTU_4046	nz_acuz01000110.1 prevotella oris str. f0302 k__bacteria; p__bacteroidetes; c__bacteroidia; o__bacteroidales; f__prevotellaceae; g__prevotella; s__prevotella oris; otu_1045	0.0159756	0.00590609	0.00464123	0.00154043	0.0383726	0.0141935	0.00511565	0.41084	0.00274678	0.00185195	0.0219682	0.00156642	0.00156646	0.0138315	0.290519	0.888445	0.171936	0.0980502
OTU_4320	fj371143.1 feces adult twins and mothers; ts6 clone ts6_a01d12 k__bacteria; p__firmicutes; c__clostridia; o__clostridiales; f__lachnospiraceae; g__clostridium; s__clostridium bolteae; otu_2102	0.0159741	0.00760465	0.00152765	0.0015277	0.037969	0	0	0.0236787	0.0068212	0.00314109	0.138975	0	0	0.0236787	0.0956332	0	0.427017	0
OTU_1480	fj365341.1 feces adult twins and mothers; ts20 clone ts20_a01g02 k__bacteria; p__firmicutes; c__clostridia; o__clostridiales; f__lachnospiraceae; g__ruminococcus; s__ruminococcus gnavus; otu_2134	0.0159649	0.0071852	0.00924146	0.00397012	0.210772	0.00326271	0.00233679	0.0534339	0.00188708	0.00188713	0.0356504	0.00104546	0.00104549	0.0259803	0.578862	0.204368	0.118202	0.0654848
OTU_2250	nr_025899.1 caloramator fervidus str. rt4. b1; atcc 43204 k__bacteria; p__firmicutes; c__clostridia; o__clostridiales; f__clostridiaceae; g__caloramator; otu_2003s__caloramator (species unknown);	0.0158368	0.00582851	0.00141449	0.000982476	0.0116	0.00836308	0.00426207	0.155935	0.00525866	0.00255875	0.0553624	0.00581783	0.0025243	0.0644843	0.0893164	0.528078	0.332052	0.36736
OTU_3869	fj940875.1 prevotella baroniae str. lbn 427 k__bacteria; p__bacteroidetes; c__bacteroidia; o__bacteroidales; f__prevotellaceae; g__prevotella; s__prevotella baroniae; otu_1035	0.0158109	0.00485556	0.00601047	0.00240362	0.0420732	0.00221712	0.00149491	0.00690405	0.00996299	0.00408819	0.183434	0.0067208	0.00248948	0.054949	0.380146	0.140227	0.630133	0.425073
OTU_5086	nz_acuz01000110.1 prevotella oris str. f0302 k__bacteria; p__bacteroidetes; c__bacteroidia; o__bacteroidales; f__prevotellaceae; g__prevotella; s__prevotella oris; otu_1045	0.0158005	0.00486235	0.0155489	0.00534253	0.486267	0.0114922	0.00325484	0.234657	0.0411939	0.00768789	0.00531764	0.0408088	0.0119166	0.032452	0.984079	0.727335	2.60713	2.58276
OTU_1298	gq047212.1 topographical and temporal human skin microbiome skin buttock clone nbw1010a08c1 k__bacteria; p__bacteroidetes; c__bacteroidia; o__bacteroidales; f__rikenellaceae; g__alistipes; s__alistipes finegoldii; otu_1054	0.0157888	0.00460166	0.00164079	0.0011084	0.00338135	0	0	0.00119333	0	0	0.00119333	0	0	0.00119333	0.103921	0	0	0
OTU_3702	eu452909.1 innate immunity and intestinal microbiota type 1 diabetes mouse cecum clone h77s2_35d03 k__bacteria; p__bacteroidetes; c__bacteroidia; o__bacteroidales; f__bacteroidaceae; g__bacteroides; s__bacteroides acidifaciens; otu_993	0.0157612	0.00391076	0.0263714	0.0057437	0.0705076	0.0248745	0.01092	0.220211	0.0218065	0.0108265	0.302354	0.00339508	0.00248344	0.00700294	1.67319	1.57821	1.38356	0.215408
OTU_2029	eu768543.1 pervasive effects antibiotic on human gut microbiota deep sequencing fecal clone c5_594 k__bacteria; p__bacteroidetes; c__bacteroidia; o__bacteroidales; f__rikenellaceae; g__alistipes; s__alistipes finegoldii; otu_1054	0.0157369	0.00541926	0.0854068	0.0323167	0.0224734	0.00975591	0.00377381	0.187448	0.00891986	0.0045148	0.172148	0.0113055	0.00389111	0.256717	5.42716	0.619938	0.566811	0.718407
OTU_5288	dq344914.1 tannerella forsythensis str. rma 7251 k__bacteria; p__bacteroidetes; c__bacteroidia; o__bacteroidales; f__porphyromonadaceae; g__tannerella; s__tannerella forsythia; otu_1032	0.0157055	0.00734429	0.0610662	0.0154508	0.00728733	0.00849208	0.00276514	0.183975	0.00637418	0.00342193	0.1309	0.0325933	0.0115532	0.11518	3.8882	0.540707	0.405856	2.07528
OTU_483	dq344916.1 tannerella forsythensis str. rma 8360 k__bacteria; p__bacteroidetes; c__bacteroidia; o__bacteroidales; f__porphyromonadaceae; g__tannerella; s__tannerella forsythia; otu_1032	0.015663	0.00735384	0.0106987	0.00376735	0.277048	0.0107281	0.00488718	0.290933	0.00136949	0.00136953	0.0345688	0.0101162	0.00397322	0.256913	0.683057	0.684933	0.0874346	0.645868
OTU_3283	nz_abfk02000016.1 alistipes putredinis str. dsm 17216 k__bacteria; p__bacteroidetes; c__bacteroidia; o__bacteroidales; f__rikenellaceae; g__alistipes; s__alistipes putredinis; otu_1055	0.0156629	0.00423549	0.00924506	0.00514189	0.172903	0.00517264	0.0022554	0.0198638	0.0104696	0.00457496	0.206893	0.00668549	0.00266992	0.0433583	0.590251	0.330247	0.66843	0.426836
OTU_460	nz_acsi01000031.1 prevotella melaninogenica str. atcc 25845 k__bacteria; p__bacteroidetes; c__bacteroidia; o__bacteroidales; f__prevotellaceae; g__prevotella; s__prevotella melaninogenica; otu_1041	0.0155963	0.00372826	0.0272497	0.0068789	0.0752841	0.0393762	0.0105833	0.0227921	0.0183584	0.00564816	0.343554	0.0156056	0.00643519	0.499507	1.74719	2.52472	1.1771	1.0006
OTU_2051	ay980349.1 human rectum mucosal biopsy clone mz86 k__bacteria; p__bacteroidetes; c__bacteroidia; o__bacteroidales; f__porphyromonadaceae; g__parabacteroides; s__parabacteroides distasonis; otu_1023	0.0155898	0.00847207	0.084257	0.0359755	0.0383054	0.0735591	0.0255001	0.0210801	0.0798841	0.0241721	0.00995871	0.0527213	0.0179877	0.037602	5.4046	4.7184	5.12411	3.38177
OTU_2257	fj940875.1 prevotella baroniae str. lbn 427 k__bacteria; p__bacteroidetes; c__bacteroidia; o__bacteroidales; f__prevotellaceae; g__prevotella; s__prevotella baroniae; otu_1035	0.015461	0.00704598	0.00152832	0.00114029	0.0318873	0.0192706	0.00579098	0.340104	0.00640616	0.00277424	0.122253	0.0100875	0.00353719	0.251304	0.0988497	1.2464	0.414343	0.652446
OTU_558	eu763657.1 pervasive effects antibiotic on human gut microbiota deep sequencing fecal clone a4_692 k__bacteria; p__firmicutes; c__clostridia; o__clostridiales; f__ruminococcaceae; g__clostridium; s__clostridium orbiscindens; otu_2169	0.0154457	0.00796036	0.000867107	0.000867133	0.0411433	0	0	0.0326284	0.020439	0.0115628	0.362721	0.0025439	0.00178687	0.0640236	0.0561392	0	1.32329	0.1647
OTU_4316	gq898667.1 diets enriched fructans and/or can alter dominant fecal humans but do so non_consistent manner feces human fos and soy protein supplemented diet clone s3_224 k__bacteria; p__firmicutes; c__clostridia; o__clostridiales; f__lachnospiraceae; g__dorea; s__dorea formicigenerans; otu_2113	0.0153842	0.00650294	0.00486577	0.00297441	0.0777304	0.00697993	0.00479587	0.154786	0.00626669	0.0038118	0.119634	0.000932662	0.000932689	0.019309	0.316284	0.453709	0.407347	0.0606248
OTU_446	ab326352.1 lactobacillus mali str. nbrc 102159 k__bacteria; p__firmicutes; c__bacilli; o__lactobacillales; f__lactobacillaceae; g__lactobacillus; s__lactobacillus mali; otu_1893	0.0153774	0.0061795	0.009095	0.00451153	0.210193	0.0091202	0.00351654	0.194166	0.01453	0.00513967	0.458496	0.00197843	0.00133648	0.0227917	0.591454	0.593093	0.944896	0.128659
OTU_334	fj366327.1 feces adult twins and mothers; ts26 clone ts26_a01d10 k__bacteria; p__firmicutes; c__clostridia; o__clostridiales; f__lachnospiraceae; g__coprococcus; s__clostridium sp. ss2/1; otu_2109	0.015373	0.00860721	0.0614771	0.0143525	0.00577834	0.0053645	0.00300566	0.142076	0.0240929	0.010541	0.264142	0.00384438	0.00289749	0.108773	3.99904	0.348957	1.56723	0.250074
OTU_5358	ab040498.1 oscillospira guilliermondii k__bacteria; p__firmicutes; c__clostridia; o__clostridiales; f__ruminococcaceae; g__oscillospira; s__oscillospira guilliermondii; otu_2177	0.0153281	0.00554197	0.0112301	0.00409391	0.279024	0.0043475	0.00246357	0.0419425	0.00490195	0.0020995	0.0462096	0.00130107	0.00130111	0.0110109	0.732643	0.283629	0.3198	0.0848809
OTU_6915	gu233446.1 porphyromonas crevioricanis str. num 402 k__bacteria; p__bacteroidetes; c__bacteroidia; o__bacteroidales; f__porphyromonadaceae; g__porphyromonas; s__porphyromonas crevioricanis; otu_1027	0.0153274	0.0065096	0.00661023	0.00192389	0.106207	0.00827614	0.00479954	0.196344	0.0134251	0.0040177	0.402954	0.00223373	0.00153041	0.0315086	0.431268	0.539956	0.875888	0.145734
OTU_6123	ef401689.1 human fecal clone sjtu_d_14_48 k__bacteria; p__bacteroidetes; c__bacteroidia; o__bacteroidales; f__porphyromonadaceae; g__parabacteroides; s__parabacteroides distasonis; otu_1023	0.0153032	0.00774569	0.00831873	0.00388981	0.21448	0	0	0.0304283	0.000874065	0.00087409	0.0388091	0.0119055	0.00926412	0.390526	0.543595	0	0.0571165	0.777977
OTU_6760	ab053947.1 tannerella forsythensis str. tr6 k__bacteria; p__bacteroidetes; c__bacteroidia; o__bacteroidales; f__porphyromonadaceae; g__tannerella; s__tannerella forsythia; otu_1032	0.0152797	0.00405516	0.00723275	0.00277067	0.0577698	0.00369279	0.00193436	0.00856085	0.00467944	0.00326441	0.0269676	0	0	0.000530026	0.473356	0.241679	0.306251	0
OTU_1578	nz_aaxg02000048.1 bacteroides capillosus str. atcc 29799 k__bacteria; p__firmicutes; c__clostridia; o__clostridiales; f__ruminococcaceae; g__bacteroides; s__bacteroides capillosus; otu_2165	0.015259	0.00757669	0.00516773	0.00471471	0.135146	0.00785186	0.00473	0.207917	0.00287825	0.002002	0.0642021	0.00117404	0.00117407	0.0398698	0.338667	0.514572	0.188626	0.0769407
OTU_4038	eu762625.1 pervasive effects antibiotic on human gut microbiota deep sequencing fecal clone ax2_437 k__bacteria; p__firmicutes; c__clostridia; o__clostridiales; f__ruminococcaceae; g__clostridium; s__clostridium orbiscindens; otu_2169	0.0152539	0.00788033	0.00272982	0.00147557	0.0662582	0	0	0.0329264	0	0	0.0329264	0.000783208	0.000783231	0.0406217	0.178959	0	0	0.0513447
OTU_68	ab429503.1 prevotella falsenii str. 04043 (= jcm 15123) k__bacteria; p__bacteroidetes; c__bacteroidia; o__bacteroidales; f__prevotellaceae; g__prevotella; s__prevotella falsenii; otu_1038	0.015243	0.00615899	0.0538883	0.0184229	0.0296096	0.0183442	0.00669969	0.368247	0.0184211	0.00433262	0.338539	0.0191464	0.00514311	0.315719	3.53529	1.20346	1.2085	1.25608
OTU_5046	dq344916.1 tannerella forsythensis str. rma 8360 k__bacteria; p__bacteroidetes; c__bacteroidia; o__bacteroidales; f__porphyromonadaceae; g__tannerella; s__tannerella forsythia; otu_1032	0.0152248	0.0067146	0.00393021	0.00216549	0.0618268	0.00617675	0.00359779	0.123791	0.00156271	0.00106247	0.0284406	0.0058999	0.00266156	0.105043	0.258146	0.405705	0.102643	0.38752
OTU_4592	ef400472.1 human fecal clone sjtu_e_13_78 k__bacteria; p__bacteroidetes; c__bacteroidia; o__bacteroidales; f__porphyromonadaceae; g__parabacteroides; s__parabacteroides distasonis; otu_1023	0.0151838	0.006836	0.0105642	0.00320018	0.273388	0.0661862	0.0240346	0.0267061	0.0347495	0.007684	0.0351404	0.00589608	0.00241219	0.106721	0.695753	4.35899	2.28859	0.388313
OTU_550	nz_aaxg02000048.1 bacteroides capillosus str. atcc 29799 k__bacteria; p__firmicutes; c__clostridia; o__clostridiales; f__ruminococcaceae; g__bacteroides; s__bacteroides capillosus; otu_2165	0.0151512	0.00693097	0.036801	0.0116664	0.0624359	0.0434805	0.0203596	0.100655	0.0406159	0.00848028	0.0148427	0.0368198	0.0114333	0.0596603	2.42893	2.86978	2.68072	2.43017
OTU_544	gq503321.1 pontibacter korlensis str. ask09 k__bacteria; p__bacteroidetes; c__sphingobacteria; o__sphingobacteriales; f__flexibacteraceae; g__pontibacter; s__pontibacter korlensis; otu_1218	0.0151056	0.00632251	0.00247129	0.00129783	0.0315442	0	0	0.0129437	0.00569265	0.00304241	0.0967068	0.0163671	0.00524589	0.439678	0.163601	0	0.376858	1.08351
OTU_2516	dq344916.1 tannerella forsythensis str. rma 8360 k__bacteria; p__bacteroidetes; c__bacteroidia; o__bacteroidales; f__porphyromonadaceae; g__tannerella; s__tannerella forsythia; otu_1032	0.0150723	0.00375763	0.00905733	0.00373821	0.134326	0.018487	0.00583463	0.313779	0.0105945	0.00603598	0.267655	0.00315944	0.00227165	0.0063491	0.600926	1.22655	0.702912	0.209619
OTU_512	fj372112.1 feces adult twins and mothers; ts9 clone ts9_a01h05 k__bacteria; p__firmicutes; c__clostridia; o__clostridiales; f__lachnospiraceae; g__coprococcus; s__coprococcus eutactus; otu_2111	0.0150658	0.00893803	0.0102013	0.00439098	0.315016	0	0	0.053	0	0	0.053	0.00339354	0.00248203	0.110732	0.677117	0	0	0.225248
OTU_285	gq896719.1 diets enriched fructans and/or soy protein can alter dominant fecal humans but do so non_consistent manner feces clone c1_183 k__bacteria; p__firmicutes; c__clostridia; o__clostridiales; f__ruminococcaceae; g__eubacterium; s__eubacterium siraeum; otu_2173	0.0150108	0.0141064	0.0578064	0.0155152	0.0267174	0.0619165	0.0242452	0.0543192	0.0224294	0.0204579	0.384043	0.0454393	0.0182423	0.100274	3.851	4.12481	1.49422	3.02712
OTU_4785	af028351.1 clostridium indolis cm971 k__bacteria; p__firmicutes; c__clostridia; o__clostridiales; f__lachnospiraceae; g__anaerostipes; s__anaerostipes caccae; otu_2091	0.0149677	0.0047248	0.0056279	0.00268873	0.0499109	0.0079373	0.00500405	0.159044	0.00683123	0.00484053	0.120899	0.0208456	0.00821168	0.270669	0.376003	0.530295	0.456398	1.39271
OTU_1315	af028351.1 clostridium indolis cm971 k__bacteria; p__firmicutes; c__clostridia; o__clostridiales; f__lachnospiraceae; g__anaerostipes; s__anaerostipes caccae; otu_2091	0.0149538	0.00707687	0.00798701	0.00454794	0.208228	0.00103842	0.00103845	0.0322995	0.00122279	0.00122283	0.0344947	0.0126782	0.00605699	0.404632	0.534114	0.0694422	0.0817716	0.847826
OTU_6603	eu463039.1 southern three_banded armadillo feces clone arma_aaj56h03 k__bacteria; p__firmicutes; c__clostridia; o__clostridiales; f__lachnospiraceae; g__blautia; s__blautia producta; otu_2095	0.0149487	0.00747347	0.00472842	0.00239934	0.103172	0.00230938	0.0015582	0.0559927	0.00145357	0.00145362	0.0450744	0	0	0.028981	0.31631	0.154487	0.0972375	0
OTU_5889	fj372112.1 feces adult twins and mothers; ts9 clone ts9_a01h05 k__bacteria; p__firmicutes; c__clostridia; o__clostridiales; f__lachnospiraceae; g__coprococcus; s__coprococcus eutactus; otu_2111	0.0149414	0.00813037	0.256959	0.117415	0.0259009	0.159954	0.0900505	0.0615018	0.0201212	0.0161472	0.38858	0.168065	0.100517	0.0715711	17.1977	10.7054	1.34667	11.2482
OTU_1645	eu764562.1 pervasive effects antibiotic on human gut microbiota deep sequencing fecal clone b1_335 k__bacteria; p__bacteroidetes; c__bacteroidia; o__bacteroidales; f__porphyromonadaceae; g__parabacteroides; s__parabacteroides distasonis; otu_1023	0.0148934	0.00510643	0.00774044	0.00280774	0.116303	0.00659838	0.0037435	0.101832	0.0101751	0.00414206	0.240271	0	0	0.00399653	0.519722	0.44304	0.683195	0
OTU_1887	gu444089.1 effects amendments on fertility and microbial structure cucumber cucumis sativus l. production systems cotton straw treated soil clone 4_4 k__bacteria; p__proteobacteria; c__deltaproteobacteria; o__entotheonellales; f__entotheonellaceae; g__candidatus entotheonella; otu_3244s__candidatus entotheonella (species unknown);	0.0148469	0.00466591	0	0	0.00215501	0.0115467	0.00439017	0.305794	0.00214222	0.00155089	0.00846811	0.0042134	0.00286305	0.0324923	0	0.777716	0.144287	0.28379
OTU_764	ab040496.1 oscillospira guilliermondii k__bacteria; p__firmicutes; c__clostridia; o__clostridiales; f__ruminococcaceae; g__oscillospira; s__oscillospira guilliermondii; otu_2177	0.0148332	0.00519727	0.0177863	0.00856131	0.385431	0.0104405	0.00667462	0.304374	0.0017723	0.00177235	0.0132424	0.0086708	0.00498962	0.200787	1.19909	0.703859	0.119481	0.584553
OTU_7088	eu801804.1 it&apos;s all ranking aquatic chesapeake bay md clone 3c003181 k__bacteria; p__bacteroidetes; c__flavobacteria; o__flavobacteriales; f__cryomorphaceae; g__fluviicola; otu_1068s__fluviicola (species unknown);	0.0147642	0.00861593	0	0	0.0503255	0	0	0.0503255	0.00188708	0.00188713	0.0792105	0.00902718	0.00472552	0.282634	0	0	0.127814	0.611422
OTU_6414	dq804420.1 human fecal clone rl187_aan79e11 k__bacteria; p__firmicutes; c__clostridia; o__clostridiales; f__lachnospiraceae; g__blautia; s__blautia producta; otu_2095	0.0147575	0.00700261	0.00076713	0.000767153	0.0298133	0.0113873	0.008886	0.384287	0.0142792	0.0050203	0.478114	0.020066	0.0083104	0.315015	0.0519824	0.771626	0.967587	1.35972
OTU_2594	eu455470.1 innate immunity and intestinal microbiota type 1 diabetes mouse cecum clone k78s2_44h03 k__bacteria; p__bacteroidetes; c__bacteroidia; o__bacteroidales; f__bacteroidaceae; g__bacteroides; s__bacteroides acidifaciens; otu_993	0.0147536	0.00631792	0.00961708	0.00524959	0.26909	0.00480588	0.00258431	0.0795707	0.0036551	0.00191418	0.0534282	0.0034926	0.0034927	0.0665214	0.651844	0.325742	0.247742	0.236728
OTU_356	dq344916.1 tannerella forsythensis str. rma 8360 k__bacteria; p__bacteroidetes; c__bacteroidia; o__bacteroidales; f__porphyromonadaceae; g__tannerella; s__tannerella forsythia; otu_1032	0.0147144	0.00739859	0.00441275	0.00229562	0.0985911	0.0011956	0.00119564	0.0424819	0	0	0.0296469	0.00260213	0.00260221	0.0683759	0.299893	0.0812536	0	0.176842
OTU_868	ab040498.1 oscillospira guilliermondii k__bacteria; p__firmicutes; c__clostridia; o__clostridiales; f__ruminococcaceae; g__oscillospira; s__oscillospira guilliermondii; otu_2177	0.0147086	0.00839651	0.0197157	0.00965225	0.349637	0.00320349	0.0023146	0.100039	0	0	0.0468684	0	0	0.0468684	1.34041	0.217796	0	0
OTU_4387	gq047212.1 topographical and temporal human skin microbiome skin buttock clone nbw1010a08c1 k__bacteria; p__bacteroidetes; c__bacteroidia; o__bacteroidales; f__rikenellaceae; g__alistipes; s__alistipes finegoldii; otu_1054	0.0147034	0.0044509	0.00468408	0.00180742	0.0244064	0.00543581	0.00234777	0.0395188	0.0210068	0.00933292	0.274176	0.00658102	0.00295176	0.0712667	0.318571	0.369698	1.4287	0.447585
OTU_1597	eu768543.1 pervasive effects antibiotic on human gut microbiota deep sequencing fecal clone c5_594 k__bacteria; p__bacteroidetes; c__bacteroidia; o__bacteroidales; f__rikenellaceae; g__alistipes; s__alistipes finegoldii; otu_1054	0.0146813	0.00730431	0	0	0.0284251	0.00351302	0.00245563	0.0806762	0.00244559	0.00244566	0.0632208	0.0078389	0.00287267	0.19637	0	0.239286	0.166579	0.533939
OTU_1981	eu760451.1 mouse fecal microbiota feces clone 4b9 k__bacteria; p__bacteroidetes; c__bacteroidia; o__bacteroidales; f__porphyromonadaceae; g__odoribacter; otu_1020s__odoribacter (species unknown);	0.0146359	0.00461834	0.00447119	0.0023938	0.0317587	0	0	0.00222149	0	0	0.00222149	0	0	0.00222149	0.305495	0	0	0
OTU_4393	eu760451.1 mouse fecal microbiota feces clone 4b9 k__bacteria; p__bacteroidetes; c__bacteroidia; o__bacteroidales; f__porphyromonadaceae; g__odoribacter; otu_1020s__odoribacter (species unknown);	0.0146007	0.00592719	0.00793115	0.00260283	0.157029	0.00229401	0.00155496	0.0285157	0.00940033	0.00485558	0.252193	0.0337362	0.00733205	0.0273288	0.543203	0.157116	0.643827	2.31058
OTU_803	dq797487.1 human fecal clone rl248_aaj00a02 k__bacteria; p__firmicutes; c__clostridia; o__clostridiales; f__lachnospiraceae; g__roseburia; s__roseburia faecis; otu_2132	0.0145196	0.00639404	0.0104537	0.00509773	0.31198	0.0139577	0.00793531	0.478262	0.00120372	0.00120375	0.0264116	0.00797629	0.00502657	0.214848	0.719968	0.9613	0.0829028	0.549346
OTU_6560	nz_aaxg02000048.1 bacteroides capillosus str. atcc 29799 k__bacteria; p__firmicutes; c__clostridia; o__clostridiales; f__ruminococcaceae; g__bacteroides; s__bacteroides capillosus; otu_2165	0.0144821	0.00420384	0.00712581	0.00244779	0.0723508	0.030939	0.00767332	0.0366382	0.0169009	0.00436208	0.346762	0.00208427	0.00145638	0.00537706	0.492044	2.13637	1.16703	0.143921
OTU_513	ab040498.1 oscillospira guilliermondii k__bacteria; p__firmicutes; c__clostridia; o__clostridiales; f__ruminococcaceae; g__oscillospira; s__oscillospira guilliermondii; otu_2177	0.014471	0.00639064	0.00740007	0.00370066	0.174353	0.00884381	0.00452331	0.239933	0.0022119	0.00221196	0.0417638	0.00545652	0.00337915	0.112752	0.511372	0.61114	0.15285	0.377066
OTU_2265	eu762625.1 pervasive effects antibiotic on human gut microbiota deep sequencing fecal clone ax2_437 k__bacteria; p__firmicutes; c__clostridia; o__clostridiales; f__ruminococcaceae; g__clostridium; s__clostridium orbiscindens; otu_2169	0.0144671	0.00569411	0.0059562	0.00330956	0.104831	0.00610309	0.00339866	0.110199	0.000988533	0.000988562	0.0146184	0	0	0.00931312	0.411706	0.421859	0.0683296	0
OTU_4611	nz_acsi01000031.1 prevotella melaninogenica str. atcc 25845 k__bacteria; p__bacteroidetes; c__bacteroidia; o__bacteroidales; f__prevotellaceae; g__prevotella; s__prevotella melaninogenica; otu_1041	0.0144007	0.00516971	0.00588173	0.00385547	0.100039	0.00143283	0.00143287	0.0121837	0.00769208	0.00363376	0.149948	0.00923151	0.00305946	0.199391	0.408434	0.0994974	0.534147	0.641047
OTU_6550	dq803563.1 human fecal clone rl251_aaj87e03 k__bacteria; p__firmicutes; c__clostridia; o__clostridiales; f__lachnospiraceae; g__ruminococcus; s__ruminococcus gnavus; otu_2134	0.0143864	0.00664987	0.00236709	0.00236716	0.0513434	0.00235323	0.00159088	0.0461593	0	0	0.0208181	0.00130107	0.00130111	0.0332215	0.164536	0.163573	0	0.090437
OTU_141	fj372112.1 feces adult twins and mothers; ts9 clone ts9_a01h05 k__bacteria; p__firmicutes; c__clostridia; o__clostridiales; f__lachnospiraceae; g__coprococcus; s__coprococcus eutactus; otu_2111	0.0143608	0.0135663	0.105751	0.0312232	0.00676875	0.116635	0.0436191	0.0177975	0.0382419	0.0190638	0.159251	0.00161124	0.00161129	0.180407	7.36387	8.12175	2.66294	0.112197
OTU_263	gq047212.1 topographical and temporal human skin microbiome skin buttock clone nbw1010a08c1 k__bacteria; p__bacteroidetes; c__bacteroidia; o__bacteroidales; f__rikenellaceae; g__alistipes; s__alistipes finegoldii; otu_1054	0.0143601	0.00536294	0.0077216	0.00361241	0.157863	0.00229401	0.00155496	0.0209266	0.0048334	0.0026601	0.0628912	0.00782889	0.00370621	0.163643	0.537714	0.159749	0.336586	0.545185
OTU_1698	fj366554.1 feces adult twins and mothers; ts27 clone ts27_a01b03 k__bacteria; p__firmicutes; c__clostridia; o__clostridiales; f__lachnospiraceae; g__coprococcus; s__clostridium sp. ss2/1; otu_2109	0.0143496	0.00468656	0.00807272	0.00476202	0.178841	0.00382403	0.00267363	0.0319639	0.00320788	0.00169469	0.0179176	0.000783208	0.000783231	0.00460101	0.562574	0.26649	0.223552	0.0545804
OTU_5151	gq047212.1 topographical and temporal human skin microbiome skin buttock clone nbw1010a08c1 k__bacteria; p__bacteroidetes; c__bacteroidia; o__bacteroidales; f__rikenellaceae; g__alistipes; s__alistipes finegoldii; otu_1054	0.0143084	0.00542219	0.0121421	0.00322212	0.367258	0.00362496	0.002653	0.0453042	0.00214222	0.00155089	0.0210839	0.0198704	0.00539925	0.237476	0.848604	0.253345	0.149718	1.38873
OTU_1366	eu765987.1 pervasive effects antibiotic on human gut microbiota deep sequencing fecal clone b4_125 k__bacteria; p__bacteroidetes; c__bacteroidia; o__bacteroidales; f__bacteroidaceae; g__bacteroides; s__bacteroides eggerthii; otu_1000	0.0143075	0.00573092	0.00462692	0.00152666	0.0584233	0.00879943	0.00462946	0.231287	0.00836276	0.00368747	0.196216	0.00242841	0.0016423	0.0294244	0.323391	0.615021	0.584501	0.16973
OTU_3121	fj893060.1 matriptase_deficient mice exhibit ichthyotic selective shift skin microbiota hm2; ear punch biopsy c57bl/6j (st14 hypo/_) mouse (2 months) clone nbt15d03 k__bacteria; p__proteobacteria; c__epsilonproteobacteria; o__campylobacterales; f__helicobacteraceae; g__helicobacter; s__helicobacter hepaticus; otu_3347	0.0143016	0.00536274	0.00727442	0.0040916	0.154408	0.00335272	0.00240838	0.0379701	0.00424525	0.0018666	0.0452031	0.00392533	0.00292004	0.051676	0.508645	0.23443	0.296838	0.274468
OTU_2207	x83950.1 bacteroides fragilis str. 4225 16 k__bacteria; p__bacteroidetes; c__bacteroidia; o__bacteroidales; f__bacteroidaceae; g__bacteroides; s__bacteroides fragilis; otu_1002	0.0142876	0.00508148	0.00945586	0.0047229	0.246705	0.00364679	0.00259786	0.0378201	0.00846757	0.00443976	0.19885	0.00912085	0.00370652	0.21009	0.661823	0.255241	0.592652	0.638375
OTU_443	nz_abfk02000016.1 alistipes putredinis str. dsm 17216 k__bacteria; p__bacteroidetes; c__bacteroidia; o__bacteroidales; f__rikenellaceae; g__alistipes; s__alistipes putredinis; otu_1055	0.0142532	0.00466705	0.00958979	0.00330309	0.211727	0.00535747	0.00312124	0.0636818	0.00604034	0.00368166	0.0904754	0.00234684	0.00162166	0.0123817	0.672818	0.375879	0.423789	0.164654
OTU_387	dq797487.1 human fecal clone rl248_aaj00a02 k__bacteria; p__firmicutes; c__clostridia; o__clostridiales; f__lachnospiraceae; g__roseburia; s__roseburia faecis; otu_2132	0.014197	0.00523673	0	0	0.00637785	0.0114659	0.00395403	0.340636	0.0423525	0.0150208	0.0452928	0.0212935	0.00661515	0.204663	0	0.807623	2.98319	1.49985
OTU_3681	dq809619.1 human fecal clone rl184_aan81f06 k__bacteria; p__firmicutes; c__clostridia; o__clostridiales; f__lachnospiraceae; g__roseburia; s__roseburia faecis; otu_2132	0.0141942	0.00610063	0.0364196	0.0122794	0.0596325	0.0260323	0.0111422	0.180742	0.029215	0.00793602	0.0738326	0.0670034	0.0266881	0.0333619	2.56581	1.83401	2.05824	4.72048
OTU_5069	nr_025220.1 rubrobacter taiwanensis str. ls_293; atcc baa_406 k__bacteria; p__actinobacteria; c__actinobacteria (class); o__rubrobacterales; f__rubrobacteraceae; g__rubrobacter; s__rubrobacter taiwanensis; otu_941	0.014162	0.00564253	0	0	0.00996467	0.0221607	0.00673746	0.186291	0.0152181	0.00463609	0.443166	0.0318828	0.00864359	0.0500318	0	1.5648	1.07457	2.25129
OTU_5611	eu382055.1 rumen eubacterial implicates bacteroidetes major phylum rumen particulate phase fistulated holstein heifer clone p5_m16 k__bacteria; p__firmicutes; c__clostridia; o__clostridiales; f__ruminococcaceae; g__ruminococcus; s__ruminococcus flavefaciens; otu_2182	0.0141554	0.00822034	0.00272436	0.00146578	0.0924044	0.0140911	0.0128425	0.498337	0.00531689	0.00531704	0.188198	0	0	0.049547	0.192461	0.995458	0.37561	0
OTU_916	x72868.1 clostridium thermobutyricum k__bacteria; p__firmicutes; c__clostridia; o__clostridiales; f__clostridiaceae; g__clostridium; s__clostridium thermopalmarium; otu_2037	0.014152	0.00849425	0	0	0.0549334	0.0218542	0.0176163	0.348744	0	0	0.0549334	0	0	0.0549334	0	1.54425	0	0
OTU_2388	am049256.1 sedimentibacter rubrus str. src_1 k__bacteria; p__bacteroidetes; c__sphingobacteria; o__sphingobacteriales; f__flexibacteraceae; g__pontibacter; s__pontibacter korlensis; otu_1218	0.0141285	0.00537443	0.0136121	0.00455929	0.471127	0.0270172	0.0105978	0.1449	0.0402639	0.0109517	0.02174	0.030343	0.00722073	0.0426811	0.963452	1.91225	2.84984	2.14765
OTU_1287	fj372112.1 feces adult twins and mothers; ts9 clone ts9_a01h05 k__bacteria; p__firmicutes; c__clostridia; o__clostridiales; f__lachnospiraceae; g__coprococcus; s__coprococcus eutactus; otu_2111	0.0140544	0.00644476	0.0579022	0.0190326	0.0200296	0.0145907	0.00780182	0.479108	0.0192989	0.0101877	0.333879	0.0118841	0.00554234	0.40042	4.11986	1.03815	1.37316	0.845581
OTU_402	eu463039.1 southern three_banded armadillo feces clone arma_aaj56h03 k__bacteria; p__firmicutes; c__clostridia; o__clostridiales; f__lachnospiraceae; g__blautia; s__blautia producta; otu_2095	0.0140485	0.00539297	0.0441456	0.0118793	0.0154228	0	0	0.00808202	0.016332	0.00491114	0.378588	0.0143795	0.00648018	0.484516	3.14237	0	1.16254	1.02356
OTU_3355	eu766129.1 pervasive effects antibiotic on human gut microbiota deep sequencing fecal clone b5_285 k__bacteria; p__bacteroidetes; c__bacteroidia; o__bacteroidales; f__bacteroidaceae; g__bacteroides; s__bacteroides uniformis; otu_1011	0.0139884	0.00496486	0.00554463	0.00202387	0.064772	0.00359072	0.00190032	0.0316441	0.00354459	0.00354469	0.0504754	0.0047909	0.00214526	0.0515552	0.396373	0.256692	0.253395	0.34249
OTU_5431	eu457766.1 innate immunity and intestinal microbiota type 1 diabetes mouse cecum clone h79s2_12d02 k__bacteria; p__bacteroidetes; c__bacteroidia; o__bacteroidales; f__bacteroidaceae; g__bacteroides; s__bacteroides acidifaciens; otu_993	0.0139298	0.00510728	0.0338017	0.00844195	0.0281933	0.029578	0.00911822	0.0742609	0.0350191	0.00921785	0.0289234	0.0241202	0.00799785	0.147253	2.42658	2.12336	2.51397	1.73156
OTU_892	fj372112.1 feces adult twins and mothers; ts9 clone ts9_a01h05 k__bacteria; p__firmicutes; c__clostridia; o__clostridiales; f__lachnospiraceae; g__coprococcus; s__coprococcus eutactus; otu_2111	0.0138471	0.00947364	0.0818297	0.0367949	0.0436714	0.0465268	0.0272538	0.134779	0.00864516	0.00727337	0.333702	0.0299537	0.0214726	0.249848	5.90951	3.36003	0.624329	2.16317
OTU_5152	am420079.1 noma subgingival plaque clone 302a04(oral) k__bacteria; p__bacteroidetes; c__bacteroidia; o__bacteroidales; f__prevotellaceae; g__prevotella; s__prevotella multiformis; otu_1042	0.0138356	0.00537382	0.0565513	0.0142123	0.00508455	0.0193728	0.00738185	0.275208	0.0345585	0.00759358	0.0182224	0.0299052	0.00630987	0.0327205	4.08739	1.40022	2.4978	2.16148
OTU_2072	ay982175.1 human sigmoid colon mucosal biopsy clone mg46 k__bacteria; p__bacteroidetes; c__bacteroidia; o__bacteroidales; f__prevotellaceae; g__prevotella; s__prevotella copri; otu_1037	0.0138031	0.00647735	0.0572825	0.0201831	0.0261676	0.040879	0.0088028	0.0106961	0.0417093	0.00918032	0.0105489	0.0506851	0.00939406	0.00191442	4.14996	2.96157	3.02172	3.672
OTU_5643	fj368694.1 feces adult twins and mothers; ts49 clone ts49_a03d06 k__bacteria; p__firmicutes; c__clostridia; o__clostridiales; f__lachnospiraceae; g__blautia; s__blautia producta; otu_2095	0.013762	0.00742098	0.0237308	0.00928595	0.205341	0	0	0.0385583	0.0187335	0.0119148	0.363288	0.00841091	0.005208	0.280518	1.72437	0	1.36124	0.611167
OTU_2880	eu766179.1 pervasive effects antibiotic on human gut microbiota deep sequencing fecal clone b5_668 k__bacteria; p__bacteroidetes; c__bacteroidia; o__bacteroidales; f__bacteroidaceae; g__bacteroides; s__bacteroides uniformis; otu_1011	0.0137475	0.00650984	0	0	0.0231423	0	0	0.0231423	0.00314959	0.00214346	0.0681405	0	0	0.0231423	0	0	0.229102	0
OTU_224	af028351.1 clostridium indolis cm971 k__bacteria; p__firmicutes; c__clostridia; o__clostridiales; f__lachnospiraceae; g__anaerostipes; s__anaerostipes caccae; otu_2091	0.0137441	0.00443379	0.0275987	0.00830183	0.0775768	0.0387592	0.0110787	0.0238849	0.00934403	0.00597598	0.28016	0.0474346	0.0240364	0.0909639	2.00803	2.82005	0.679855	3.45126
OTU_3008	ef071142.1 library survey and quantitative measurement major mucosa_ ibd human colonic mucosal biopsy clone m0014_095 k__bacteria; p__bacteroidetes; c__bacteroidia; o__bacteroidales; f__bacteroidaceae; g__bacteroides; s__bacteroides fragilis; otu_1002	0.0137415	0.00405145	0.00720607	0.00265541	0.0955018	0.00576242	0.0026402	0.0565702	0.0286298	0.0063127	0.0298811	0.0204133	0.00627215	0.190616	0.524404	0.419345	2.08346	1.48553
OTU_4272	nz_acsi01000031.1 prevotella melaninogenica str. atcc 25845 k__bacteria; p__bacteroidetes; c__bacteroidia; o__bacteroidales; f__prevotellaceae; g__prevotella; s__prevotella melaninogenica; otu_1041	0.0137095	0.0040858	0.012997	0.0031673	0.445817	0.0115636	0.00487412	0.369507	0.0359628	0.00791161	0.0102007	0.0183008	0.00719023	0.292182	0.948031	0.843479	2.62321	1.3349
OTU_2822	fj371143.1 feces adult twins and mothers; ts6 clone ts6_a01d12 k__bacteria; p__firmicutes; c__clostridia; o__clostridiales; f__lachnospiraceae; g__clostridium; s__clostridium bolteae; otu_2102	0.0136657	0.00625807	0.00118354	0.00118358	0.0313987	0.00422905	0.00321172	0.0967057	0.011112	0.00586565	0.384349	0.0068509	0.00408831	0.185907	0.0866069	0.309464	0.813132	0.50132
OTU_156	af028351.1 clostridium indolis cm971 k__bacteria; p__firmicutes; c__clostridia; o__clostridiales; f__lachnospiraceae; g__anaerostipes; s__anaerostipes caccae; otu_2091	0.0136157	0.00598013	0.0349151	0.0087693	0.0286107	0.0892036	0.0373577	0.0291149	0.144946	0.0251521	2.17094e-05	0.0368733	0.0113902	0.0421555	2.56434	6.55154	10.6455	2.70815
OTU_2790	gq047212.1 topographical and temporal human skin microbiome skin buttock clone nbw1010a08c1 k__bacteria; p__bacteroidetes; c__bacteroidia; o__bacteroidales; f__rikenellaceae; g__alistipes; s__alistipes finegoldii; otu_1054	0.0136143	0.00391831	0.00503224	0.00276574	0.0436615	0.00351067	0.00254651	0.0208759	0.00207778	0.00142188	0.00561369	0.00217902	0.00154529	0.00632289	0.36963	0.257867	0.152618	0.160055
OTU_799	x85210.1 cytophaga sp. str. type 0092 k__bacteria; p__bacteroidetes; c__flavobacteria; o__flavobacteriales; f__flavobacteriaceae; g__flavobacterium; s__flavobacterium columnare; otu_1103	0.0135648	0.00419642	0	0	0.00191332	0.00657142	0.00238296	0.0806937	0.00554496	0.00310535	0.0693646	0.0091383	0.00260279	0.189865	0	0.484447	0.408776	0.673678
OTU_769	dq804244.1 human fecal clone rl187_aah70g07 k__bacteria; p__firmicutes; c__clostridia; o__clostridiales; f__lachnospiraceae; g__blautia; s__blautia producta; otu_2095	0.0135435	0.00555448	0.00172208	0.00125009	0.0248731	0.011406	0.00665123	0.403724	0.00324817	0.0017882	0.0457744	0.0162341	0.00538982	0.365701	0.127152	0.842175	0.239833	1.19867
OTU_409	eu804387.1 it&apos;s all ranking aquatic 250 miles panama city clone 6c232299 k__bacteria; p__proteobacteria; c__alphaproteobacteria; o__rickettsiales; f__rickettsiales (family unknown) ; g__candidatus pelagibacter; s__candidatus pelagibacter ubique; otu_2828	0.0135271	0.00998828	0.066268	0.0215355	0.0184493	0.0120741	0.0120745	0.46348	0	0	0.0946883	0	0	0.0946883	4.8989	0.892586	0	0
OTU_4655	cp000885.1 clostridium phytofermentans str. isdg k__bacteria; p__firmicutes; c__clostridia; o__clostridiales; f__lachnospiraceae; g__coprococcus; s__clostridium phytofermentans; otu_2108	0.013521	0.00486343	0.0546981	0.013341	0.00415358	0.0137014	0.00512831	0.489936	0.00775684	0.00351992	0.173707	0.0204647	0.00994739	0.268516	4.04541	1.01334	0.573688	1.51355
OTU_3772	ef401689.1 human fecal clone sjtu_d_14_48 k__bacteria; p__bacteroidetes; c__bacteroidia; o__bacteroidales; f__porphyromonadaceae; g__parabacteroides; s__parabacteroides distasonis; otu_1023	0.013495	0.00581547	0.00394218	0.00241633	0.0717576	0.00346127	0.00242028	0.0627198	0.00262219	0.00262227	0.0511935	0	0	0.0149862	0.292122	0.256487	0.194309	0
OTU_19	gu174088.1 microbial bactrian camel estimated rumen clone xjc46 k__bacteria; p__firmicutes; c__clostridia; o__clostridiales; f__lachnospiraceae; g__butyrivibrio; s__clostridium proteoclasticum; otu_2099	0.0134932	0.0100141	0.798095	0.474427	0.0562178	0.124406	0.0750293	0.0784909	0.2367	0.0869045	0.00909423	0.289714	0.143324	0.0337853	59.1481	9.21996	17.5423	21.4712
OTU_1306	dq344916.1 tannerella forsythensis str. rma 8360 k__bacteria; p__bacteroidetes; c__bacteroidia; o__bacteroidales; f__porphyromonadaceae; g__tannerella; s__tannerella forsythia; otu_1032	0.0134649	0.00503518	0.0332848	0.00872096	0.030885	0.00986164	0.00393208	0.28922	0.0115154	0.00459628	0.388792	0.0281495	0.0127249	0.147431	2.47197	0.732396	0.855216	2.09059
OTU_1295	gq047212.1 topographical and temporal human skin microbiome skin buttock clone nbw1010a08c1 k__bacteria; p__bacteroidetes; c__bacteroidia; o__bacteroidales; f__rikenellaceae; g__alistipes; s__alistipes finegoldii; otu_1054	0.0134239	0.00710538	0.00391857	0.00206606	0.106148	0.00288381	0.0019562	0.0833517	0.00299269	0.00157437	0.0829092	0.0336438	0.00683832	0.0262106	0.291911	0.214827	0.222938	2.50627
OTU_1945	cp001712.1 robiginitalea biformata str. htcc2501 k__bacteria; p__bacteroidetes; c__flavobacteria; o__flavobacteriales; f__flavobacteriaceae; g__robiginitalea; s__robiginitalea biformata; otu_1145	0.013396	0.0046448	0	0	0.00430619	0.00505114	0.00290829	0.0710293	0	0	0.00430619	0	0	0.00430619	0	0.377063	0	0
OTU_1203	acuz02000034.1 prevotella oris str. f0302 k__bacteria; p__bacteroidetes; c__bacteroidia; o__bacteroidales; f__prevotellaceae; g__prevotella; s__prevotella oris; otu_1045	0.0133797	0.00384562	0	0	0.0010635	0.00851639	0.00505752	0.226061	0.00636765	0.00379104	0.103772	0.00947816	0.00385245	0.240525	0	0.636514	0.475918	0.708397
OTU_2411	gq047212.1 topographical and temporal human skin microbiome skin buttock clone nbw1010a08c1 k__bacteria; p__bacteroidetes; c__bacteroidia; o__bacteroidales; f__rikenellaceae; g__alistipes; s__alistipes finegoldii; otu_1054	0.0133479	0.00285912	0.00626163	0.00274137	0.0436917	0	0	5.89294e-05	0.00464673	0.00280753	0.0204758	0.00652123	0.0030703	0.0589627	0.469108	0	0.348123	0.488557
OTU_714	dq518911.1 butyrivibrio hungatei str. ov109 k__bacteria; p__firmicutes; c__clostridia; o__clostridiales; f__lachnospiraceae; g__butyrivibrio; s__clostridium proteoclasticum; otu_2099	0.0132654	0.00477202	0.00284831	0.00241434	0.0321496	0.075149	0.0203268	0.00358419	0.0158011	0.00541601	0.364355	0.0720781	0.0193287	0.00366607	0.214718	5.66504	1.19115	5.43355
OTU_1067	ay836507.1 prevotella veroralis str. atcc 33779 k__bacteria; p__bacteroidetes; c__bacteroidia; o__bacteroidales; f__prevotellaceae; g__prevotella; s__prevotella veroralis; otu_1051	0.0132627	0.00547445	0.00164079	0.0011084	0.024653	0	0	0.0120439	0.00434041	0.00230186	0.0736018	0.00400569	0.00324646	0.0799675	0.123715	0	0.327265	0.302027
OTU_1399	fn431788.1 pontibacter korlensis str. amv3 amv19 k__bacteria; p__bacteroidetes; c__sphingobacteria; o__sphingobacteriales; f__flexibacteraceae; g__pontibacter; s__pontibacter korlensis; otu_1218	0.0132542	0.00537569	0	0	0.0109747	0.0171738	0.00470276	0.294339	0.00937551	0.00295164	0.266797	0.0161808	0.00580331	0.35747	0	1.29572	0.707361	1.22081
OTU_1150	fj372112.1 feces adult twins and mothers; ts9 clone ts9_a01h05 k__bacteria; p__firmicutes; c__clostridia; o__clostridiales; f__lachnospiraceae; g__coprococcus; s__coprococcus eutactus; otu_2111	0.0132528	0.00576965	0.0083103	0.0037375	0.239859	0.00653592	0.00367939	0.168486	0.000988533	0.000988562	0.0239426	0.0111292	0.00506609	0.392344	0.627061	0.493173	0.0745906	0.839767
OTU_1545	af028351.1 clostridium indolis cm971 k__bacteria; p__firmicutes; c__clostridia; o__clostridiales; f__lachnospiraceae; g__anaerostipes; s__anaerostipes caccae; otu_2091	0.0132396	0.0056714	0.0100179	0.00412668	0.325247	0.00776246	0.00336025	0.207481	0.00120372	0.00120375	0.0248912	0.011412	0.00779315	0.42567	0.756664	0.586305	0.0909177	0.861956
OTU_2744	eu768543.1 pervasive effects antibiotic on human gut microbiota deep sequencing fecal clone c5_594 k__bacteria; p__bacteroidetes; c__bacteroidia; o__bacteroidales; f__rikenellaceae; g__alistipes; s__alistipes finegoldii; otu_1054	0.0132102	0.004908	0.0224467	0.00556331	0.113106	0.00969547	0.00415758	0.295134	0.054193	0.018313	0.0208951	0.0227853	0.00814415	0.162438	1.6992	0.733941	4.10237	1.72483
OTU_2568	acuz02000034.1 prevotella oris str. f0302 k__bacteria; p__bacteroidetes; c__bacteroidia; o__bacteroidales; f__prevotellaceae; g__prevotella; s__prevotella oris; otu_1045	0.0131965	0.00555141	0.00781277	0.00361857	0.212615	0.00284319	0.00193256	0.0460351	0.00273898	0.00273906	0.052636	0.0119056	0.0053007	0.433988	0.592033	0.21545	0.207553	0.902181
OTU_1421	ab306663.1 adlercreutzia equolifaciens str. fjc_d53 k__bacteria; p__actinobacteria; c__actinobacteria (class); o__coriobacteriales; f__coriobacteriaceae; g__adlercreutzia; s__adlercreutzia equolifaciens; otu_917	0.0131594	0.00487533	0	0	0.00655025	0.00235615	0.0016019	0.0234577	0.00733677	0.00239201	0.147619	0	0	0.00655025	0	0.179048	0.557532	0
OTU_547	dq344916.1 tannerella forsythensis str. rma 8360 k__bacteria; p__bacteroidetes; c__bacteroidia; o__bacteroidales; f__porphyromonadaceae; g__tannerella; s__tannerella forsythia; otu_1032	0.0131313	0.00560396	0	0	0.0142802	0.00249181	0.00168167	0.0413137	0.000688648	0.000688669	0.0191506	0.00344412	0.00195864	0.0584683	0	0.189761	0.0524431	0.262282
OTU_3281	eu768543.1 pervasive effects antibiotic on human gut microbiota deep sequencing fecal clone c5_594 k__bacteria; p__bacteroidetes; c__bacteroidia; o__bacteroidales; f__rikenellaceae; g__alistipes; s__alistipes finegoldii; otu_1054	0.0131266	0.00660772	0.000773682	0.000773705	0.0383871	0.00143283	0.00143287	0.0488572	0	0	0.0297799	0.00223404	0.00153057	0.0612676	0.0589399	0.109154	0	0.170192
OTU_399	dq266900.1 cloning and microorganism genes alkaline soil clone pgxar27 k__bacteria; p__tenericutes; c__erysipelotrichi; o__erysipelotrichales; f__erysipelotrichaceae; g__psb_m_3; otu_4215s__psb_m_3 (species unknown);	0.0130819	0.00562295	0.00480512	0.00347728	0.111867	0.0168488	0.00811211	0.353191	0.0195456	0.0182724	0.369244	0	0	0.0147968	0.367311	1.28795	1.4941	0
OTU_169	dq804244.1 human fecal clone rl187_aah70g07 k__bacteria; p__firmicutes; c__clostridia; o__clostridiales; f__lachnospiraceae; g__blautia; s__blautia producta; otu_2095	0.0129729	0.0064719	0.110935	0.0388897	0.0105253	0	0	0.0287357	0.0245346	0.0171458	0.267307	0.0308466	0.0154063	0.148188	8.55127	0	1.89122	2.37777
OTU_3014	gq047212.1 topographical and temporal human skin microbiome skin buttock clone nbw1010a08c1 k__bacteria; p__bacteroidetes; c__bacteroidia; o__bacteroidales; f__rikenellaceae; g__alistipes; s__alistipes finegoldii; otu_1054	0.0129083	0.0039501	0.0112272	0.00432934	0.388455	0.00485032	0.00265318	0.0522408	0.012809	0.00688177	0.495065	0.00338534	0.00264847	0.028857	0.869768	0.375752	0.99231	0.262261
OTU_2355	fj368694.1 feces adult twins and mothers; ts49 clone ts49_a03d06 k__bacteria; p__firmicutes; c__clostridia; o__clostridiales; f__lachnospiraceae; g__blautia; s__blautia producta; otu_2095	0.0128963	0.00741833	0.0063389	0.00309252	0.211649	0	0	0.0480515	0	0	0.0480515	0	0	0.0480515	0.491529	0	0	0
OTU_5357	fj372112.1 feces adult twins and mothers; ts9 clone ts9_a01h05 k__bacteria; p__firmicutes; c__clostridia; o__clostridiales; f__lachnospiraceae; g__coprococcus; s__coprococcus eutactus; otu_2111	0.0128432	0.00933232	0.128055	0.0610532	0.0377545	0.0641102	0.0469387	0.147829	0.0234882	0.0163643	0.288865	0.0710728	0.051838	0.140431	9.97068	4.99177	1.82885	5.5339
OTU_642	fn563392.1 impact changing hrt olr on prokaryotes involved biomethanizitaion and fuzzy logic controlled 2 phase reactor mesophilic biogas digester; beet silage served clone haw_rm37_2_b_1755d_repeat_a5 k__bacteria; p__bacteroidetes; c__bacteroidia; o__bacteroidales; f__bacteroidaceae; g__bacteroides; s__bacteroides ovatus; otu_1006	0.0127741	0.0060374	0.0157434	0.00532079	0.357834	0.0278766	0.0132201	0.155003	0.0408273	0.0133228	0.0340935	0.0126962	0.00807126	0.496953	1.23245	2.18227	3.1961	0.993905
OTU_585	fj372112.1 feces adult twins and mothers; ts9 clone ts9_a01h05 k__bacteria; p__firmicutes; c__clostridia; o__clostridiales; f__lachnospiraceae; g__coprococcus; s__coprococcus eutactus; otu_2111	0.012748	0.00708393	0.0590497	0.0224105	0.0307738	0.0205581	0.0090653	0.252149	0.0165983	0.010099	0.378937	0.0119237	0.00647307	0.466161	4.63209	1.61265	1.30204	0.935341
OTU_6445	am420082.1 noma subgingival plaque clone 302b04(oral) k__bacteria; p__bacteroidetes; c__bacteroidia; o__bacteroidales; f__prevotellaceae; g__prevotella; s__prevotella veroralis; otu_1051	0.0127273	0.00464	0.0105203	0.00341759	0.3527	0	0	0.00593574	0	0	0.00593574	0	0	0.00593574	0.82659	0	0	0
OTU_4002	fj372112.1 feces adult twins and mothers; ts9 clone ts9_a01h05 k__bacteria; p__firmicutes; c__clostridia; o__clostridiales; f__lachnospiraceae; g__coprococcus; s__coprococcus eutactus; otu_2111	0.0126947	0.00733222	0.22277	0.110496	0.0355107	0.117993	0.0748073	0.0875923	0.0242531	0.0173188	0.272563	0.121634	0.0792088	0.0923263	17.5483	9.29469	1.91049	9.58148
OTU_5252	dq805972.1 human fecal clone rl186_aah59d07 k__bacteria; p__firmicutes; c__clostridia; o__clostridiales; f__lachnospiraceae; g__roseburia; s__eubacterium rectale; otu_2131	0.0126489	0.00531045	0.0260008	0.0198139	0.260922	0.0165897	0.00703251	0.329547	0.00230967	0.0015589	0.0375569	0.00872123	0.00509816	0.299501	2.05558	1.31156	0.182599	0.689488
OTU_4969	eu763657.1 pervasive effects antibiotic on human gut microbiota deep sequencing fecal clone a4_692 k__bacteria; p__firmicutes; c__clostridia; o__clostridiales; f__ruminococcaceae; g__clostridium; s__clostridium orbiscindens; otu_2169	0.0126217	0.00482661	0.00210518	0.00143077	0.0242418	0.00626073	0.00284987	0.134323	0.00770381	0.00509659	0.245438	0.0053906	0.00284878	0.105183	0.166791	0.496031	0.610364	0.427091
OTU_3289	gq492752.1 effect diet on human gut microbiome: metagenomic humanized gnotobiotic mice cecal contents mus musculus strain c57bl/6j; pm9t2 clone pm9t2_a01d09 k__bacteria; p__firmicutes; c__clostridia; o__clostridiales; f__lachnospiraceae; g__anaerostipes; s__anaerostipes caccae; otu_2091	0.0125947	0.00535124	0.0352043	0.00978841	0.0274865	0.00571466	0.0031939	0.140752	0.00624926	0.00238192	0.14519	0.000765158	0.00076518	0.0197719	2.79515	0.453734	0.49618	0.0607521
OTU_4334	gq047212.1 topographical and temporal human skin microbiome skin buttock clone nbw1010a08c1 k__bacteria; p__bacteroidetes; c__bacteroidia; o__bacteroidales; f__rikenellaceae; g__alistipes; s__alistipes finegoldii; otu_1054	0.0125817	0.0038505	0	0	0.00176103	0.010561	0.00496669	0.375418	0	0	0.00176103	0	0	0.00176103	0	0.839398	0	0
OTU_1693	dq344916.1 tannerella forsythensis str. rma 8360 k__bacteria; p__bacteroidetes; c__bacteroidia; o__bacteroidales; f__porphyromonadaceae; g__tannerella; s__tannerella forsythia; otu_1032	0.0125698	0.00429278	0.0879172	0.0155962	6.04756e-05	0.047649	0.0163169	0.0247326	0.0473949	0.0131146	0.00966784	0.0495868	0.0106491	0.00195201	6.99434	3.79076	3.77055	3.94493
OTU_6610	dq799592.1 human fecal clone rl305aal88a10 k__bacteria; p__firmicutes; c__clostridia; o__clostridiales; f__lachnospiraceae; g__clostridium; s__clostridium scindens; otu_2106	0.012557	0.00690871	0.00185007	0.0012723	0.0708549	0	0	0.0413847	0	0	0.0413847	0	0	0.0413847	0.147334	0	0	0
OTU_296	dq798092.1 human fecal clone rl302_aal95d08 k__bacteria; p__firmicutes; c__clostridia; o__clostridiales; f__lachnospiraceae; g__roseburia; s__eubacterium rectale; otu_2131	0.0124858	0.0055411	0.00835317	0.00400488	0.275853	0.039514	0.011206	0.0208765	0.0695712	0.0406544	0.0890165	0.0116963	0.00503102	0.458468	0.669012	3.16471	5.57202	0.936763
OTU_2046	eu776223.1 spotted hyena feces clone hy2_f02_2 k__bacteria; p__firmicutes; c__clostridia; o__clostridiales; f__ruminococcaceae; g__faecalibacterium; s__faecalibacterium prausnitzii; otu_2175	0.0124606	0.00617756	0.00438958	0.0030823	0.127437	0.00245119	0.00165323	0.0658972	0.0469461	0.0223642	0.0756854	0.000932975	0.000933002	0.0392576	0.352276	0.196714	3.76755	0.0748738
OTU_1793	eu774461.1 mammals their gut microbes eastern black and white colobus feces clone col_aai14c02 k__bacteria; p__firmicutes; c__clostridia; o__clostridiales; f__ruminococcaceae; g__ruminococcus; s__ruminococcus flavefaciens; otu_2182	0.0124261	0.00752305	0.0700727	0.0462665	0.115871	0.0563065	0.0386131	0.138343	0.0726275	0.0317831	0.0394033	0.0222471	0.0116078	0.242576	5.63914	4.5313	5.84473	1.79035
OTU_5654	eu763573.1 pervasive effects antibiotic on human gut microbiota deep sequencing fecal clone a4_772 k__bacteria; p__firmicutes; c__clostridia; o__clostridiales; f__ruminococcaceae; g__clostridium; s__clostridium orbiscindens; otu_2169	0.0124188	0.00567243	0.00413225	0.0017716	0.0885518	0.00235615	0.0016019	0.0509277	0.00696284	0.00286812	0.199971	0	0	0.019733	0.332743	0.189725	0.560671	0
OTU_3805	gq047212.1 topographical and temporal human skin microbiome skin buttock clone nbw1010a08c1 k__bacteria; p__bacteroidetes; c__bacteroidia; o__bacteroidales; f__rikenellaceae; g__alistipes; s__alistipes finegoldii; otu_1054	0.0124056	0.00493425	0	0	0.00987133	0.0121383	0.00425634	0.483828	0.00431383	0.00185745	0.0695435	0.0089032	0.00465409	0.305375	0	0.978458	0.347734	0.717679
OTU_1098	fj940875.1 prevotella baroniae str. lbn 427 k__bacteria; p__bacteroidetes; c__bacteroidia; o__bacteroidales; f__prevotellaceae; g__prevotella; s__prevotella baroniae; otu_1035	0.0123955	0.00499873	0.00262172	0.00148346	0.0371001	0.00374925	0.00276639	0.0722012	0.00610456	0.00284951	0.143028	0.00882271	0.00418023	0.294501	0.211506	0.302468	0.492481	0.711766
OTU_989	dq344916.1 tannerella forsythensis str. rma 8360 k__bacteria; p__bacteroidetes; c__bacteroidia; o__bacteroidales; f__porphyromonadaceae; g__tannerella; s__tannerella forsythia; otu_1032	0.0123862	0.00598416	0.00325152	0.00242089	0.0855193	0.0102502	0.00443129	0.388451	0.0161602	0.00887996	0.363924	0.00130107	0.00130111	0.041976	0.262513	0.82755	1.3047	0.105042
OTU_878	ab053947.1 tannerella forsythensis str. tr6 k__bacteria; p__bacteroidetes; c__bacteroidia; o__bacteroidales; f__porphyromonadaceae; g__tannerella; s__tannerella forsythia; otu_1032	0.0123829	0.00326356	0.060399	0.0173453	0.00624371	0.0469943	0.00863242	0.000553098	0.0165781	0.00481713	0.239247	0.055587	0.0132547	0.00224287	4.87761	3.79509	1.33878	4.48901
OTU_364	acuz02000034.1 prevotella oris str. f0302 k__bacteria; p__bacteroidetes; c__bacteroidia; o__bacteroidales; f__prevotellaceae; g__prevotella; s__prevotella oris; otu_1045	0.0123779	0.00483663	0.0122808	0.00486635	0.494423	0.0036328	0.00190297	0.0532973	0.0121652	0.00597659	0.489089	0.0261709	0.00925381	0.100037	0.992163	0.293492	0.982816	2.11433
OTU_1738	dq808788.1 human fecal clone rl243_aai85c06 k__bacteria; p__firmicutes; c__clostridia; o__clostridiales; f__ruminococcaceae; g__faecalibacterium; s__faecalibacterium prausnitzii; otu_2175	0.0123643	0.00622066	0	0	0.0297179	0	0	0.0297179	0.0102417	0.00495668	0.39603	0	0	0.0297179	0	0	0.828331	0
OTU_5738	nz_abfk02000016.1 alistipes putredinis str. dsm 17216 k__bacteria; p__bacteroidetes; c__bacteroidia; o__bacteroidales; f__rikenellaceae; g__alistipes; s__alistipes putredinis; otu_1055	0.0123196	0.00348037	0	0	0.000919708	0.0116667	0.00356188	0.448438	0.0164973	0.00686104	0.29628	0.00754477	0.00372931	0.179699	0	0.947001	1.33911	0.612421
OTU_4825	gq493279.1 effect diet on human gut microbiome: metagenomic humanized gnotobiotic mice cecal contents mus musculus strain c57bl/6j; pm2t2 clone pm2t2_a02c07 k__bacteria; p__bacteroidetes; c__bacteroidia; o__bacteroidales; f__porphyromonadaceae; g__parabacteroides; s__parabacteroides distasonis; otu_1023	0.012318	0.00397365	0.00486694	0.00190544	0.0524951	0.00464325	0.00257946	0.0597329	0.00269281	0.00144393	0.016444	0.0043342	0.00230299	0.0480605	0.395108	0.376948	0.218608	0.351859
OTU_587	nr_029356.1 clostridium orbiscindens str. 265; dsm 6740 k__bacteria; p__firmicutes; c__clostridia; o__clostridiales; f__ruminococcaceae; g__clostridium; s__clostridium orbiscindens; otu_2169	0.0122469	0.00504881	0.00760926	0.0038701	0.236833	0.0281901	0.00552407	0.02228	0.0177613	0.00619608	0.248717	0.0173243	0.00788883	0.296592	0.621322	2.30181	1.45027	1.41459
OTU_4066	gq047212.1 topographical and temporal human skin microbiome skin buttock clone nbw1010a08c1 k__bacteria; p__bacteroidetes; c__bacteroidia; o__bacteroidales; f__rikenellaceae; g__alistipes; s__alistipes finegoldii; otu_1054	0.0122282	0.00340089	0.002302	0.00129764	0.00615407	0.00359789	0.00248532	0.0262917	0.00198001	0.00134591	0.005194	0	0	0.00080407	0.188254	0.29423	0.161923	0
OTU_3572	fj372112.1 feces adult twins and mothers; ts9 clone ts9_a01h05 k__bacteria; p__firmicutes; c__clostridia; o__clostridiales; f__lachnospiraceae; g__coprococcus; s__coprococcus eutactus; otu_2111	0.0121844	0.00661262	0.0110826	0.00648546	0.453193	0.00475748	0.00322308	0.161824	0.000988533	0.000988562	0.0540908	0.00879737	0.00477158	0.340946	0.909573	0.390457	0.081131	0.722018
OTU_945	fj940875.1 prevotella baroniae str. lbn 427 k__bacteria; p__bacteroidetes; c__bacteroidia; o__bacteroidales; f__prevotellaceae; g__prevotella; s__prevotella baroniae; otu_1035	0.0121731	0.0050216	0.00814984	0.00495677	0.287156	0.00824842	0.00361291	0.266169	0.00136949	0.00136953	0.0249087	0.0150924	0.00711753	0.370344	0.669496	0.677594	0.112501	1.23981
OTU_6360	fj372225.1 feces adult twins and mothers; ts9 clone ts9_a03b09 k__bacteria; p__firmicutes; c__clostridia; o__clostridiales; f__lachnospiraceae; g__coprococcus; s__coprococcus eutactus; otu_2111	0.0120914	0.00665962	0.000433554	0.000433566	0.0473024	0	0	0.0415366	0.00132128	0.00132132	0.0634638	0	0	0.0415366	0.0358562	0	0.109274	0
OTU_7349	fj372112.1 feces adult twins and mothers; ts9 clone ts9_a01h05 k__bacteria; p__firmicutes; c__clostridia; o__clostridiales; f__lachnospiraceae; g__coprococcus; s__coprococcus eutactus; otu_2111	0.0120789	0.00679801	0.0147307	0.00661032	0.391171	0.0117423	0.0048247	0.484075	0	0	0.044709	0.0151897	0.0104279	0.40249	1.21954	0.972129	0	1.25753
OTU_3726	nz_aaxg02000048.1 bacteroides capillosus str. atcc 29799 k__bacteria; p__firmicutes; c__clostridia; o__clostridiales; f__ruminococcaceae; g__bacteroides; s__bacteroides capillosus; otu_2165	0.0120528	0.00285471	0.0205162	0.0035205	0.0376189	0.0452331	0.0110052	0.0039803	0.0241914	0.0041083	0.0119474	0.0247253	0.00702927	0.0545069	1.70219	3.7529	2.00711	2.05141
OTU_768	eu455137.1 innate immunity and intestinal microbiota type 1 diabetes mouse cecum clone h79s2_09h07 k__bacteria; p__bacteroidetes; c__bacteroidia; o__bacteroidales; f__bacteroidaceae; g__bacteroides; s__bacteroides acidifaciens; otu_993	0.0120358	0.00426556	0.0108845	0.00342778	0.417651	0.0084013	0.004575	0.283553	0.00266571	0.00203365	0.0300001	0.00296223	0.00164045	0.0298488	0.904348	0.698028	0.221483	0.246119
OTU_6173	gq047212.1 topographical and temporal human skin microbiome skin buttock clone nbw1010a08c1 k__bacteria; p__bacteroidetes; c__bacteroidia; o__bacteroidales; f__rikenellaceae; g__alistipes; s__alistipes finegoldii; otu_1054	0.012016	0.00439916	0	0	0.00609196	0.00912398	0.00236737	0.284261	0.0164608	0.00387781	0.228259	0.0154831	0.00457303	0.295143	0	0.759318	1.3699	1.28854
OTU_6961	eu767026.1 pervasive effects antibiotic on human gut microbiota deep sequencing fecal clone c1_014 k__bacteria; p__firmicutes; c__clostridia; o__clostridiales; f__lachnospiraceae; g__coprococcus; s__coprococcus eutactus; otu_2111	0.0120059	0.005135	0.00425129	0.00225943	0.0903763	0.00367097	0.00192447	0.0713799	0.00763516	0.00434376	0.261253	0.00242841	0.0016423	0.0447374	0.354099	0.305763	0.635949	0.202268
OTU_3163	acuz02000034.1 prevotella oris str. f0302 k__bacteria; p__bacteroidetes; c__bacteroidia; o__bacteroidales; f__prevotellaceae; g__prevotella; s__prevotella oris; otu_1045	0.0119903	0.0065706	0.00152765	0.0015277	0.0675827	0.00751337	0.0048734	0.29485	0.00224355	0.00155627	0.081486	0	0	0.0408136	0.127407	0.626622	0.187114	0
OTU_1791	ab185655.1 rumen clone f24_h11 k__bacteria; p__firmicutes; c__clostridia; o__clostridiales; f__ruminococcaceae; g__oscillospira; s__oscillospira guilliermondii; otu_2177	0.0119886	0.00595081	0.00223114	0.00152892	0.0632612	0	0	0.0281615	0.00189237	0.00133137	0.0559869	0.00223404	0.00153057	0.0633268	0.186105	0	0.157848	0.186348
OTU_251	fj940875.1 prevotella baroniae str. lbn 427 k__bacteria; p__bacteroidetes; c__bacteroidia; o__bacteroidales; f__prevotellaceae; g__prevotella; s__prevotella baroniae; otu_1035	0.0119873	0.00552439	0.00239624	0.00137689	0.0530959	0.00275056	0.00185643	0.063624	0.0011301	0.00113013	0.0335945	0.00239445	0.00172634	0.055809	0.199898	0.229456	0.0942742	0.199748
OTU_167	eu773731.1 cheetah feces clone ce3_aai08e12 k__bacteria; p__firmicutes; c__clostridia; o__clostridiales; f__lachnospiraceae; g__ruminococcus; s__ruminococcus gnavus; otu_2134	0.011972	0.00430552	0.0366677	0.0121541	0.0342704	0.0508132	0.0173689	0.0205136	0.0481634	0.0180306	0.0318662	0.060506	0.0293067	0.0577678	3.06279	4.24434	4.02301	5.05396
OTU_6684	cp000885.1 clostridium phytofermentans str. isdg k__bacteria; p__firmicutes; c__clostridia; o__clostridiales; f__lachnospiraceae; g__coprococcus; s__clostridium phytofermentans; otu_2108	0.0119698	0.00632292	0.00674305	0.00333042	0.236127	0	0	0.0357845	0.00585772	0.00267768	0.191509	0.00409999	0.00297744	0.136134	0.563339	0	0.489376	0.342528
OTU_7223	fj881312.1 diets enriched oat or temporally and alter fecal rat feces animal fed wheat bran diet; day 28 clone r_8312 k__bacteria; p__tenericutes; c__mollicutes; o__anaeroplasmatales; f__anaeroplasmataceae; g__anaeroplasma; otu_4256s__anaeroplasma (species unknown);	0.0119557	0.00647407	0	0	0.0391395	0	0	0.0391395	0.00953196	0.00429919	0.379035	0.000765158	0.00076518	0.0500494	0	0	0.797276	0.0639996
OTU_3319	ef401059.1 human fecal clone sjtu_d_05_23 k__bacteria; p__bacteroidetes; c__bacteroidia; o__bacteroidales; f__porphyromonadaceae; g__parabacteroides; s__parabacteroides distasonis; otu_1023	0.0119207	0.0042641	0.0103358	0.00376755	0.3916	0.0069746	0.00327186	0.183704	0.00935979	0.00478051	0.346586	0.0269789	0.00613532	0.0281171	0.86705	0.585083	0.785172	2.2632
OTU_1580	fj370533.1 feces adult twins and mothers; ts57 clone ts57_a02b09 k__bacteria; p__firmicutes; c__clostridia; o__clostridiales; f__lachnospiraceae; g__blautia; s__blautia producta; otu_2095	0.0119038	0.00499913	0.00398801	0.00244703	0.0844909	0.00340779	0.00178715	0.0618912	0.014841	0.00361834	0.319396	0.00181061	0.00123818	0.0314022	0.33502	0.286278	1.24674	0.152104
OTU_466	dq797487.1 human fecal clone rl248_aaj00a02 k__bacteria; p__firmicutes; c__clostridia; o__clostridiales; f__lachnospiraceae; g__roseburia; s__roseburia faecis; otu_2132	0.0119021	0.00536286	0.0126318	0.00541652	0.462303	0.0230197	0.0171422	0.271142	0.020933	0.00934897	0.205542	0.00161124	0.00161129	0.0398165	1.0613	1.93408	1.75876	0.135374
OTU_2152	fm873413.1 occupant source house floor dust clone fd03b12 k__bacteria; p__bacteroidetes; c__sphingobacteria; o__sphingobacteriales; f__sphingobacteriaceae; g__sphingobacterium; s__sphingobacterium faecium; otu_1246	0.0118978	0.00474401	0.0441884	0.00841544	0.00147393	0.0598866	0.0250576	0.0365824	0.0338155	0.0124429	0.0569937	0.0220567	0.00803514	0.144024	3.714	5.03341	2.84216	1.85385
OTU_1440	gq069989.1 topographical and temporal human skin microbiome skin buttock clone nbw244c04c1 k__bacteria; p__bacteroidetes; c__bacteroidia; o__bacteroidales; f__bacteroidaceae; g__bacteroides; s__bacteroides uniformis; otu_1011	0.0118653	0.00657058	0.00738492	0.00330048	0.274268	0.0217536	0.00902894	0.192719	0.0112736	0.00281483	0.467388	0.0318531	0.00784866	0.0318423	0.622397	1.83338	0.950133	2.68456
OTU_3342	ab040498.1 oscillospira guilliermondii k__bacteria; p__firmicutes; c__clostridia; o__clostridiales; f__ruminococcaceae; g__oscillospira; s__oscillospira guilliermondii; otu_2177	0.0118615	0.00519316	0.00259803	0.00143587	0.0497986	0	0	0.0161881	0	0	0.0161881	0	0	0.0161881	0.219032	0	0	0
OTU_494	dq804234.1 human fecal clone rl187_aah70f06 k__bacteria; p__firmicutes; c__clostridia; o__clostridiales; f__lachnospiraceae; g__blautia; s__blautia producta; otu_2095	0.0118454	0.00493308	0.0900533	0.0345547	0.0177353	0.0011956	0.00119564	0.0237969	0.0247097	0.0139448	0.196921	0.0203566	0.00895423	0.20702	7.60236	0.100933	2.08601	1.71852
OTU_1787	am420082.1 noma subgingival plaque clone 302b04(oral) k__bacteria; p__bacteroidetes; c__bacteroidia; o__bacteroidales; f__prevotellaceae; g__prevotella; s__prevotella veroralis; otu_1051	0.0118108	0.00695438	0	0	0.0517686	0.00373311	0.00276134	0.146013	0	0	0.0517686	0.0146724	0.00385787	0.361204	0	0.316075	0	1.24228
OTU_692	gq897194.1 diets enriched fructans and/or can alter dominant fecal humans but do so non_consistent manner feces human soy protein supplemented diet clone c4_55 k__bacteria; p__firmicutes; c__clostridia; o__clostridiales; f__lachnospiraceae; g__roseburia; s__roseburia faecis; otu_2132	0.0117941	0.00776741	0.0434533	0.0127175	0.0225498	0.0279763	0.00996921	0.106856	0.0101307	0.00587482	0.432967	0.00750205	0.00577428	0.330877	3.68432	2.37206	0.85896	0.636084
OTU_6875	gq047212.1 topographical and temporal human skin microbiome skin buttock clone nbw1010a08c1 k__bacteria; p__bacteroidetes; c__bacteroidia; o__bacteroidales; f__rikenellaceae; g__alistipes; s__alistipes finegoldii; otu_1054	0.0117557	0.00538406	0.00355272	0.00213625	0.08536	0	0	0.0199755	0.00320788	0.00169469	0.0720791	0.00748337	0.00255741	0.240525	0.302214	0	0.272879	0.636576
OTU_7091	cp000383.1 cytophaga hutchinsonii str. atcc 33406 k__bacteria; p__bacteroidetes; c__sphingobacteria; o__sphingobacteriales; f__flexibacteraceae; g__cytophaga; s__cytophaga hutchinsonii; otu_1209	0.0117414	0.00368764	0.00988266	0.00348947	0.358888	0.0145393	0.00496848	0.327771	0.0198873	0.0061595	0.134351	0.0293732	0.00844475	0.0343936	0.841697	1.2383	1.69379	2.50169
OTU_1014	ab185655.1 rumen clone f24_h11 k__bacteria; p__firmicutes; c__clostridia; o__clostridiales; f__ruminococcaceae; g__oscillospira; s__oscillospira guilliermondii; otu_2177	0.0117388	0.00660998	0.00201191	0.00201197	0.0865797	0.00311526	0.00311536	0.125272	0	0	0.0447862	0.0029933	0.00209057	0.110167	0.17139	0.265382	0	0.254992
OTU_5394	eu768128.1 pervasive effects antibiotic on human gut microbiota deep sequencing fecal clone c4_395 k__bacteria; p__firmicutes; c__clostridia; o__clostridiales; f__lachnospiraceae; g__roseburia; s__roseburia faecis; otu_2132	0.01173	0.00475945	0.00254757	0.00144491	0.0391838	0.0015876	0.00158765	0.027776	0.00240743	0.0024075	0.0472117	0.00117404	0.00117407	0.0212542	0.217184	0.135345	0.205237	0.100089
OTU_1314	cp001820.1 veillonella parvula str. dsm 2008 k__bacteria; p__firmicutes; c__clostridia; o__clostridiales; f__veillonellaceae; g__veillonella; s__veillonella parvula; otu_2233	0.0117253	0.00632201	0	0	0.0385435	0	0	0.0385435	0.0059312	0.00593137	0.255415	0	0	0.0385435	0	0	0.505846	0
OTU_6588	nr_028785.1 clostridium scindens str. 19; atcc 35704 k__bacteria; p__firmicutes; c__clostridia; o__clostridiales; f__lachnospiraceae; g__clostridium; s__clostridium scindens; otu_2106	0.0117136	0.00678456	0.0022816	0.00177051	0.0961306	0.0121479	0.00612078	0.48126	0.00264257	0.00264264	0.112957	0	0	0.049132	0.194782	1.03708	0.225598	0
OTU_3970	nr_029147.1 prevotella oulorum str. wph 179; atcc 43324 k__bacteria; p__bacteroidetes; c__bacteroidia; o__bacteroidales; f__prevotellaceae; g__prevotella; s__prevotella oulorum; otu_1046	0.0117118	0.0086317	0.014616	0.0046685	0.38502	0.0153179	0.00814256	0.382028	0.0323844	0.00868149	0.0527046	0.0223533	0.00749311	0.180976	1.24797	1.3079	2.76511	1.90861
OTU_548	am420069.1 noma subgingival plaque clone 301e09(oral) k__bacteria; p__bacteroidetes; c__bacteroidia; o__bacteroidales; f__prevotellaceae; g__prevotella; s__prevotella veroralis; otu_1051	0.0117037	0.00532384	0.0205916	0.00618596	0.143959	0.0371266	0.00884561	0.0110492	0.0289166	0.00653624	0.0266651	0.0592813	0.012218	0.00085538	1.75942	3.17221	2.47073	5.06518
OTU_2533	nz_acuz01000110.1 prevotella oris str. f0302 k__bacteria; p__bacteroidetes; c__bacteroidia; o__bacteroidales; f__prevotellaceae; g__prevotella; s__prevotella oris; otu_1045	0.0116872	0.00628304	0.00931311	0.00477554	0.383183	0	0	0.0381417	0.00136949	0.00136953	0.0614295	0.00546099	0.00207827	0.1785	0.796865	0	0.117179	0.467263
OTU_7287	eu762565.1 pervasive effects antibiotic on human gut microbiota deep sequencing fecal clone ax2_425 k__bacteria; p__bacteroidetes; c__bacteroidia; o__bacteroidales; f__bacteroidaceae; g__bacteroides; s__bacteroides fragilis; otu_1002	0.0116716	0.00506098	0.0233623	0.00814107	0.117765	0.0299608	0.00986725	0.0566478	0.048537	0.00688316	0.000139706	0.0337662	0.0111559	0.0424978	2.00164	2.56699	4.15856	2.89303
OTU_4450	dq344916.1 tannerella forsythensis str. rma 8360 k__bacteria; p__bacteroidetes; c__bacteroidia; o__bacteroidales; f__porphyromonadaceae; g__tannerella; s__tannerella forsythia; otu_1032	0.0116501	0.00328945	0.045061	0.00723276	0.000182832	0.0266868	0.0119269	0.118548	0.0141572	0.00535293	0.346857	0.0272108	0.00648957	0.0219024	3.86785	2.29069	1.21519	2.33566
OTU_378	fj940875.1 prevotella baroniae str. lbn 427 k__bacteria; p__bacteroidetes; c__bacteroidia; o__bacteroidales; f__prevotellaceae; g__prevotella; s__prevotella baroniae; otu_1035	0.0116486	0.00536751	0.0103702	0.00302295	0.418754	0.0312816	0.00991455	0.0477853	0.0108064	0.00426916	0.451692	0.0209687	0.00551293	0.119308	0.890255	2.68545	0.927704	1.80011
OTU_1226	gq047212.1 topographical and temporal human skin microbiome skin buttock clone nbw1010a08c1 k__bacteria; p__bacteroidetes; c__bacteroidia; o__bacteroidales; f__rikenellaceae; g__alistipes; s__alistipes finegoldii; otu_1054	0.0116116	0.005075	0.0348272	0.0123569	0.0481002	0.0100592	0.00575978	0.4208	0.0271565	0.00679283	0.0401598	0.00795591	0.00372782	0.283719	2.99935	0.86631	2.33874	0.68517
OTU_1572	dq344916.1 tannerella forsythensis str. rma 8360 k__bacteria; p__bacteroidetes; c__bacteroidia; o__bacteroidales; f__porphyromonadaceae; g__tannerella; s__tannerella forsythia; otu_1032	0.0116039	0.00375551	0.00406256	0.00205225	0.0459644	0	0	0.00267479	0.00354459	0.00354469	0.0664369	0.00252951	0.00184784	0.0206197	0.350103	0	0.305466	0.217988
OTU_6952	fj372112.1 feces adult twins and mothers; ts9 clone ts9_a01h05 k__bacteria; p__firmicutes; c__clostridia; o__clostridiales; f__lachnospiraceae; g__coprococcus; s__coprococcus eutactus; otu_2111	0.0115846	0.00646269	0.00318661	0.00223569	0.116195	0.0271826	0.018708	0.219528	0.0187773	0.0143521	0.326084	0	0	0.0434004	0.275072	2.34644	1.62088	0
OTU_7086	nz_abfk02000016.1 alistipes putredinis str. dsm 17216 k__bacteria; p__bacteroidetes; c__bacteroidia; o__bacteroidales; f__rikenellaceae; g__alistipes; s__alistipes putredinis; otu_1055	0.0115651	0.00328198	0.0103675	0.00360062	0.404043	0.00346127	0.00242028	0.0297382	0.0035722	0.00189852	0.0233182	0.0039145	0.00270163	0.04281	0.896441	0.299285	0.308877	0.338474
OTU_595	ef401689.1 human fecal clone sjtu_d_14_48 k__bacteria; p__bacteroidetes; c__bacteroidia; o__bacteroidales; f__porphyromonadaceae; g__parabacteroides; s__parabacteroides distasonis; otu_1023	0.011559	0.00460836	0.00443255	0.00310415	0.106487	0.00223402	0.00151069	0.0337682	0.00426129	0.00239659	0.0869935	0.00287914	0.00218188	0.0513859	0.383471	0.193271	0.368655	0.249082
OTU_400	dq799741.1 human fecal clone rl182_aah32e04 k__bacteria; p__firmicutes; c__clostridia; o__clostridiales; f__lachnospiraceae; g__ruminococcus; s__ruminococcus gnavus; otu_2134	0.0115469	0.0035928	0.0155979	0.00707127	0.307305	0.0303926	0.00865017	0.0283084	0.0542378	0.0203788	0.02555	0.00797009	0.00551788	0.296216	1.35083	2.6321	4.69718	0.690237
OTU_720	eu461720.1 mongoose lemur feces clone ml_aaj27f09 k__bacteria; p__bacteroidetes; c__bacteroidia; o__bacteroidales; f__prevotellaceae; g__prevotella; s__prevotella copri; otu_1037	0.0115171	0.00509502	0.0388302	0.00868309	0.00635016	0.0519161	0.016629	0.0149128	0.0441879	0.0135012	0.016886	0.0512061	0.0132883	0.00535114	3.37152	4.50772	3.83671	4.44608
OTU_247	eu459698.1 ring_tailed lemur feces clone rt_aai11a09 k__bacteria; p__bacteroidetes; c__bacteroidia; o__bacteroidales; f__porphyromonadaceae; g__parabacteroides; s__parabacteroides distasonis; otu_1023	0.0114862	0.00838123	0	0	0.092176	0.0124404	0.0056996	0.462921	0.0107692	0.00401556	0.4696	0.0352369	0.0106681	0.0469635	0	1.08308	0.937578	3.06776
OTU_2944	fn393747.1 aquiflexum sp. lw9 k__bacteria; p__bacteroidetes; c__sphingobacteria; o__sphingobacteriales; f__cyclobacteriaceae; g__aquiflexum; otu_1186s__aquiflexum (species unknown);	0.0114155	0.00566808	0	0	0.0281955	0.00966467	0.00422935	0.403377	0.00803224	0.00324669	0.304825	0.00974728	0.00352166	0.40245	0	0.846624	0.703623	0.85386
OTU_1026	fm252032.1 streptococcus suis str. bm407 k__bacteria; p__firmicutes; c__bacilli; o__lactobacillales; f__streptococcaceae; g__streptococcus; s__streptococcus suis; otu_1986	0.0114127	0.00605095	0.00701904	0.00511832	0.29245	0.00216506	0.00216513	0.0821146	0.0136677	0.00839075	0.414724	0	0	0.0362726	0.615021	0.189707	1.19759	0
OTU_6862	dq344916.1 tannerella forsythensis str. rma 8360 k__bacteria; p__bacteroidetes; c__bacteroidia; o__bacteroidales; f__porphyromonadaceae; g__tannerella; s__tannerella forsythia; otu_1032	0.0114039	0.00407374	0.0385407	0.00884629	0.00538096	0.0255792	0.0073719	0.053252	0.0124397	0.00420598	0.430601	0.02773	0.00791441	0.0400951	3.37961	2.24302	1.09083	2.43162
OTU_5473	gq047212.1 topographical and temporal human skin microbiome skin buttock clone nbw1010a08c1 k__bacteria; p__bacteroidetes; c__bacteroidia; o__bacteroidales; f__rikenellaceae; g__alistipes; s__alistipes finegoldii; otu_1054	0.0113832	0.00346536	0.00241462	0.00138507	0.0125587	0.00633463	0.00297263	0.140378	0.000874065	0.00087409	0.00378234	0.00171587	0.00116213	0.0073948	0.21212	0.556488	0.0767853	0.150737
OTU_143	eu768128.1 pervasive effects antibiotic on human gut microbiota deep sequencing fecal clone c4_395 k__bacteria; p__firmicutes; c__clostridia; o__clostridiales; f__lachnospiraceae; g__roseburia; s__roseburia faecis; otu_2132	0.0113672	0.00345717	0.00130066	0.0013007	0.00617704	0.0164151	0.00759063	0.275612	0.0212097	0.00854532	0.148603	0.00258791	0.00175379	0.0168611	0.114423	1.44408	1.86587	0.227665
OTU_504	eu768543.1 pervasive effects antibiotic on human gut microbiota deep sequencing fecal clone c5_594 k__bacteria; p__bacteroidetes; c__bacteroidia; o__bacteroidales; f__rikenellaceae; g__alistipes; s__alistipes finegoldii; otu_1054	0.0113657	0.00631027	0	0	0.0426976	0.00131773	0.00131777	0.0666633	0	0	0.0426976	0	0	0.0426976	0	0.115939	0	0
OTU_1784	ef399595.1 human fecal clone sjtu_f_10_72 k__bacteria; p__firmicutes; c__clostridia; o__clostridiales; f__lachnospiraceae; g__blautia; s__blautia producta; otu_2095	0.0113542	0.00607425	0.0482663	0.0283428	0.108072	0.113961	0.060824	0.0536859	0.0267601	0.0100417	0.101399	0.0209697	0.011564	0.234708	4.25096	10.0369	2.35685	1.84687
OTU_3125	eu774461.1 mammals their gut microbes eastern black and white colobus feces clone col_aai14c02 k__bacteria; p__firmicutes; c__clostridia; o__clostridiales; f__ruminococcaceae; g__ruminococcus; s__ruminococcus flavefaciens; otu_2182	0.0113396	0.00506024	0.00173093	0.00125806	0.0394367	0.00710539	0.00317742	0.24299	0.00120372	0.00120375	0.0320975	0.00513303	0.00331503	0.158019	0.152645	0.626601	0.106152	0.452665
OTU_1061	dq344916.1 tannerella forsythensis str. rma 8360 k__bacteria; p__bacteroidetes; c__bacteroidia; o__bacteroidales; f__porphyromonadaceae; g__tannerella; s__tannerella forsythia; otu_1032	0.0113094	0.00590914	0.00410552	0.00185838	0.128649	0.0572942	0.0179276	0.0116986	0.028762	0.014226	0.134706	0.000765158	0.00076518	0.0453216	0.36302	5.06609	2.54321	0.067657
OTU_5540	dq799741.1 human fecal clone rl182_aah32e04 k__bacteria; p__firmicutes; c__clostridia; o__clostridiales; f__lachnospiraceae; g__ruminococcus; s__ruminococcus gnavus; otu_2134	0.011309	0.00503349	0.00258919	0.00142938	0.0548933	0.00930293	0.00500809	0.390089	0.00299832	0.00161716	0.0651132	0	0	0.0175081	0.22895	0.822614	0.265127	0
OTU_3467	dq479412.1 clostridium sp. cyp2 k__bacteria; p__firmicutes; c__clostridia; o__clostridiales; f__lachnospiraceae; g__clostridium; s__clostridium celerecrescens; otu_2103	0.0113073	0.00509766	0.00076713	0.000767153	0.0265166	0.00237506	0.00160446	0.0544	0.0198997	0.00911704	0.209774	0.00746462	0.00427631	0.284721	0.0678437	0.210046	1.7599	0.660159
OTU_4882	eu768543.1 pervasive effects antibiotic on human gut microbiota deep sequencing fecal clone c5_594 k__bacteria; p__bacteroidetes; c__bacteroidia; o__bacteroidales; f__rikenellaceae; g__alistipes; s__alistipes finegoldii; otu_1054	0.0112929	0.00441276	0.0111241	0.00381459	0.48859	0.0112975	0.00374408	0.499687	0.00920724	0.00541206	0.383992	0.0261656	0.00688784	0.0413384	0.985057	1.00041	0.815313	2.317
OTU_2124	eu771931.1 southern three_banded armadillo feces clone arma_aaj53b03 k__bacteria; p__firmicutes; c__clostridia; o__clostridiales; f__ruminococcaceae; g__faecalibacterium; s__faecalibacterium prausnitzii; otu_2175	0.011285	0.00490666	0.000547381	0.000547397	0.0203317	0	0	0.0156546	0.0133895	0.00581165	0.392292	0	0	0.0156546	0.0485054	0	1.1865	0
OTU_2972	dq344916.1 tannerella forsythensis str. rma 8360 k__bacteria; p__bacteroidetes; c__bacteroidia; o__bacteroidales; f__porphyromonadaceae; g__tannerella; s__tannerella forsythia; otu_1032	0.0112769	0.00405298	0	0	0.0054297	0	0	0.0054297	0.00145357	0.00145362	0.0162779	0.00605736	0.00277791	0.149813	0	0	0.128899	0.537149
OTU_2647	gq047212.1 topographical and temporal human skin microbiome skin buttock clone nbw1010a08c1 k__bacteria; p__bacteroidetes; c__bacteroidia; o__bacteroidales; f__rikenellaceae; g__alistipes; s__alistipes finegoldii; otu_1054	0.0111533	0.00445121	0.00218831	0.00129883	0.0330724	0.00111378	0.00111382	0.0197866	0.00200416	0.00136441	0.031068	0.0152868	0.00499392	0.271495	0.196202	0.099861	0.179691	1.3706
OTU_3312	eu773731.1 cheetah feces clone ce3_aai08e12 k__bacteria; p__firmicutes; c__clostridia; o__clostridiales; f__lachnospiraceae; g__ruminococcus; s__ruminococcus gnavus; otu_2134	0.0111297	0.01113	0.0525916	0.0179997	0.0314386	0	0	0.164092	0.00331785	0.00331795	0.254091	0.0139724	0.0111846	0.429334	4.72536	0	0.298109	1.25542
OTU_5383	fj372112.1 feces adult twins and mothers; ts9 clone ts9_a01h05 k__bacteria; p__firmicutes; c__clostridia; o__clostridiales; f__lachnospiraceae; g__coprococcus; s__coprococcus eutactus; otu_2111	0.0111252	0.00546825	0.200578	0.0891307	0.0226852	0.15083	0.0994009	0.08723	0.0142306	0.00988354	0.392965	0.0708007	0.0454278	0.102813	18.0292	13.5575	1.27913	6.364
OTU_7085	gu253339.1 myroides sp. str. my15 k__bacteria; p__bacteroidetes; c__flavobacteria; o__flavobacteriales; f__flavobacteriaceae; g__myroides; s__myroides odoratimimus; otu_1133	0.0111136	0.00544862	0.00271718	0.00144187	0.0752409	0.00259242	0.0025925	0.0859346	0.0107487	0.0034771	0.477749	0.000932662	0.000932689	0.0395141	0.244492	0.233267	0.967174	0.0839211
OTU_2646	dq327352.1 metagenomic gut microbiome healthy human stool clone e907 k__bacteria; p__firmicutes; c__clostridia; o__clostridiales; f__lachnospiraceae; g__roseburia; s__eubacterium rectale; otu_2131	0.011103	0.00511529	0.00695207	0.0037979	0.260719	0.0134995	0.0134999	0.434835	0.00377266	0.00277808	0.110554	0.00104546	0.00104549	0.033535	0.626142	1.21584	0.339787	0.0941596
OTU_1398	gu233446.1 porphyromonas crevioricanis str. num 402 k__bacteria; p__bacteroidetes; c__bacteroidia; o__bacteroidales; f__porphyromonadaceae; g__porphyromonas; s__porphyromonas crevioricanis; otu_1027	0.0110941	0.00852174	0.00505682	0.0022216	0.250075	0.0140703	0.00564166	0.386803	0.024348	0.011083	0.176698	0.0529014	0.0208689	0.0385449	0.455812	1.26827	2.19468	4.76842
OTU_3552	ef401689.1 human fecal clone sjtu_d_14_48 k__bacteria; p__bacteroidetes; c__bacteroidia; o__bacteroidales; f__porphyromonadaceae; g__parabacteroides; s__parabacteroides distasonis; otu_1023	0.011083	0.0046709	0.00287231	0.00153035	0.0544928	0	0	0.0134069	0.00206594	0.00206601	0.045676	0.00581056	0.00280916	0.171943	0.259164	0	0.186407	0.524278
OTU_4867	ab040496.1 oscillospira guilliermondii k__bacteria; p__firmicutes; c__clostridia; o__clostridiales; f__ruminococcaceae; g__oscillospira; s__oscillospira guilliermondii; otu_2177	0.0110821	0.00431669	0.0234679	0.0113119	0.158711	0.00736395	0.00277369	0.238144	0.00886159	0.00349563	0.346586	0.00323436	0.00169966	0.052415	2.11763	0.664487	0.799628	0.291853
OTU_4900	ef401689.1 human fecal clone sjtu_d_14_48 k__bacteria; p__bacteroidetes; c__bacteroidia; o__bacteroidales; f__porphyromonadaceae; g__parabacteroides; s__parabacteroides distasonis; otu_1023	0.0110779	0.00420228	0.0109664	0.00416391	0.492563	0.0109356	0.00355079	0.489797	0.00628155	0.00392627	0.206615	0.00311168	0.00167261	0.0460352	0.98993	0.987152	0.567032	0.28089
OTU_469	fj880024.1 diets enriched or wheat temporally and alter fecal rat feces animal fed oat bran diet; day 7 clone r_6455 k__bacteria; p__tm7 (candidate division) ; c__tm7 (candidate division) _3; o__cw040; f__f16; otu_4381g__tm7 (candidate division) ;	0.0110577	0.0086505	0.059059	0.0219535	0.027074	0.0316875	0.0218485	0.194732	0.000688648	0.000688669	0.122422	0.00313637	0.00313646	0.199292	5.34101	2.86566	0.062278	0.283638
OTU_2247	fj372112.1 feces adult twins and mothers; ts9 clone ts9_a01h05 k__bacteria; p__firmicutes; c__clostridia; o__clostridiales; f__lachnospiraceae; g__coprococcus; s__coprococcus eutactus; otu_2111	0.0110533	0.00395226	0.00209475	0.00159377	0.0235995	0.00129621	0.00129625	0.014202	0.02059	0.011457	0.219866	0.00672353	0.00333818	0.205806	0.189513	0.117269	1.86279	0.60828
OTU_1253	ab429503.1 prevotella falsenii str. 04043 (= jcm 15123) k__bacteria; p__bacteroidetes; c__bacteroidia; o__bacteroidales; f__prevotellaceae; g__prevotella; s__prevotella falsenii; otu_1038	0.0110445	0.00398996	0.0399333	0.0121502	0.0170657	0.0105052	0.0042248	0.463443	0.0178002	0.00474847	0.143913	0.0265061	0.00726595	0.0377675	3.61566	0.951164	1.61168	2.39993
OTU_2455	dq344916.1 tannerella forsythensis str. rma 8360 k__bacteria; p__bacteroidetes; c__bacteroidia; o__bacteroidales; f__porphyromonadaceae; g__tannerella; s__tannerella forsythia; otu_1032	0.0110341	0.00312137	0.0396844	0.0107394	0.0088918	0.0227652	0.00473466	0.025264	0.0393156	0.00870176	0.00287274	0.0391066	0.0108132	0.0103094	3.59652	2.06317	3.5631	3.54416
OTU_7131	ab053947.1 tannerella forsythensis str. tr6 k__bacteria; p__bacteroidetes; c__bacteroidia; o__bacteroidales; f__porphyromonadaceae; g__tannerella; s__tannerella forsythia; otu_1032	0.0110222	0.00593543	0.030852	0.00845159	0.0339496	0.0065854	0.00238319	0.247563	0.0198942	0.0105431	0.235559	0.0203787	0.00549192	0.129821	2.79907	0.597465	1.80491	1.84888
OTU_1867	eu799127.1 it&apos;s all ranking aquatic newport harbour ri clone 1c226690 k__bacteria; p__proteobacteria; c__gammaproteobacteria; o__oceanospirillales; f__alteromonadaceae; g__zd0117; otu_3737s__zd0117 (species unknown);	0.0109761	0.0058594	0.00692371	0.00470657	0.297576	0	0	0.0371865	0	0	0.0371865	0	0	0.0371865	0.630797	0	0	0
OTU_2085	eu461728.1 mongoose lemur feces clone ml_aaj27g09 k__bacteria; p__bacteroidetes; c__bacteroidia; o__bacteroidales; f__prevotellaceae; g__prevotella; s__prevotella copri; otu_1037	0.0109741	0.00394628	0.00230133	0.0016485	0.0274231	0.00906323	0.00235141	0.340723	0.00391452	0.00220366	0.0662857	0.018609	0.00570468	0.141462	0.209705	0.825873	0.356704	1.69572
OTU_3010	eu776839.1 mongoose lemur feces clone ml_aaj27h07 k__bacteria; p__bacteroidetes; c__bacteroidia; o__bacteroidales; f__prevotellaceae; g__prevotella; s__prevotella copri; otu_1037	0.0109516	0.00348141	0.00411286	0.00163731	0.0446455	0.00975443	0.00585863	0.431079	0	0	0.00234665	0	0	0.00234665	0.375549	0.890685	0	0
OTU_1688	fj372112.1 feces adult twins and mothers; ts9 clone ts9_a01h05 k__bacteria; p__firmicutes; c__clostridia; o__clostridiales; f__lachnospiraceae; g__coprococcus; s__coprococcus eutactus; otu_2111	0.0109501	0.00561674	0.112636	0.0338371	0.00357814	0.0270455	0.00979083	0.0839544	0.016729	0.0102352	0.312758	0.00974654	0.00461211	0.434987	10.2862	2.46988	1.52774	0.890084
OTU_497	dq344916.1 tannerella forsythensis str. rma 8360 k__bacteria; p__bacteroidetes; c__bacteroidia; o__bacteroidales; f__porphyromonadaceae; g__tannerella; s__tannerella forsythia; otu_1032	0.0109367	0.00612663	0.126743	0.0295055	0.000441855	0.0762425	0.0285533	0.0178967	0.0521399	0.0141787	0.00703023	0.0665751	0.0126865	0.000341188	11.5888	6.97124	4.76742	6.0873
OTU_5568	nr_029147.1 prevotella oulorum str. wph 179; atcc 43324 k__bacteria; p__bacteroidetes; c__bacteroidia; o__bacteroidales; f__prevotellaceae; g__prevotella; s__prevotella oulorum; otu_1046	0.0108972	0.00509915	0.00846962	0.00411077	0.357225	0.00586918	0.00329848	0.208295	0.0013773	0.00137734	0.0425994	0	0	0.0219775	0.777231	0.538596	0.12639	0
OTU_3405	eu768543.1 pervasive effects antibiotic on human gut microbiota deep sequencing fecal clone c5_594 k__bacteria; p__bacteroidetes; c__bacteroidia; o__bacteroidales; f__rikenellaceae; g__alistipes; s__alistipes finegoldii; otu_1054	0.0108913	0.00500539	0	0	0.0202876	0.00125559	0.00125562	0.0376224	0	0	0.0202876	0	0	0.0202876	0	0.115283	0	0
OTU_1833	nz_abfk02000016.1 alistipes putredinis str. dsm 17216 k__bacteria; p__bacteroidetes; c__bacteroidia; o__bacteroidales; f__rikenellaceae; g__alistipes; s__alistipes putredinis; otu_1055	0.0108421	0.00468825	0.00152765	0.0015277	0.0360692	0.00654826	0.00369316	0.239712	0.00188708	0.00188713	0.0451245	0.00417293	0.0018317	0.0993809	0.1409	0.603968	0.174051	0.384883
OTU_929	gq392137.1 leuconostoc citreum str. cjgn34 k__bacteria; p__firmicutes; c__bacilli; o__lactobacillales; f__leuconostocaceae; g__leuconostoc; s__leuconostoc citreum; otu_1931	0.0108335	0.00456249	0.00489093	0.00403851	0.170001	0.00840387	0.00408021	0.34761	0.0110659	0.00517587	0.486719	0.00209091	0.00209097	0.0477354	0.451462	0.775728	1.02145	0.193004
OTU_3436	nz_acuz01000110.1 prevotella oris str. f0302 k__bacteria; p__bacteroidetes; c__bacteroidia; o__bacteroidales; f__prevotellaceae; g__prevotella; s__prevotella oris; otu_1045	0.0108278	0.00405073	0	0	0.00694514	0.00400615	0.00209642	0.0744746	0.00174813	0.00174818	0.0258113	0.00112734	0.00112738	0.0154203	0	0.369988	0.161449	0.104116
OTU_675	ab265185.1 flexibacter sp. str. 64gb k__bacteria; p__bacteroidetes; c__sphingobacteria; o__sphingobacteriales; f__flammeovirgaceae; g__rapidithrix; s__rapidithrix thailandica; otu_1200	0.0108259	0.00569485	0.0181381	0.0083646	0.23876	0.00753688	0.00312925	0.308884	0.0411889	0.0096898	0.0065164	0.0123294	0.0054621	0.425318	1.67544	0.69619	3.80466	1.13888
OTU_6274	eu761748.1 pervasive effects antibiotic on human gut microbiota deep sequencing fecal clone a1_678 k__bacteria; p__firmicutes; c__clostridia; o__clostridiales; f__lachnospiraceae; g__coprococcus; s__coprococcus eutactus; otu_2111	0.010818	0.00574838	0	0	0.0365673	0	0	0.0365673	0	0	0.0365673	0	0	0.0365673	0	0	0	0
OTU_816	ay980717.1 human rectum mucosal biopsy clone lm54 k__bacteria; p__firmicutes; c__clostridia; o__clostridiales; f__lachnospiraceae; g__roseburia; s__roseburia faecis; otu_2132	0.0108148	0.0041299	0	0	0.00784014	0.0231465	0.0144996	0.21107	0.00798813	0.00425228	0.319078	0.00652415	0.00351919	0.218754	0	2.14026	0.738629	0.603261
OTU_535	dq344916.1 tannerella forsythensis str. rma 8360 k__bacteria; p__bacteroidetes; c__bacteroidia; o__bacteroidales; f__porphyromonadaceae; g__tannerella; s__tannerella forsythia; otu_1032	0.0108141	0.00369149	0.00929075	0.00334643	0.381333	0.0111442	0.00279298	0.471901	0.00122279	0.00122283	0.0109544	0.00282773	0.00282782	0.049966	0.85913	1.03052	0.113074	0.261485
OTU_999	nz_aaxg02000048.1 bacteroides capillosus str. atcc 29799 k__bacteria; p__firmicutes; c__clostridia; o__clostridiales; f__ruminococcaceae; g__bacteroides; s__bacteroides capillosus; otu_2165	0.0108061	0.00729583	0.00661726	0.00413587	0.311197	0.0348278	0.00993256	0.0320665	0.0491815	0.0212107	0.0505814	0.0310129	0.0155109	0.125519	0.612362	3.22297	4.55126	2.86993
OTU_3615	dq344916.1 tannerella forsythensis str. rma 8360 k__bacteria; p__bacteroidetes; c__bacteroidia; o__bacteroidales; f__porphyromonadaceae; g__tannerella; s__tannerella forsythia; otu_1032	0.0107937	0.00564555	0.00553903	0.0020714	0.195827	0.00591773	0.00447457	0.252769	0.00466193	0.00247362	0.165315	0.00104546	0.00104549	0.0518156	0.513174	0.54826	0.431914	0.0968584
OTU_2953	fj372112.1 feces adult twins and mothers; ts9 clone ts9_a01h05 k__bacteria; p__firmicutes; c__clostridia; o__clostridiales; f__lachnospiraceae; g__coprococcus; s__coprococcus eutactus; otu_2111	0.0107766	0.00586434	0.0633799	0.0340833	0.0712433	0.0847456	0.0450594	0.0588912	0.056783	0.0237524	0.0366721	0.122966	0.067199	0.0552228	5.88125	7.86386	5.2691	11.4105
OTU_3782	acuz02000034.1 prevotella oris str. f0302 k__bacteria; p__bacteroidetes; c__bacteroidia; o__bacteroidales; f__prevotellaceae; g__prevotella; s__prevotella oris; otu_1045	0.010762	0.0050349	0.00163424	0.00110431	0.0452205	0.00698259	0.00390885	0.279632	0.00206594	0.00206601	0.0621642	0.00415514	0.00327237	0.141553	0.151853	0.64882	0.191967	0.386094
OTU_1725	fj372112.1 feces adult twins and mothers; ts9 clone ts9_a01h05 k__bacteria; p__firmicutes; c__clostridia; o__clostridiales; f__lachnospiraceae; g__coprococcus; s__coprococcus eutactus; otu_2111	0.0107526	0.0051082	0.0021698	0.00115824	0.0577543	0.00471231	0.00320381	0.163672	0.000988533	0.000988562	0.0369441	0.00897989	0.00701758	0.420022	0.201793	0.438248	0.0919343	0.835136
OTU_7070	gq491788.1 effect diet on human gut microbiome: metagenomic humanized gnotobiotic mice cecal contents mus musculus strain c57bl/6j; pm10t2 clone pm10t2_a01d04 k__bacteria; p__firmicutes; c__clostridia; o__clostridiales; f__lachnospiraceae; g__blautia; s__blautia producta; otu_2095	0.0107526	0.00517079	0	0	0.0247145	0	0	0.0247145	0.00638122	0.00357927	0.247126	0.000932662	0.000932689	0.037497	0	0	0.59346	0.0867385
OTU_1824	nr_029147.1 prevotella oulorum str. wph 179; atcc 43324 k__bacteria; p__bacteroidetes; c__bacteroidia; o__bacteroidales; f__prevotellaceae; g__prevotella; s__prevotella oulorum; otu_1046	0.0107433	0.00490016	0.0145969	0.00549382	0.302935	0.00819992	0.00391572	0.344514	0.0158042	0.00637098	0.267698	0.0235331	0.00492854	0.0396266	1.3587	0.763256	1.47107	2.19048
OTU_632	dq344916.1 tannerella forsythensis str. rma 8360 k__bacteria; p__bacteroidetes; c__bacteroidia; o__bacteroidales; f__porphyromonadaceae; g__tannerella; s__tannerella forsythia; otu_1032	0.0107289	0.00482675	0.00154081	0.00103886	0.0380803	0.00131773	0.00131777	0.0366369	0	0	0.0184069	0.000783208	0.000783231	0.027093	0.143614	0.122821	0	0.0730002
OTU_5925	eu763604.1 pervasive effects antibiotic on human gut microbiota deep sequencing fecal clone a4_406 k__bacteria; p__firmicutes; c__clostridia; o__clostridiales; f__lachnospiraceae; g__roseburia; s__eubacterium rectale; otu_2131	0.0107114	0.00467288	0.00278559	0.00208893	0.067884	0	0	0.0159104	0.0150324	0.00608992	0.289588	0.00446746	0.00306081	0.137855	0.260058	0	1.4034	0.417074
OTU_6531	dq799741.1 human fecal clone rl182_aah32e04 k__bacteria; p__firmicutes; c__clostridia; o__clostridiales; f__lachnospiraceae; g__ruminococcus; s__ruminococcus gnavus; otu_2134	0.0107108	0.00390832	0.00325858	0.00185358	0.049471	0.00883178	0.00401403	0.37025	0.000688648	0.000688669	0.00963152	0	0	0.0059687	0.304233	0.824569	0.0642949	0
OTU_6927	dq804513.1 human fecal clone rl187_aao69b01 k__bacteria; p__firmicutes; c__clostridia; o__clostridiales; f__lachnospiraceae; g__roseburia; s__eubacterium rectale; otu_2131	0.0107046	0.00362214	0.00506854	0.00285146	0.1172	0.0111236	0.00358339	0.467599	0.00320043	0.00233933	0.0478801	0.0168812	0.00859728	0.257393	0.473492	1.03914	0.298977	1.57701
OTU_2945	fj372112.1 feces adult twins and mothers; ts9 clone ts9_a01h05 k__bacteria; p__firmicutes; c__clostridia; o__clostridiales; f__lachnospiraceae; g__coprococcus; s__coprococcus eutactus; otu_2111	0.0106873	0.00519436	0.0190703	0.0115332	0.257183	0.00791693	0.00536591	0.357106	0.016365	0.0131581	0.346011	0	0	0.0258388	1.78439	0.740779	1.53125	0
OTU_6789	eu768010.1 pervasive effects antibiotic on human gut microbiota deep sequencing fecal clone c4_013 k__bacteria; p__bacteroidetes; c__bacteroidia; o__bacteroidales; f__porphyromonadaceae; g__parabacteroides; s__parabacteroides distasonis; otu_1023	0.0106431	0.00481715	0.00383033	0.00210873	0.104269	0	0	0.0189268	0	0	0.0189268	0.0200678	0.0066888	0.132579	0.359889	0	0	1.88553
OTU_4249	gu339183.1 pontibacter sp. str. hmd3125 k__bacteria; p__bacteroidetes; c__sphingobacteria; o__sphingobacteriales; f__flexibacteraceae; g__pontibacter; s__pontibacter korlensis; otu_1218	0.0105601	0.00365273	0.0110776	0.00385033	0.461606	0.00261394	0.00176244	0.0314335	0.00417973	0.00285683	0.0913425	0.00739572	0.00336084	0.265178	1.049	0.247529	0.395803	0.700344
OTU_4126	dq797487.1 human fecal clone rl248_aaj00a02 k__bacteria; p__firmicutes; c__clostridia; o__clostridiales; f__lachnospiraceae; g__roseburia; s__roseburia faecis; otu_2132	0.010552	0.0048867	0	0	0.0209943	0.00219529	0.00219536	0.0665214	0.00375229	0.00275947	0.119247	0.00104546	0.00104549	0.0351457	0	0.208046	0.355601	0.0990768
OTU_7184	dq804244.1 human fecal clone rl187_aah70g07 k__bacteria; p__firmicutes; c__clostridia; o__clostridiales; f__lachnospiraceae; g__blautia; s__blautia producta; otu_2095	0.0105333	0.00582537	0	0	0.0421315	0.0054496	0.00437298	0.246265	0.00900154	0.00441412	0.417963	0.00477494	0.00207131	0.180879	0	0.51737	0.854583	0.45332
OTU_514	nr_029355.1 clostridium methylpentosum str. r2; dsm 5476 k__bacteria; p__firmicutes; c__clostridia; o__clostridiales; f__ruminococcaceae; g__clostridium; s__clostridium methylpentosum; otu_2168	0.0105087	0.0042358	0.00118886	0.00083604	0.0210248	0.0129293	0.00614919	0.374434	0.00351171	0.00193583	0.0735986	0.00483372	0.00483386	0.193391	0.113131	1.23033	0.33417	0.459971
OTU_1765	ab326352.1 lactobacillus mali str. nbrc 102159 k__bacteria; p__firmicutes; c__bacilli; o__lactobacillales; f__lactobacillaceae; g__lactobacillus; s__lactobacillus mali; otu_1893	0.0103858	0.00413341	0.0199278	0.0133395	0.25078	0.00216506	0.00216513	0.0459937	0.00803014	0.00299641	0.324507	0.00602309	0.00233696	0.184076	1.91875	0.208463	0.773182	0.579934
OTU_1292	eu768128.1 pervasive effects antibiotic on human gut microbiota deep sequencing fecal clone c4_395 k__bacteria; p__firmicutes; c__clostridia; o__clostridiales; f__lachnospiraceae; g__roseburia; s__roseburia faecis; otu_2132	0.0103855	0.00401758	0.00447226	0.00259701	0.114725	0.00342962	0.00251894	0.0782729	0.000688648	0.000688669	0.0132318	0.000783208	0.000783231	0.0141988	0.430625	0.330231	0.0663085	0.0754135
OTU_6812	gq898667.1 diets enriched fructans and/or can alter dominant fecal humans but do so non_consistent manner feces human fos and soy protein supplemented diet clone s3_224 k__bacteria; p__firmicutes; c__clostridia; o__clostridiales; f__lachnospiraceae; g__dorea; s__dorea formicigenerans; otu_2113	0.0103633	0.0040273	0.0050108	0.00255711	0.136976	0.017071	0.00590976	0.179222	0.00110595	0.00110598	0.0186469	0	0	0.00866922	0.483516	1.64726	0.106718	0
OTU_7281	gq493179.1 effect diet on human gut microbiome: metagenomic humanized gnotobiotic mice cecal contents mus musculus strain c57bl/6j; pm8t2 clone pm8t2_a02e08 k__bacteria; p__bacteroidetes; c__bacteroidia; o__bacteroidales; f__porphyromonadaceae; g__parabacteroides; s__parabacteroides distasonis; otu_1023	0.0103548	0.00399743	0.00502979	0.00204778	0.124209	0.00582082	0.00480084	0.237812	0.00547812	0.00254836	0.157393	0.00233157	0.00167969	0.0388638	0.485745	0.562138	0.529042	0.225169
OTU_5904	ab040498.1 oscillospira guilliermondii k__bacteria; p__firmicutes; c__clostridia; o__clostridiales; f__ruminococcaceae; g__oscillospira; s__oscillospira guilliermondii; otu_2177	0.0103492	0.00355352	0.00194838	0.00134661	0.0188771	0.00472506	0.00202072	0.0913569	0.0114348	0.00288141	0.407309	0.00279799	0.00279807	0.0545835	0.188264	0.456562	1.1049	0.270357
OTU_7237	nz_acuz01000110.1 prevotella oris str. f0302 k__bacteria; p__bacteroidetes; c__bacteroidia; o__bacteroidales; f__prevotellaceae; g__prevotella; s__prevotella oris; otu_1045	0.0103276	0.00457721	0.00524284	0.00300982	0.181684	0.0062582	0.00225262	0.216783	0.00910606	0.00422302	0.423148	0	0	0.017161	0.507654	0.60597	0.881723	0
OTU_1677	ef401205.1 human fecal clone sjtu_d_07_13 k__bacteria; p__bacteroidetes; c__bacteroidia; o__bacteroidales; f__porphyromonadaceae; g__parabacteroides; s__parabacteroides distasonis; otu_1023	0.0102853	0.00445476	0.0173185	0.00714573	0.206271	0.00696947	0.00390663	0.290692	0.00488901	0.0026143	0.153739	0.00223404	0.00153057	0.0507325	1.68382	0.677618	0.475341	0.217208
OTU_765	ef401205.1 human fecal clone sjtu_d_07_13 k__bacteria; p__bacteroidetes; c__bacteroidia; o__bacteroidales; f__porphyromonadaceae; g__parabacteroides; s__parabacteroides distasonis; otu_1023	0.0102373	0.00390041	0.00316314	0.00213379	0.0629162	0.00270139	0.00185464	0.0474771	0.00249958	0.00169452	0.0412297	0.00223404	0.00153057	0.0346179	0.308982	0.263877	0.244165	0.218226
OTU_5433	ef398964.1 human fecal clone sjtu_f_09_60 k__bacteria; p__firmicutes; c__clostridia; o__clostridiales; f__lachnospiraceae; g__blautia; s__blautia producta; otu_2095	0.0102372	0.00563434	0.0196574	0.0079867	0.172807	0.0499326	0.0158804	0.0139031	0.0296252	0.00986384	0.0509687	0.0386448	0.0108299	0.014782	1.92019	4.87755	2.89387	3.77493
OTU_2393	dq804244.1 human fecal clone rl187_aah70g07 k__bacteria; p__firmicutes; c__clostridia; o__clostridiales; f__lachnospiraceae; g__blautia; s__blautia producta; otu_2095	0.0102197	0.00432432	0.00136403	0.000990183	0.0292144	0.0141972	0.0063526	0.30495	0.0018626	0.00125864	0.0384771	0.0176813	0.0097103	0.245025	0.133471	1.38921	0.182256	1.73012
OTU_7008	fj372112.1 feces adult twins and mothers; ts9 clone ts9_a01h05 k__bacteria; p__firmicutes; c__clostridia; o__clostridiales; f__lachnospiraceae; g__coprococcus; s__coprococcus eutactus; otu_2111	0.0102196	0.00700644	0.0857171	0.0435701	0.050587	0.00492168	0.002755	0.244494	0.00377415	0.00377427	0.21333	0.00104546	0.00104549	0.104359	8.38754	0.481593	0.369306	0.102299
OTU_4468	dq344914.1 tannerella forsythensis str. rma 7251 k__bacteria; p__bacteroidetes; c__bacteroidia; o__bacteroidales; f__porphyromonadaceae; g__tannerella; s__tannerella forsythia; otu_1032	0.0101747	0.00622231	0.00803345	0.00379504	0.385831	0.0129768	0.00569351	0.371424	0.0305625	0.0163479	0.128134	0.0337714	0.0125525	0.0531287	0.78955	1.2754	3.00376	3.31915
OTU_2959	eu766129.1 pervasive effects antibiotic on human gut microbiota deep sequencing fecal clone b5_285 k__bacteria; p__bacteroidetes; c__bacteroidia; o__bacteroidales; f__bacteroidaceae; g__bacteroides; s__bacteroides uniformis; otu_1011	0.0101542	0.00309263	0.00201191	0.00201197	0.0190264	0.00658866	0.00658885	0.314531	0.00678895	0.00291161	0.218321	0.0105036	0.00579235	0.479024	0.198135	0.648858	0.668583	1.03441
OTU_6555	dq799741.1 human fecal clone rl182_aah32e04 k__bacteria; p__firmicutes; c__clostridia; o__clostridiales; f__lachnospiraceae; g__ruminococcus; s__ruminococcus gnavus; otu_2134	0.010129	0.00462678	0.00136403	0.000990183	0.0387097	0.00853772	0.00274048	0.385035	0.00557804	0.0038411	0.228595	0.00694771	0.0050968	0.324252	0.134666	0.842902	0.550703	0.685925
OTU_832	l16495.1 tannerella forsythensis str. 338 k__bacteria; p__bacteroidetes; c__bacteroidia; o__bacteroidales; f__porphyromonadaceae; g__tannerella; s__tannerella forsythia; otu_1032	0.0101283	0.00335123	0.0113431	0.00792117	0.44448	0.0198923	0.00474438	0.0534516	0.023974	0.00571077	0.0241412	0.0156522	0.00484421	0.179263	1.11994	1.96404	2.36705	1.5454
OTU_1936	gq493179.1 effect diet on human gut microbiome: metagenomic humanized gnotobiotic mice cecal contents mus musculus strain c57bl/6j; pm8t2 clone pm8t2_a02e08 k__bacteria; p__bacteroidetes; c__bacteroidia; o__bacteroidales; f__porphyromonadaceae; g__parabacteroides; s__parabacteroides distasonis; otu_1023	0.0101265	0.00343156	0.00631437	0.00272589	0.196879	0.0015876	0.00158765	0.0170876	0.00628949	0.00294692	0.202702	0.00553698	0.00311942	0.166545	0.62355	0.156777	0.621093	0.546781
OTU_2494	gq047212.1 topographical and temporal human skin microbiome skin buttock clone nbw1010a08c1 k__bacteria; p__bacteroidetes; c__bacteroidia; o__bacteroidales; f__rikenellaceae; g__alistipes; s__alistipes finegoldii; otu_1054	0.010122	0.00409457	0	0	0.0108217	0.00131773	0.00131777	0.0263994	0	0	0.0108217	0.00916091	0.00325683	0.427968	0	0.130185	0	0.905054
OTU_4377	fj675289.1 synecology primary and secondary habitats escherichia coli o157:h7 feedlot surface marc beef cattle feedlot; top 3 cm behind feedbunk west pen 301; was negative stec o157 clone ll141_7j1 k__bacteria; p__bacteroidetes; c__sphingobacteria; o__sphingobacteriales; f__sphingobacteriaceae; g__sphingobacterium; s__sphingobacterium mizutaii; otu_1247	0.0100873	0.00458639	0.00956192	0.00378056	0.465179	0.00270707	0.00185762	0.0750137	0.0165505	0.0117643	0.306919	0.000765158	0.00076518	0.0287148	0.947913	0.268364	1.64072	0.0758534
OTU_1282	gq047212.1 topographical and temporal human skin microbiome skin buttock clone nbw1010a08c1 k__bacteria; p__bacteroidetes; c__bacteroidia; o__bacteroidales; f__rikenellaceae; g__alistipes; s__alistipes finegoldii; otu_1054	0.0100409	0.00393422	0.00132106	0.000906233	0.0209722	0.0025518	0.00172073	0.0475499	0.00276114	0.00200634	0.0567363	0	0	0.00908122	0.131569	0.254141	0.274991	0
OTU_4230	ef399226.1 human fecal clone sjtu_f_13_25 k__bacteria; p__firmicutes; c__clostridia; o__clostridiales; f__lachnospiraceae; g__blautia; s__blautia producta; otu_2095	0.0100364	0.00460627	0.0268436	0.0174891	0.181398	0.0288145	0.0210647	0.196608	0	0	0.0201652	0	0	0.0201652	2.67463	2.87101	0	0
OTU_395	fj372112.1 feces adult twins and mothers; ts9 clone ts9_a01h05 k__bacteria; p__firmicutes; c__clostridia; o__clostridiales; f__lachnospiraceae; g__coprococcus; s__coprococcus eutactus; otu_2111	0.0100238	0.00530532	0.133356	0.0617332	0.0295483	0.0604643	0.0469682	0.148732	0.0129296	0.010297	0.402121	0.06047	0.0356732	0.0879098	13.304	6.0321	1.2899	6.03266
OTU_434	eu762625.1 pervasive effects antibiotic on human gut microbiota deep sequencing fecal clone ax2_437 k__bacteria; p__firmicutes; c__clostridia; o__clostridiales; f__ruminococcaceae; g__clostridium; s__clostridium orbiscindens; otu_2169	0.0100209	0.00418427	0.0135046	0.00395264	0.275606	0.0153217	0.00774081	0.276525	0.0218747	0.00562702	0.0525272	0.0241581	0.0121353	0.141321	1.34764	1.52897	2.18291	2.41077
OTU_4925	ef398650.1 human fecal clone sjtu_f_05_50 k__bacteria; p__firmicutes; c__clostridia; o__clostridiales; f__lachnospiraceae; g__ruminococcus; s__ruminococcus gnavus; otu_2134	0.00999666	0.00590333	0.00423	0.00317219	0.199395	0	0	0.0522426	0.0122878	0.00476996	0.382785	0.00233157	0.00167969	0.112414	0.423142	0	1.22919	0.233235
OTU_687	fj682830.1 synecology primary and secondary habitats escherichia coli o157:h7 fecal marc beef cattle feedlot animal #4351 pen 301; was negative stec o157 clone 8_4j21 k__bacteria; p__firmicutes; c__clostridia; o__clostridiales; f__ruminococcaceae; g__faecalibacterium; s__faecalibacterium prausnitzii; otu_2175	0.00991952	0.00506523	0.00516915	0.00306293	0.215411	0.00683403	0.00454976	0.327425	0.0219364	0.00791826	0.107206	0.026974	0.00850622	0.0494862	0.521109	0.688948	2.21143	2.71928
OTU_140	nr_029147.1 prevotella oulorum str. wph 179; atcc 43324 k__bacteria; p__bacteroidetes; c__bacteroidia; o__bacteroidales; f__prevotellaceae; g__prevotella; s__prevotella oulorum; otu_1046	0.00989369	0.00691995	0.0114724	0.00378184	0.421583	0.0117913	0.00413507	0.408035	0.0304796	0.00729057	0.0263381	0.0251638	0.00537512	0.0476697	1.15957	1.1918	3.08071	2.54341
OTU_872	gu339183.1 pontibacter sp. str. hmd3125 k__bacteria; p__bacteroidetes; c__sphingobacteria; o__sphingobacteriales; f__flexibacteraceae; g__pontibacter; s__pontibacter korlensis; otu_1218	0.00988951	0.00487216	0.000433554	0.000433566	0.0330896	0.00555278	0.00449056	0.259779	0.00670679	0.00300138	0.291844	0.00474129	0.00214202	0.171946	0.0438398	0.561482	0.678173	0.479426
OTU_1802	nz_acuz01000110.1 prevotella oris str. f0302 k__bacteria; p__bacteroidetes; c__bacteroidia; o__bacteroidales; f__prevotellaceae; g__prevotella; s__prevotella oris; otu_1045	0.00988529	0.00316628	0.00382377	0.00177037	0.0544451	0.00111378	0.00111382	0.00793379	0.0013773	0.00137734	0.0110118	0.00681215	0.00483875	0.300214	0.386815	0.112671	0.139328	0.68912
OTU_2475	ef401689.1 human fecal clone sjtu_d_14_48 k__bacteria; p__bacteroidetes; c__bacteroidia; o__bacteroidales; f__porphyromonadaceae; g__parabacteroides; s__parabacteroides distasonis; otu_1023	0.00987071	0.00384073	0.00406638	0.00192296	0.0951532	0.00614653	0.00275253	0.219502	0.00188708	0.00188713	0.0377377	0	0	0.00873148	0.411964	0.622703	0.191179	0
OTU_4419	ef403857.1 human fecal clone sjtu_c_01_46 k__bacteria; p__firmicutes; c__clostridia; o__clostridiales; f__lachnospiraceae; g__coprococcus; s__coprococcus eutactus; otu_2111	0.00986741	0.00273555	0.00301212	0.00173628	0.0229545	0.0025518	0.00172073	0.0168975	0.00494267	0.00494281	0.196375	0.00130107	0.00130111	0.00489591	0.305259	0.258609	0.500908	0.131855
OTU_2622	cp000885.1 clostridium phytofermentans str. isdg k__bacteria; p__firmicutes; c__clostridia; o__clostridiales; f__lachnospiraceae; g__coprococcus; s__clostridium phytofermentans; otu_2108	0.00983242	0.0048774	0.0033969	0.00240239	0.124583	0.0023912	0.00239127	0.0922673	0	0	0.0280881	0.00316639	0.00217514	0.11253	0.34548	0.243196	0	0.322036
OTU_841	nz_abca03000037.1 eubacterium siraeum str. dsm 15702 k__bacteria; p__firmicutes; c__clostridia; o__clostridiales; f__ruminococcaceae; g__eubacterium; s__eubacterium siraeum; otu_2173	0.00982416	0.00503825	0	0	0.0320186	0.00247125	0.00169144	0.0901845	0.00305448	0.00220778	0.115712	0.00416524	0.00340157	0.181	0	0.251548	0.310915	0.42398
OTU_3897	fj893060.1 matriptase_deficient mice exhibit ichthyotic selective shift skin microbiota hm2; ear punch biopsy c57bl/6j (st14 hypo/_) mouse (2 months) clone nbt15d03 k__bacteria; p__proteobacteria; c__epsilonproteobacteria; o__campylobacterales; f__helicobacteraceae; g__helicobacter; s__helicobacter hepaticus; otu_3347	0.00978403	0.00487262	0	0	0.028538	0.00109765	0.00109768	0.0479911	0	0	0.028538	0	0	0.028538	0	0.112188	0	0
OTU_1155	ab429503.1 prevotella falsenii str. 04043 (= jcm 15123) k__bacteria; p__bacteroidetes; c__bacteroidia; o__bacteroidales; f__prevotellaceae; g__prevotella; s__prevotella falsenii; otu_1038	0.00973377	0.00332965	0.0255136	0.00742579	0.0327135	0.00845273	0.00564989	0.423458	0.0189631	0.0032157	0.0293532	0.0269718	0.00985068	0.0557706	2.62114	0.868393	1.94818	2.77096
OTU_3799	gq009520.1 topographical and temporal human skin microbiome skin plantar heel clone nbw777e10c1 k__bacteria; p__bacteroidetes; c__sphingobacteria; o__sphingobacteriales; f__flammeovirgaceae; g__sporocytophaga; otu_1202s__sporocytophaga (species unknown);	0.00973251	0.00464629	0	0	0.0239636	0.00367127	0.00192218	0.120411	0.00533917	0.00246572	0.206276	0.035678	0.00889245	0.00842878	0	0.377217	0.548592	3.66586
OTU_5525	eu768543.1 pervasive effects antibiotic on human gut microbiota deep sequencing fecal clone c5_594 k__bacteria; p__bacteroidetes; c__bacteroidia; o__bacteroidales; f__rikenellaceae; g__alistipes; s__alistipes finegoldii; otu_1054	0.009731	0.00552547	0.00381683	0.00202502	0.162909	0.0371929	0.00925264	0.00916087	0.0317614	0.0111861	0.0456503	0.0583368	0.0219981	0.0217123	0.392234	3.82211	3.26395	5.99494
OTU_1042	dq680836.1 pedobacter koreensis str. jip14 k__bacteria; p__bacteroidetes; c__sphingobacteria; o__sphingobacteriales; f__sphingobacteriaceae; g__parapedobacter; otu_1242s__parapedobacter (species unknown);	0.00968779	0.00388684	0.00230139	0.00230146	0.0581123	0.004439	0.00342101	0.160869	0	0	0.010351	0	0	0.010351	0.237556	0.458206	0	0
OTU_2301	dq804234.1 human fecal clone rl187_aah70f06 k__bacteria; p__firmicutes; c__clostridia; o__clostridiales; f__lachnospiraceae; g__blautia; s__blautia producta; otu_2095	0.00966693	0.00516284	0.0414935	0.0142133	0.0234819	0.00103842	0.00103845	0.0577702	0.0195968	0.00684902	0.129687	0.0409337	0.023623	0.104697	4.29231	0.10742	2.02719	4.23441
OTU_5278	ab429506.1 prevotella falsenii str. 04113 (= jcm 15126) k__bacteria; p__bacteroidetes; c__bacteroidia; o__bacteroidales; f__prevotellaceae; g__prevotella; s__prevotella falsenii; otu_1038	0.00965737	0.00376341	0.00238208	0.00160623	0.0446112	0	0	0.00880672	0	0	0.00880672	0.0256702	0.00567726	0.0140483	0.246659	0	0	2.6581
OTU_1655	aj582085.1 ahrensia sp. dfl_33 k__bacteria; p__proteobacteria; c__alphaproteobacteria; o__rhizobiales; f__phyllobacteriaceae; g__ahrensia; otu_2579s__ahrensia (species unknown);	0.00964067	0.00520645	0.00696314	0.00696335	0.380503	0	0	0.0387665	0	0	0.0387665	0	0	0.0387665	0.722267	0	0	0
OTU_3401	ef400793.1 human fecal clone sjtu_d_01_59 k__bacteria; p__bacteroidetes; c__bacteroidia; o__bacteroidales; f__porphyromonadaceae; g__odoribacter; otu_1020s__odoribacter (species unknown);	0.00963486	0.00376051	0	0	0.00888486	0.00143283	0.00143287	0.0268639	0.00275459	0.00275467	0.0770551	0.0139888	0.00605576	0.273795	0	0.148713	0.285899	1.45189
OTU_7312	dq805119.1 human fecal clone rl249_aaj81d11 k__bacteria; p__bacteroidetes; c__bacteroidia; o__bacteroidales; f__rikenellaceae; g__alistipes; s__alistipes finegoldii; otu_1054	0.00960348	0.00428826	0.00712893	0.00481635	0.352429	0.00564786	0.00441023	0.263414	0.00907856	0.00451726	0.466798	0.0264533	0.00527269	0.0106533	0.742328	0.588105	0.94534	2.75455
OTU_2472	dq680836.1 pedobacter koreensis str. jip14 k__bacteria; p__bacteroidetes; c__sphingobacteria; o__sphingobacteriales; f__sphingobacteriaceae; g__parapedobacter; otu_1242s__parapedobacter (species unknown);	0.00959017	0.00391511	0.0052707	0.00198945	0.168001	0.00940892	0.0037707	0.48685	0.00483791	0.00398084	0.201927	0.00104546	0.00104549	0.0232938	0.549594	0.981101	0.504466	0.109013
OTU_5265	eu656045.1 influence dietary flavonoid_containing extracts on gut microbiota mouse feces clone 5.37f k__bacteria; p__bacteroidetes; c__bacteroidia; o__bacteroidales; f__porphyromonadaceae; g__odoribacter; otu_1020s__odoribacter (species unknown);	0.00956921	0.00298041	0.00407581	0.00250686	0.0861744	0.00739627	0.00519832	0.360166	0.00156271	0.00106247	0.00952656	0.00817117	0.00367409	0.385185	0.425929	0.772924	0.163306	0.853902
OTU_3137	dq809619.1 human fecal clone rl184_aan81f06 k__bacteria; p__firmicutes; c__clostridia; o__clostridiales; f__lachnospiraceae; g__roseburia; s__roseburia faecis; otu_2132	0.0095275	0.00435566	0.0183205	0.00662649	0.139727	0.0163788	0.00630932	0.190589	0.0259287	0.00649853	0.023876	0.0393602	0.01309	0.0208586	1.92291	1.7191	2.72146	4.13122
OTU_2090	eu771931.1 southern three_banded armadillo feces clone arma_aaj53b03 k__bacteria; p__firmicutes; c__clostridia; o__clostridiales; f__ruminococcaceae; g__faecalibacterium; s__faecalibacterium prausnitzii; otu_2175	0.00948407	0.00486683	0.00416282	0.00244132	0.169515	0	0	0.0320941	0.0082449	0.00569942	0.435091	0	0	0.0320941	0.438928	0	0.869342	0
OTU_6482	dq799741.1 human fecal clone rl182_aah32e04 k__bacteria; p__firmicutes; c__clostridia; o__clostridiales; f__lachnospiraceae; g__ruminococcus; s__ruminococcus gnavus; otu_2134	0.00946174	0.0043937	0.00109476	0.00109479	0.0390558	0.00395698	0.00209751	0.135183	0.00136949	0.00136953	0.0462926	0.00234652	0.0015933	0.071071	0.115704	0.418208	0.14474	0.248001
OTU_4826	nr_025567.1 clostridium bolteae str. 16351; atcc baa_613 k__bacteria; p__firmicutes; c__clostridia; o__clostridiales; f__lachnospiraceae; g__clostridium; s__clostridium bolteae; otu_2102	0.00945731	0.00443729	0.0115679	0.00588752	0.388668	0.0111114	0.00859522	0.43289	0.00110595	0.00110598	0.0407064	0.00141387	0.00141391	0.0490753	1.22317	1.17491	0.116941	0.1495
OTU_2097	dq797487.1 human fecal clone rl248_aaj00a02 k__bacteria; p__firmicutes; c__clostridia; o__clostridiales; f__lachnospiraceae; g__roseburia; s__roseburia faecis; otu_2132	0.00945623	0.00477278	0.000867107	0.000867133	0.045236	0.00109765	0.00109768	0.0509688	0.00287823	0.00199352	0.108364	0	0	0.0300936	0.0916969	0.116077	0.304374	0
OTU_4609	fj673646.1 synecology primary and secondary habitats escherichia coli o157:h7 fecal marc beef cattle feedlot animal #4262 pen 301; was positive stec o157 clone 130_5n7 k__bacteria; p__bacteroidetes; c__bacteroidia; o__bacteroidales; f__prevotellaceae; g__prevotella; s__prevotella copri; otu_1037	0.00943715	0.00470015	0	0	0.0285447	0.00600294	0.00278435	0.268025	0	0	0.0285447	0.00315944	0.00227165	0.12096	0	0.636097	0	0.334788
OTU_3596	dq344914.1 tannerella forsythensis str. rma 7251 k__bacteria; p__bacteroidetes; c__bacteroidia; o__bacteroidales; f__porphyromonadaceae; g__tannerella; s__tannerella forsythia; otu_1032	0.00943345	0.00440588	0.0117065	0.00319249	0.340081	0.0275358	0.00887014	0.0405861	0.0255046	0.00749967	0.039067	0.0258764	0.00785562	0.0407526	1.24095	2.91895	2.70363	2.74305
OTU_5672	af028351.1 clostridium indolis cm971 k__bacteria; p__firmicutes; c__clostridia; o__clostridiales; f__lachnospiraceae; g__anaerostipes; s__anaerostipes caccae; otu_2091	0.00941142	0.00566838	0.0381612	0.0146025	0.0399974	0.0243375	0.00970635	0.0989035	0.0153187	0.00974623	0.302774	0.0320191	0.0207589	0.152418	4.05478	2.58596	1.62767	3.40215
OTU_1874	nz_abfk02000016.1 alistipes putredinis str. dsm 17216 k__bacteria; p__bacteroidetes; c__bacteroidia; o__bacteroidales; f__rikenellaceae; g__alistipes; s__alistipes putredinis; otu_1055	0.00937946	0.00486664	0	0	0.0334732	0.00131773	0.00131777	0.062043	0.00110595	0.00110598	0.0557728	0.00322248	0.00322257	0.151466	0	0.140491	0.117912	0.343568
OTU_6447	ay643083.1 isolation finegoldii blood two patients colon cancer alistipes finegoldii; clone 3 k__bacteria; p__bacteroidetes; c__bacteroidia; o__bacteroidales; f__rikenellaceae; g__alistipes; s__alistipes finegoldii; otu_1054	0.00937917	0.00437903	0.00489735	0.0025619	0.19328	0	0	0.021763	0	0	0.021763	0.00332711	0.00185583	0.108234	0.522152	0	0	0.354734
OTU_946	ay975557.1 human ascending colon mucosal biopsy clone na62 k__bacteria; p__firmicutes; c__clostridia; o__clostridiales; f__lachnospiraceae; g__blautia; s__blautia producta; otu_2095	0.00933323	0.00412827	0.0145762	0.0088931	0.29909	0.00263546	0.00263554	0.0926331	0.00233381	0.00157444	0.063706	0	0	0.0169995	1.56175	0.282374	0.250054	0
OTU_824	ac149043.3 fosmid clone clone zdt_44a23 k__bacteria; p__bacteroidetes; c__sphingobacteria; o__sphingobacteriales; f__flexibacteraceae; g__pontibacter; s__pontibacter korlensis; otu_1218	0.00933164	0.0031541	0.0215001	0.00711662	0.0661308	0.0185973	0.00792754	0.144613	0.0515068	0.00821358	4.34664e-05	0.0212379	0.00856877	0.102857	2.304	1.99293	5.51959	2.2759
OTU_5679	gq047212.1 topographical and temporal human skin microbiome skin buttock clone nbw1010a08c1 k__bacteria; p__bacteroidetes; c__bacteroidia; o__bacteroidales; f__rikenellaceae; g__alistipes; s__alistipes finegoldii; otu_1054	0.00932436	0.00258384	0.00307502	0.00207329	0.0362505	0	0	0.000778998	0.00207778	0.00142188	0.0111786	0	0	0.000778998	0.329783	0	0.222834	0
OTU_1095	gu233446.1 porphyromonas crevioricanis str. num 402 k__bacteria; p__bacteroidetes; c__bacteroidia; o__bacteroidales; f__porphyromonadaceae; g__porphyromonas; s__porphyromonas crevioricanis; otu_1027	0.00931501	0.00336469	0.00536324	0.00328483	0.204857	0.0165659	0.00872845	0.223252	0.0267092	0.00889015	0.040421	0.00728252	0.00428774	0.356387	0.575764	1.77841	2.86733	0.781805
OTU_6133	dq803606.1 human fecal clone rl251_aaj88a11 k__bacteria; p__firmicutes; c__clostridia; o__clostridiales; f__lachnospiraceae; g__blautia; s__blautia producta; otu_2095	0.00923604	0.00379811	0.00160826	0.00121465	0.0344312	0.00992866	0.00432056	0.452628	0.00464348	0.00266278	0.166442	0	0	0.0118097	0.174128	1.07499	0.502757	0
OTU_4582	nz_abgd02000021.1 anaerotruncus colihominis str. dsm 17241 k__bacteria; p__firmicutes; c__clostridia; o__clostridiales; f__ruminococcaceae; g__anaerotruncus; s__anaerotruncus colihominis; otu_2164	0.00922631	0.00551903	0.00956216	0.00384175	0.480308	0.00635527	0.00312137	0.327557	0	0	0.0543668	0.00900238	0.00554786	0.488715	1.0364	0.68882	0	0.97573
OTU_661	am420069.1 noma subgingival plaque clone 301e09(oral) k__bacteria; p__bacteroidetes; c__bacteroidia; o__bacteroidales; f__prevotellaceae; g__prevotella; s__prevotella veroralis; otu_1051	0.00922329	0.00319259	0.0157856	0.00521986	0.147557	0.0266257	0.00611976	0.00972088	0.0285751	0.00812324	0.0186231	0.0204817	0.00397543	0.0189789	1.71149	2.88679	3.09815	2.22065
OTU_1130	eu118950.1 corrosive consortia pipelines mexico corroded gas pipeline biofilm clone 36 k__bacteria; p__firmicutes; c__clostridia; o__clostridiales; f__lachnospiraceae; g__clostridium; s__clostridium celerecrescens; otu_2103	0.00920301	0.00406644	0.00397497	0.00293132	0.154146	0.00286566	0.00286574	0.10799	0.000688648	0.000688669	0.0254794	0.00186595	0.001866	0.0576207	0.43192	0.311383	0.0748286	0.202754
OTU_5301	ef096855.1 mouse cecum clone swpt13_aaa01g04 k__bacteria; p__bacteroidetes; c__bacteroidia; o__bacteroidales; f__bacteroidaceae; g__bacteroides; s__bacteroides uniformis; otu_1011	0.00918726	0.00463424	0.00239092	0.0016121	0.0899428	0.0015876	0.00158765	0.0675342	0	0	0.0300226	0.00655914	0.00359522	0.329234	0.260244	0.172805	0	0.713939
OTU_890	ab267714.1 pocheonia terrae str. jip 13 k__bacteria; p__bacteroidetes; c__sphingobacteria; o__sphingobacteriales; f__sphingobacteriaceae; g__olivibacter; otu_1241s__olivibacter (species unknown);	0.00917129	0.00430903	0.0100409	0.00336977	0.43757	0.00594003	0.00281992	0.268401	0.0106414	0.00599677	0.422012	0	0	0.0223713	1.09482	0.647676	1.16029	0
OTU_988	ay980359.1 human rectum mucosal biopsy clone n023 k__bacteria; p__firmicutes; c__clostridia; o__clostridiales; f__lachnospiraceae; g__roseburia; s__roseburia faecis; otu_2132	0.00916305	0.00453594	0	0	0.0278541	0.00263546	0.00263554	0.113237	0.0169484	0.00807042	0.204705	0.0122878	0.00839181	0.373165	0	0.287619	1.84964	1.34101
OTU_330	gq898554.1 diets enriched fructans and/or can alter dominant fecal humans but do so non_consistent manner feces human fos and soy protein supplemented diet clone s3_79 k__bacteria; p__firmicutes; c__clostridia; o__clostridiales; f__lachnospiraceae; g__ruminococcus; s__ruminococcus gnavus; otu_2134	0.00912274	0.00409106	0.0364882	0.0265707	0.159884	0	0	0.0181351	0.0165983	0.00966373	0.241856	0.0277635	0.0123937	0.0836259	3.9997	0	1.81945	3.04333
OTU_7042	dq344916.1 tannerella forsythensis str. rma 8360 k__bacteria; p__bacteroidetes; c__bacteroidia; o__bacteroidales; f__porphyromonadaceae; g__tannerella; s__tannerella forsythia; otu_1032	0.0090827	0.00482949	0.038961	0.00857404	0.00303085	0.0263643	0.00887375	0.0506091	0.0182125	0.00854475	0.181179	0.0260258	0.00896486	0.0551552	4.28958	2.90269	2.00519	2.86542
OTU_2631	dq808788.1 human fecal clone rl243_aai85c06 k__bacteria; p__firmicutes; c__clostridia; o__clostridiales; f__ruminococcaceae; g__faecalibacterium; s__faecalibacterium prausnitzii; otu_2175	0.00902769	0.0047913	0.00420144	0.00283573	0.197683	0	0	0.0364077	0.00596162	0.00342223	0.303872	0.00104546	0.00104549	0.0589099	0.465394	0	0.660371	0.115805
OTU_6184	dq809619.1 human fecal clone rl184_aan81f06 k__bacteria; p__firmicutes; c__clostridia; o__clostridiales; f__lachnospiraceae; g__roseburia; s__roseburia faecis; otu_2132	0.00898871	0.0042256	0.0267409	0.0080291	0.0316018	0.0169983	0.00727308	0.17566	0.0186397	0.00407511	0.0571923	0.0357758	0.0147346	0.047241	2.97494	1.89107	2.07368	3.98008
OTU_2043	dq344916.1 tannerella forsythensis str. rma 8360 k__bacteria; p__bacteroidetes; c__bacteroidia; o__bacteroidales; f__porphyromonadaceae; g__tannerella; s__tannerella forsythia; otu_1032	0.00898635	0.00407766	0.188557	0.0402074	0.000102111	0.0810062	0.0245351	0.00419342	0.0578937	0.0164866	0.00434957	0.0960828	0.0204263	0.00019363	20.9826	9.01437	6.4424	10.6921
OTU_365	dq344916.1 tannerella forsythensis str. rma 8360 k__bacteria; p__bacteroidetes; c__bacteroidia; o__bacteroidales; f__porphyromonadaceae; g__tannerella; s__tannerella forsythia; otu_1032	0.00894556	0.00481083	0.000867107	0.000867133	0.0563029	0.00382403	0.00267363	0.18109	0.00174813	0.00174818	0.0868208	0.000783208	0.000783231	0.0540795	0.0969315	0.427478	0.195419	0.0875527
OTU_1564	acuz02000034.1 prevotella oris str. f0302 k__bacteria; p__bacteroidetes; c__bacteroidia; o__bacteroidales; f__prevotellaceae; g__prevotella; s__prevotella oris; otu_1045	0.00894314	0.00342494	0.000433554	0.000433566	0.0109904	0.00125559	0.00125562	0.0233503	0	0	0.00797132	0.003853	0.00210477	0.109335	0.0484789	0.140397	0	0.430833
OTU_2284	gq047212.1 topographical and temporal human skin microbiome skin buttock clone nbw1010a08c1 k__bacteria; p__bacteroidetes; c__bacteroidia; o__bacteroidales; f__rikenellaceae; g__alistipes; s__alistipes finegoldii; otu_1054	0.00890421	0.00344776	0	0	0.00849202	0	0	0.00849202	0.00132128	0.00132132	0.0260353	0.00520688	0.00287657	0.209545	0	0	0.148389	0.584766
OTU_3278	dq804244.1 human fecal clone rl187_aah70g07 k__bacteria; p__firmicutes; c__clostridia; o__clostridiales; f__lachnospiraceae; g__blautia; s__blautia producta; otu_2095	0.0088848	0.00399054	0.00151062	0.00151066	0.0489754	0.00111947	0.0011195	0.0371613	0.00120372	0.00120375	0.0394331	0.00813987	0.00658096	0.461884	0.170023	0.125998	0.135481	0.916157
OTU_4247	gu455039.1 understanding short_chain fatty acids accumulation enhanced alkaline digestion: kinetics microbiology anaerobic fermentation reactor waste activated sludge ambient and ph 10.0 clone ambient_alkaline_56 k__bacteria; p__tenericutes; c__erysipelotrichi; o__erysipelotrichales; f__erysipelotrichaceae; g__psb_m_3; otu_4215s__psb_m_3 (species unknown);	0.0088722	0.00518106	0	0	0.0504348	0	0	0.0504348	0	0	0.0504348	0	0	0.0504348	0	0	0	0
OTU_4200	ay982336.1 human sigmoid colon mucosal biopsy clone mj34 k__bacteria; p__bacteroidetes; c__bacteroidia; o__bacteroidales; f__porphyromonadaceae; g__parabacteroides; s__parabacteroides distasonis; otu_1023	0.00886531	0.00411816	0.0204806	0.00352349	0.0217055	0.00512562	0.00219836	0.215814	0.00338723	0.00234903	0.13014	0.0118554	0.00290512	0.279507	2.3102	0.578165	0.382077	1.33728
OTU_4931	gq047212.1 topographical and temporal human skin microbiome skin buttock clone nbw1010a08c1 k__bacteria; p__bacteroidetes; c__bacteroidia; o__bacteroidales; f__rikenellaceae; g__alistipes; s__alistipes finegoldii; otu_1054	0.00886097	0.00507515	0.000547381	0.000547397	0.058807	0	0	0.0473808	0.00120372	0.00120375	0.0781167	0	0	0.0473808	0.0617744	0	0.135845	0
OTU_879	gq047212.1 topographical and temporal human skin microbiome skin buttock clone nbw1010a08c1 k__bacteria; p__bacteroidetes; c__bacteroidia; o__bacteroidales; f__rikenellaceae; g__alistipes; s__alistipes finegoldii; otu_1054	0.00885301	0.00437722	0.00245291	0.00128917	0.0873432	0.0111393	0.00497819	0.366721	0	0	0.0277193	0.00303968	0.00160074	0.112694	0.277071	1.25825	0	0.343349
OTU_3445	acuz02000034.1 prevotella oris str. f0302 k__bacteria; p__bacteroidetes; c__bacteroidia; o__bacteroidales; f__prevotellaceae; g__prevotella; s__prevotella oris; otu_1045	0.00883893	0.00349869	0.00911062	0.00309225	0.477062	0.00838507	0.00444167	0.468373	0.0229209	0.00598535	0.0272425	0.00415123	0.00235353	0.139124	1.03074	0.948653	2.59318	0.469653
OTU_1157	am420069.1 noma subgingival plaque clone 301e09(oral) k__bacteria; p__bacteroidetes; c__bacteroidia; o__bacteroidales; f__prevotellaceae; g__prevotella; s__prevotella veroralis; otu_1051	0.00881495	0.00339686	0.00154736	0.00154741	0.032203	0.00703017	0.00268035	0.341988	0.00558564	0.00352723	0.258218	0.0219267	0.00734867	0.0597798	0.175539	0.797528	0.633655	2.48745
OTU_6910	gq022485.1 topographical and temporal human skin microbiome skin axillary vault clone nbu313d08c1 k__bacteria; p__bacteroidetes; c__bacteroidia; o__bacteroidales; f__porphyromonadaceae; g__dysgonomonas; s__dysgonomonas gadei; otu_1018	0.00881461	0.00624876	0.0100999	0.00484857	0.436192	0.00812739	0.00478818	0.465612	0.0261763	0.0146528	0.143768	0.0339309	0.0132209	0.0499572	1.14582	0.922036	2.96965	3.84939
OTU_5857	dq344916.1 tannerella forsythensis str. rma 8360 k__bacteria; p__bacteroidetes; c__bacteroidia; o__bacteroidales; f__porphyromonadaceae; g__tannerella; s__tannerella forsythia; otu_1032	0.00879279	0.00340327	0.00350174	0.00203389	0.0978325	0.0300323	0.0109824	0.0390943	0.0135854	0.00466522	0.207738	0.00357496	0.00200666	0.100082	0.398251	3.41556	1.54506	0.406579
OTU_4194	gq047212.1 topographical and temporal human skin microbiome skin buttock clone nbw1010a08c1 k__bacteria; p__bacteroidetes; c__bacteroidia; o__bacteroidales; f__rikenellaceae; g__alistipes; s__alistipes finegoldii; otu_1054	0.00876956	0.00353307	0.00075531	0.000755332	0.0185828	0	0	0.0105864	0.00197707	0.00197712	0.0537722	0.0048426	0.00266434	0.192216	0.0861286	0	0.225447	0.552205
OTU_1816	eu455093.1 innate immunity and intestinal microbiota type 1 diabetes mouse cecum clone h75n1_99b08 k__bacteria; p__bacteroidetes; c__bacteroidia; o__bacteroidales; f__bacteroidaceae; g__bacteroides; s__bacteroides uniformis; otu_1011	0.00876257	0.00403899	0.0137906	0.00406187	0.194769	0.0214263	0.00587564	0.0447691	0.00854047	0.00732628	0.48953	0.00617638	0.00246266	0.295039	1.57381	2.44521	0.974654	0.704859
OTU_3476	dq344916.1 tannerella forsythensis str. rma 8360 k__bacteria; p__bacteroidetes; c__bacteroidia; o__bacteroidales; f__porphyromonadaceae; g__tannerella; s__tannerella forsythia; otu_1032	0.00874939	0.00397183	0	0	0.0191865	0.00131773	0.00131777	0.044788	0	0	0.0191865	0.00483639	0.0023581	0.203014	0	0.150608	0	0.552769
OTU_4979	eu453567.1 innate immunity and intestinal microbiota type 1 diabetes mouse cecum clone h78s1_06f12 k__bacteria; p__bacteroidetes; c__bacteroidia; o__bacteroidales; f__bacteroidaceae; g__bacteroides; s__bacteroides acidifaciens; otu_993	0.00874224	0.00419428	0.0161597	0.00510339	0.136791	0.00436932	0.00186435	0.175536	0.00434822	0.0023056	0.184265	0	0	0.024473	1.84846	0.499794	0.49738	0
OTU_1152	acuz02000034.1 prevotella oris str. f0302 k__bacteria; p__bacteroidetes; c__bacteroidia; o__bacteroidales; f__prevotellaceae; g__prevotella; s__prevotella oris; otu_1045	0.00871089	0.00313144	0	0	0.00543722	0.0100688	0.0040889	0.397248	0.00838548	0.00335999	0.472078	0.0155533	0.00449098	0.112253	0	1.15588	0.962643	1.78549
OTU_1551	fj881174.1 diets enriched oat or temporally and alter fecal rat feces animal fed wheat bran diet; day 28 clone r_8161 k__bacteria; p__tm7 (candidate division) ; c__tm7 (candidate division) _3; o__cw040; f__f16; otu_4381g__tm7 (candidate division) ;	0.00870987	0.00430082	0.00347895	0.00192982	0.139555	0	0	0.027573	0.00899681	0.00343418	0.479445	0.00494035	0.00184696	0.214613	0.399426	0	1.03294	0.567213
OTU_4375	dq344916.1 tannerella forsythensis str. rma 8360 k__bacteria; p__bacteroidetes; c__bacteroidia; o__bacteroidales; f__porphyromonadaceae; g__tannerella; s__tannerella forsythia; otu_1032	0.00870747	0.00367648	0.0341607	0.00965216	0.0110044	0.0115133	0.00392339	0.303493	0.0175288	0.00557719	0.100102	0.0194795	0.00567816	0.0627708	3.92315	1.32223	2.01308	2.23711
OTU_5093	fj368777.1 feces adult twins and mothers; ts49 clone ts49_a04d07 k__bacteria; p__firmicutes; c__clostridia; o__clostridiales; f__lachnospiraceae; g__blautia; s__blautia producta; otu_2095	0.00869406	0.0031663	0.0080325	0.00409694	0.449745	0.00143283	0.00143287	0.0242268	0.0017723	0.00177235	0.0347895	0.00721731	0.00353604	0.379313	0.923906	0.164806	0.203851	0.830142
OTU_4583	gq492564.1 effect diet on human gut microbiome: metagenomic humanized gnotobiotic mice cecal contents mus musculus strain c57bl/6j; pm9t2 clone pm9t2_a03f08 k__bacteria; p__firmicutes; c__clostridia; o__clostridiales; f__lachnospiraceae; g__clostridium; s__clostridium bolteae; otu_2102	0.00867357	0.00364622	0.00120738	0.00120741	0.0324031	0.0175444	0.0112142	0.229924	0.00579772	0.00397577	0.29965	0.0149783	0.00771718	0.233951	0.139202	2.02274	0.668436	1.72689
OTU_546	acuz02000034.1 prevotella oris str. f0302 k__bacteria; p__bacteroidetes; c__bacteroidia; o__bacteroidales; f__prevotellaceae; g__prevotella; s__prevotella oris; otu_1045	0.00866143	0.0024528	0.00224499	0.00120634	0.014153	0.0132102	0.00553074	0.230052	0.00656765	0.00310329	0.300936	0.00577204	0.00305742	0.234405	0.259193	1.52518	0.758264	0.666407
OTU_2719	fj676335.1 synecology primary and secondary habitats escherichia coli o157:h7 fecal marc beef cattle feedlot animal #4225 pen 301; was negative stec o157 clone 3_7b9 k__bacteria; p__bacteroidetes; c__bacteroidia; o__bacteroidales; f__prevotellaceae; g__prevotella; s__prevotella copri; otu_1037	0.00863988	0.00601256	0.0098103	0.0033838	0.433419	0.0218039	0.00898276	0.118087	0.0247374	0.00657276	0.0422184	0.0102834	0.00317879	0.40564	1.13547	2.52363	2.86316	1.19023
OTU_3851	gq047212.1 topographical and temporal human skin microbiome skin buttock clone nbw1010a08c1 k__bacteria; p__bacteroidetes; c__bacteroidia; o__bacteroidales; f__rikenellaceae; g__alistipes; s__alistipes finegoldii; otu_1054	0.00855151	0.00403457	0.0258163	0.00842043	0.0389625	0.0186512	0.00827375	0.142204	0.00830551	0.0036632	0.4822	0.00895514	0.0042629	0.472897	3.01892	2.18104	0.971233	1.0472
OTU_2940	nz_abgd02000032.1 anaerotruncus colihominis str. dsm 17241 k__bacteria; p__firmicutes; c__clostridia; o__clostridiales; f__ruminococcaceae; g__anaerotruncus; s__anaerotruncus colihominis; otu_2164	0.0085476	0.0034273	0.00152765	0.0015277	0.0373627	0.00319063	0.00226573	0.102872	0.000988533	0.000988562	0.0227978	0	0	0.0103167	0.178723	0.373278	0.11565	0
OTU_7405	cp000885.1 clostridium phytofermentans str. isdg k__bacteria; p__firmicutes; c__clostridia; o__clostridiales; f__lachnospiraceae; g__coprococcus; s__clostridium phytofermentans; otu_2108	0.00854371	0.00412536	0.0258601	0.0077092	0.0301423	0.0090368	0.00476576	0.469176	0.00620944	0.00305903	0.326952	0.0103418	0.00469935	0.388188	3.0268	1.05771	0.726785	1.21046
OTU_1118	dq804234.1 human fecal clone rl187_aah70f06 k__bacteria; p__firmicutes; c__clostridia; o__clostridiales; f__lachnospiraceae; g__blautia; s__blautia producta; otu_2095	0.00851519	0.00340941	0.00716577	0.00372822	0.395937	0.0252036	0.00754153	0.028062	0.00941072	0.00339841	0.42706	0.016716	0.00731483	0.160291	0.841529	2.95984	1.10517	1.96308
OTU_2750	eu768543.1 pervasive effects antibiotic on human gut microbiota deep sequencing fecal clone c5_594 k__bacteria; p__bacteroidetes; c__bacteroidia; o__bacteroidales; f__rikenellaceae; g__alistipes; s__alistipes finegoldii; otu_1054	0.00848622	0.00486813	0.00120738	0.00120741	0.0804071	0	0	0.0476235	0.0055371	0.00244293	0.296814	0	0	0.0476235	0.142275	0	0.652481	0
OTU_2995	nr_024719.1 clostridium hylemonae str. tn_272; jcm 10539 k__bacteria; p__firmicutes; c__clostridia; o__clostridiales; f__lachnospiraceae; g__clostridium; s__clostridium hylemonae; otu_2104	0.00847235	0.00465444	0	0	0.041171	0	0	0.041171	0	0	0.041171	0	0	0.041171	0	0	0	0
OTU_6018	ef401494.1 human fecal clone sjtu_d_11_48 k__bacteria; p__bacteroidetes; c__bacteroidia; o__bacteroidales; f__porphyromonadaceae; g__parabacteroides; s__parabacteroides distasonis; otu_1023	0.00847131	0.00431938	0.00577216	0.00221337	0.291862	0.00239386	0.00162063	0.100633	0.0672505	0.0325369	0.0435417	0.00446123	0.00235482	0.211862	0.681377	0.282584	7.93862	0.526629
OTU_3101	dq905548.1 human fecal clone 014b_b3 k__bacteria; p__bacteroidetes; c__bacteroidia; o__bacteroidales; f__porphyromonadaceae; g__parabacteroides; s__parabacteroides distasonis; otu_1023	0.00846075	0.00272	0.00511773	0.00330191	0.221427	0.00643797	0.00290465	0.30814	0.0243633	0.00807082	0.0376248	0.0117633	0.00473994	0.275904	0.604879	0.760922	2.87957	1.39033
OTU_2917	dq344916.1 tannerella forsythensis str. rma 8360 k__bacteria; p__bacteroidetes; c__bacteroidia; o__bacteroidales; f__porphyromonadaceae; g__tannerella; s__tannerella forsythia; otu_1032	0.00843975	0.00351617	0.00154736	0.00154741	0.0432693	0.00239386	0.00162063	0.0663253	0.00269281	0.00144393	0.0723889	0	0	0.0126389	0.183343	0.283641	0.319063	0
OTU_2163	dq808788.1 human fecal clone rl243_aai85c06 k__bacteria; p__firmicutes; c__clostridia; o__clostridiales; f__ruminococcaceae; g__faecalibacterium; s__faecalibacterium prausnitzii; otu_2175	0.00843899	0.00398032	0	0	0.0227502	0.00370893	0.00262331	0.165928	0.0328159	0.0139434	0.0534366	0.021781	0.0119636	0.150718	0	0.4395	3.88861	2.581
OTU_7307	dq799741.1 human fecal clone rl182_aah32e04 k__bacteria; p__firmicutes; c__clostridia; o__clostridiales; f__lachnospiraceae; g__ruminococcus; s__ruminococcus gnavus; otu_2134	0.00843885	0.00349241	0.00957921	0.00445445	0.421091	0.0054206	0.00251012	0.245083	0.00996457	0.00432533	0.393148	0.00104546	0.00104549	0.0274132	1.13513	0.642339	1.1808	0.123886
OTU_4738	ab040496.1 oscillospira guilliermondii k__bacteria; p__firmicutes; c__clostridia; o__clostridiales; f__ruminococcaceae; g__oscillospira; s__oscillospira guilliermondii; otu_2177	0.00842094	0.00323531	0.00162888	0.00162892	0.0370539	0.0037829	0.00258969	0.137559	0.000988533	0.000988562	0.0194211	0.00539528	0.00335583	0.261495	0.193432	0.449225	0.11739	0.640698
OTU_6866	fj673986.1 synecology primary and secondary habitats escherichia coli o157:h7 fecal marc beef cattle feedlot animal #4262 pen 301; was positive stec o157 clone 130_6n9 k__bacteria; p__firmicutes; c__clostridia; o__clostridiales; f__lachnospiraceae; g__blautia; s__ruminococcus obeum; otu_2096	0.00839674	0.00496026	0	0	0.0522994	0.136929	0.0421217	0.00307124	0.00287561	0.00204923	0.157383	0.00979521	0.00661964	0.433644	0	16.3074	0.342467	1.16655
OTU_7457	gq493214.1 effect diet on human gut microbiome: metagenomic humanized gnotobiotic mice cecal contents mus musculus strain c57bl/6j; pm8 clone pm8_a02e08 k__bacteria; p__firmicutes; c__clostridia; o__clostridiales; f__lachnospiraceae; g__clostridium; s__clostridium bolteae; otu_2102	0.00836674	0.00391424	0.000867107	0.000867133	0.0373754	0.00354883	0.00185711	0.139054	0.00110595	0.00110598	0.0440182	0.00104546	0.00104549	0.0422197	0.103637	0.42416	0.132184	0.124954
OTU_225	eu768543.1 pervasive effects antibiotic on human gut microbiota deep sequencing fecal clone c5_594 k__bacteria; p__bacteroidetes; c__bacteroidia; o__bacteroidales; f__rikenellaceae; g__alistipes; s__alistipes finegoldii; otu_1054	0.00836298	0.00322803	0.0052241	0.00184319	0.203755	0.00221143	0.00149104	0.0488114	0.0074045	0.00344892	0.420537	0.0147629	0.00587223	0.174952	0.62467	0.264431	0.88539	1.76527
OTU_865	fj363935.1 feces adult twins and mothers; ts150 clone ts150_a01b02 k__bacteria; p__firmicutes; c__clostridia; o__clostridiales; f__lachnospiraceae; g__ruminococcus; s__ruminococcus gnavus; otu_2134	0.0083321	0.00337616	0.00700386	0.00337108	0.39165	0.0289205	0.0115477	0.0505446	0.0141991	0.00387705	0.133019	0.0111399	0.00546025	0.333049	0.840588	3.47097	1.70414	1.33698
OTU_1734	nz_acuz01000110.1 prevotella oris str. f0302 k__bacteria; p__bacteroidetes; c__bacteroidia; o__bacteroidales; f__prevotellaceae; g__prevotella; s__prevotella oris; otu_1045	0.00830051	0.00408656	0	0	0.027243	0.00990795	0.0039455	0.389916	0.011757	0.00431452	0.283357	0.0108761	0.00330143	0.314398	0	1.19366	1.41641	1.31029
OTU_6877	nz_abgd02000032.1 anaerotruncus colihominis str. dsm 17241 k__bacteria; p__firmicutes; c__clostridia; o__clostridiales; f__ruminococcaceae; g__anaerotruncus; s__anaerotruncus colihominis; otu_2164	0.00827362	0.00442716	0.00671509	0.00481342	0.406919	0	0	0.0375056	0	0	0.0375056	0	0	0.0375056	0.811627	0	0	0
OTU_1156	gq112292.1 topographical and temporal human skin microbiome skin antecubital fossa clone nbw628d02c1 k__bacteria; p__actinobacteria; c__actinobacteria (class); o__rubrobacterales; f__rubrobacteraceae; g__rubrobacter; s__rubrobacter xylanophilus; otu_942	0.00824889	0.00475829	0	0	0.0484888	0.00397944	0.00297871	0.227498	0.0018626	0.00125864	0.103941	0.00289719	0.00218669	0.158946	0	0.482422	0.2258	0.351222
OTU_1475	acuz02000034.1 prevotella oris str. f0302 k__bacteria; p__bacteroidetes; c__bacteroidia; o__bacteroidales; f__prevotellaceae; g__prevotella; s__prevotella oris; otu_1045	0.00822338	0.0036287	0	0	0.0168078	0.00263546	0.00263554	0.112935	0.00354459	0.00354469	0.18317	0.00701123	0.00384816	0.410423	0	0.320484	0.431038	0.852597
OTU_1090	dq325547.1 metagenomic gut microbiome healthy human stool clone b003 k__bacteria; p__firmicutes; c__clostridia; o__clostridiales; f__lachnospiraceae; g__roseburia; s__roseburia faecis; otu_2132	0.00822048	0.0047533	0.0172354	0.00781504	0.167527	0.00821129	0.0056372	0.499508	0.00951549	0.0039667	0.418115	0.0277245	0.00767144	0.0209142	2.09664	0.998882	1.15753	3.37261
OTU_5727	dq808788.1 human fecal clone rl243_aai85c06 k__bacteria; p__firmicutes; c__clostridia; o__clostridiales; f__ruminococcaceae; g__faecalibacterium; s__faecalibacterium prausnitzii; otu_2175	0.0082047	0.0031673	0.00247784	0.00173162	0.0634427	0.00702134	0.00509303	0.422697	0.0459468	0.0141764	0.00820279	0.00104546	0.00104549	0.0215577	0.302002	0.85577	5.60006	0.127422
OTU_1523	gq047212.1 topographical and temporal human skin microbiome skin buttock clone nbw1010a08c1 k__bacteria; p__bacteroidetes; c__bacteroidia; o__bacteroidales; f__rikenellaceae; g__alistipes; s__alistipes finegoldii; otu_1054	0.00820426	0.00393553	0	0	0.0244562	0.00286566	0.00286574	0.142332	0	0	0.0244562	0.00332711	0.00185583	0.137204	0	0.349289	0	0.405535
OTU_510	gq493214.1 effect diet on human gut microbiome: metagenomic humanized gnotobiotic mice cecal contents mus musculus strain c57bl/6j; pm8 clone pm8_a02e08 k__bacteria; p__firmicutes; c__clostridia; o__clostridiales; f__lachnospiraceae; g__clostridium; s__clostridium bolteae; otu_2102	0.00817566	0.00431883	0.0147543	0.00790911	0.236529	0.00216506	0.00216513	0.113265	0.000874065	0.00087409	0.0558472	0	0	0.035788	1.80467	0.264818	0.106911	0
OTU_4725	eu762565.1 pervasive effects antibiotic on human gut microbiota deep sequencing fecal clone ax2_425 k__bacteria; p__bacteroidetes; c__bacteroidia; o__bacteroidales; f__bacteroidaceae; g__bacteroides; s__bacteroides fragilis; otu_1002	0.00816813	0.0039809	0.00713055	0.00414821	0.429217	0.00580391	0.00265315	0.31303	0.0211734	0.00663273	0.0534281	0.0142609	0.00517907	0.180538	0.872973	0.710556	2.5922	1.74592
OTU_5518	eu530239.1 mucosa adherent and invasive microbes adenoma colorectal cancer profile non_adenoma control clone m2_3 k__bacteria; p__bacteroidetes; c__bacteroidia; o__bacteroidales; f__porphyromonadaceae; g__parabacteroides; s__parabacteroides distasonis; otu_1023	0.00816155	0.00273201	0.00709821	0.00253282	0.388991	0.0151073	0.00662185	0.17138	0.00460425	0.00200006	0.152409	0.00239445	0.00172634	0.0440643	0.869714	1.85103	0.564139	0.293382
OTU_90	eu728700.1 coprococcus sp. str. djf_b005 k__bacteria; p__firmicutes; c__clostridia; o__clostridiales; f__lachnospiraceae; g__coprococcus; s__coprococcus eutactus; otu_2111	0.00816063	0.00326003	0.133864	0.0749207	0.0539188	0.167237	0.0947631	0.0537754	0.180781	0.0589824	0.00394556	0.0915214	0.0435977	0.0348465	16.4036	20.4932	22.1529	11.215
OTU_2509	eu771961.1 southern three_banded armadillo feces clone arma_aaj56h08 k__bacteria; p__firmicutes; c__clostridia; o__clostridiales; f__lachnospiraceae; g__blautia; s__blautia producta; otu_2095	0.00814661	0.00438561	0.000547381	0.000547397	0.0497841	0.004614	0.00347699	0.267202	0.000988533	0.000988562	0.0627957	0	0	0.0383288	0.0671913	0.56637	0.121343	0
OTU_4356	eu768128.1 pervasive effects antibiotic on human gut microbiota deep sequencing fecal clone c4_395 k__bacteria; p__firmicutes; c__clostridia; o__clostridiales; f__lachnospiraceae; g__roseburia; s__roseburia faecis; otu_2132	0.00810749	0.00439592	0.00118354	0.00118358	0.0712562	0	0	0.0393186	0.012802	0.0068157	0.284286	0	0	0.0393186	0.145982	0	1.57904	0
OTU_3308	dq795257.1 human fecal clone rl178_aah52b06 k__bacteria; p__firmicutes; c__clostridia; o__clostridiales; f__lachnospiraceae; g__roseburia; s__eubacterium rectale; otu_2131	0.00808232	0.00383222	0	0	0.023273	0.00268525	0.00184626	0.108885	0.00136949	0.00136953	0.0566196	0	0	0.023273	0	0.332238	0.169442	0
OTU_2701	dq799476.1 human fecal clone rl305aal86g03 k__bacteria; p__bacteroidetes; c__bacteroidia; o__bacteroidales; f__porphyromonadaceae; g__parabacteroides; s__parabacteroides gordonii; otu_1024	0.00805777	0.00358132	0	0	0.0173912	0.00588081	0.00371318	0.33856	0.00747998	0.00563819	0.465923	0.018333	0.00569861	0.070542	0	0.729831	0.928294	2.27519
OTU_2515	gq503321.1 pontibacter korlensis str. ask09 k__bacteria; p__bacteroidetes; c__sphingobacteria; o__sphingobacteriales; f__flexibacteraceae; g__pontibacter; s__pontibacter korlensis; otu_1218	0.00800273	0.00419075	0	0	0.0346503	0.00131773	0.00131777	0.0711561	0.00587223	0.0037028	0.353434	0.0129527	0.00594462	0.251616	0	0.16466	0.733778	1.61854
OTU_4643	eu776223.1 spotted hyena feces clone hy2_f02_2 k__bacteria; p__firmicutes; c__clostridia; o__clostridiales; f__ruminococcaceae; g__faecalibacterium; s__faecalibacterium prausnitzii; otu_2175	0.00798474	0.00356513	0.00790601	0.00422498	0.494383	0.0093263	0.00428957	0.406073	0.0305089	0.00997412	0.022458	0.0120014	0.00796829	0.324966	0.99014	1.16802	3.8209	1.50304
OTU_1050	eu768543.1 pervasive effects antibiotic on human gut microbiota deep sequencing fecal clone c5_594 k__bacteria; p__bacteroidetes; c__bacteroidia; o__bacteroidales; f__rikenellaceae; g__alistipes; s__alistipes finegoldii; otu_1054	0.00794401	0.0035284	0.00120738	0.00120741	0.0422718	0	0	0.0173365	0	0	0.0173365	0.00601718	0.00337804	0.348516	0.151986	0	0	0.757449
OTU_2317	dq344916.1 tannerella forsythensis str. rma 8360 k__bacteria; p__bacteroidetes; c__bacteroidia; o__bacteroidales; f__porphyromonadaceae; g__tannerella; s__tannerella forsythia; otu_1032	0.00788335	0.00438529	0.0103749	0.00476731	0.352092	0	0	0.0429795	0.00448741	0.00194935	0.243296	0.0111994	0.00520324	0.315424	1.31605	0	0.569226	1.42064
OTU_5005	fj881312.1 diets enriched oat or temporally and alter fecal rat feces animal fed wheat bran diet; day 28 clone r_8312 k__bacteria; p__tenericutes; c__mollicutes; o__anaeroplasmatales; f__anaeroplasmataceae; g__anaeroplasma; otu_4256s__anaeroplasma (species unknown);	0.00787654	0.00420936	0	0	0.0373345	0	0	0.0373345	0.0017723	0.00177235	0.0975127	0	0	0.0373345	0	0	0.225009	0
OTU_4916	nr_025899.1 caloramator fervidus str. rt4. b1; atcc 43204 k__bacteria; p__firmicutes; c__clostridia; o__clostridiales; f__clostridiaceae; g__caloramator; otu_2003s__caloramator (species unknown);	0.0078321	0.00319465	0.00152832	0.00114029	0.0382685	0.00288381	0.0019562	0.10004	0.00617897	0.00232188	0.339783	0.00808097	0.00439827	0.481948	0.195135	0.368205	0.788929	1.03178
OTU_4423	fj893060.1 matriptase_deficient mice exhibit ichthyotic selective shift skin microbiota hm2; ear punch biopsy c57bl/6j (st14 hypo/_) mouse (2 months) clone nbt15d03 k__bacteria; p__proteobacteria; c__epsilonproteobacteria; o__campylobacterales; f__helicobacteraceae; g__helicobacter; s__helicobacter hepaticus; otu_3347	0.00781618	0.00326679	0.00299285	0.00203314	0.111579	0.00398463	0.00208548	0.166795	0.00219225	0.00148658	0.0656954	0.00117404	0.00117407	0.0343948	0.382904	0.509792	0.280476	0.150206
OTU_6776	dq805972.1 human fecal clone rl186_aah59d07 k__bacteria; p__firmicutes; c__clostridia; o__clostridiales; f__lachnospiraceae; g__roseburia; s__eubacterium rectale; otu_2131	0.00779316	0.00456565	0.0130149	0.00598074	0.247472	0	0	0.0509534	0	0	0.0509534	0.0184786	0.0122982	0.212026	1.67004	0	0	2.37113
OTU_1381	am420069.1 noma subgingival plaque clone 301e09(oral) k__bacteria; p__bacteroidetes; c__bacteroidia; o__bacteroidales; f__prevotellaceae; g__prevotella; s__prevotella veroralis; otu_1051	0.00778336	0.00325585	0.00175462	0.000951365	0.0446662	0.0025518	0.00172073	0.0847172	0.00136949	0.00136953	0.0415199	0.00714244	0.00273666	0.440795	0.225432	0.327853	0.175951	0.917656
OTU_6074	eu452909.1 innate immunity and intestinal microbiota type 1 diabetes mouse cecum clone h77s2_35d03 k__bacteria; p__bacteroidetes; c__bacteroidia; o__bacteroidales; f__bacteroidaceae; g__bacteroides; s__bacteroides acidifaciens; otu_993	0.00777751	0.00304341	0.0108581	0.00501426	0.302344	0.00874413	0.00615484	0.444661	0.00383043	0.00215786	0.150765	0.00195725	0.00135082	0.0472017	1.39609	1.12428	0.492501	0.251655
OTU_4765	eu761641.1 pervasive effects antibiotic on human gut microbiota deep sequencing fecal clone a1_119 k__bacteria; p__bacteroidetes; c__bacteroidia; o__bacteroidales; f__bacteroidaceae; g__bacteroides; s__bacteroides fragilis; otu_1002	0.00776551	0.00639978	0.0208334	0.00961907	0.135095	0.0316045	0.0126513	0.0534072	0.0282785	0.00731777	0.0232243	0.0217577	0.00757135	0.0860522	2.68281	4.06986	3.64156	2.80184
OTU_4131	fj372112.1 feces adult twins and mothers; ts9 clone ts9_a01h05 k__bacteria; p__firmicutes; c__clostridia; o__clostridiales; f__lachnospiraceae; g__coprococcus; s__coprococcus eutactus; otu_2111	0.00773903	0.00372996	0.0383405	0.0236215	0.106996	0.020024	0.00919751	0.114417	0	0	0.0249486	0.00431501	0.00342572	0.253007	4.95418	2.58741	0	0.557565
OTU_852	nc_009615.1 parabacteroides distasonis str. atcc 8503 k__bacteria; p__bacteroidetes; c__bacteroidia; o__bacteroidales; f__porphyromonadaceae; g__parabacteroides; s__parabacteroides distasonis; otu_1023	0.00767173	0.00528535	0.00309495	0.00146077	0.206438	0.00650549	0.00409985	0.431591	0.0144162	0.00697349	0.224509	0.0375016	0.0114527	0.013634	0.403423	0.847982	1.87914	4.88828
OTU_806	eu771947.1 southern three_banded armadillo feces clone arma_aaj53b01 k__bacteria; p__firmicutes; c__clostridia; o__clostridiales; f__ruminococcaceae; g__faecalibacterium; s__faecalibacterium prausnitzii; otu_2175	0.00765055	0.00423214	0.00164093	0.00124525	0.0934459	0.00249181	0.00168167	0.134742	0	0	0.0421671	0.00372523	0.00253892	0.217445	0.214486	0.325703	0	0.486922
OTU_2236	fj940875.1 prevotella baroniae str. lbn 427 k__bacteria; p__bacteroidetes; c__bacteroidia; o__bacteroidales; f__prevotellaceae; g__prevotella; s__prevotella baroniae; otu_1035	0.0076151	0.00338687	0.00390198	0.0039021	0.23996	0.0120903	0.00466274	0.222845	0.0017723	0.00177235	0.0703145	0.000783208	0.000783231	0.0310609	0.5124	1.58767	0.232734	0.102849
OTU_529	ab494880.1 fibrobacter succinogenes dominated consortium on hay stems sheep rumen clone n43 k__bacteria; p__firmicutes; c__clostridia; o__clostridiales; f__lachnospiraceae; g__butyrivibrio; s__butyrivibrio hungatei; otu_2098	0.00758519	0.00417826	0.00959462	0.00325695	0.354045	0.0365412	0.0157682	0.0448562	0.0514794	0.026092	0.0554326	0.0170079	0.00590926	0.10319	1.26492	4.81744	6.78684	2.24225
OTU_4699	ab040497.1 oscillospira guilliermondii k__bacteria; p__firmicutes; c__clostridia; o__clostridiales; f__ruminococcaceae; g__oscillospira; s__oscillospira guilliermondii; otu_2177	0.00758316	0.00398054	0	0	0.0349598	0	0	0.0349598	0	0	0.0349598	0	0	0.0349598	0	0	0	0
OTU_5453	gu174088.1 microbial bactrian camel estimated rumen clone xjc46 k__bacteria; p__firmicutes; c__clostridia; o__clostridiales; f__lachnospiraceae; g__butyrivibrio; s__clostridium proteoclasticum; otu_2099	0.00755876	0.00401562	0.000547381	0.000547397	0.0488112	0.0011956	0.00119564	0.0715323	0.00754993	0.00464898	0.499433	0.0101441	0.00535233	0.35146	0.0724168	0.158174	0.998831	1.34203
OTU_4069	gq491788.1 effect diet on human gut microbiome: metagenomic humanized gnotobiotic mice cecal contents mus musculus strain c57bl/6j; pm10t2 clone pm10t2_a01d04 k__bacteria; p__firmicutes; c__clostridia; o__clostridiales; f__lachnospiraceae; g__blautia; s__blautia producta; otu_2095	0.00753368	0.00282637	0.00611245	0.00299128	0.366553	0.00833977	0.0039486	0.434834	0.00804206	0.0043216	0.461232	0.00153032	0.00153036	0.0375784	0.81135	1.107	1.06748	0.20313
OTU_5359	eu761994.1 pervasive effects antibiotic on human gut microbiota deep sequencing fecal clone a1_737 k__bacteria; p__actinobacteria; c__actinobacteria (class); o__coriobacteriales; f__coriobacteriaceae; g__eggerthella; s__eggerthella lenta; otu_928	0.00753202	0.00393422	0.00274164	0.00186417	0.141531	0.00259242	0.0025925	0.152913	0.00132128	0.00132132	0.0743608	0	0	0.0343223	0.363998	0.344186	0.175422	0
OTU_1847	ab154317.1 freshwater clone s9ja_28 k__bacteria; p__verrucomicrobia; c__spartobacteria; o__spartobacteriales; f__spartobacteriaceae; g__candidatus xiphinematobacter; otu_4399s__candidatus xiphinematobacter (species unknown);	0.00751591	0.00395541	0.00819273	0.00558221	0.461044	0	0	0.0352949	0	0	0.0352949	0	0	0.0352949	1.09005	0	0	0
OTU_3329	eu762416.1 pervasive effects antibiotic on human gut microbiota deep sequencing fecal clone ax2_109 k__bacteria; p__bacteroidetes; c__bacteroidia; o__bacteroidales; f__porphyromonadaceae; g__parabacteroides; s__parabacteroides distasonis; otu_1023	0.0075136	0.00336424	0.000773682	0.000773705	0.0318602	0.00125559	0.00125562	0.0476672	0.0017723	0.00177235	0.072649	0.000783208	0.000783231	0.0321104	0.102971	0.167109	0.235878	0.104239
OTU_871	dq344916.1 tannerella forsythensis str. rma 8360 k__bacteria; p__bacteroidetes; c__bacteroidia; o__bacteroidales; f__porphyromonadaceae; g__tannerella; s__tannerella forsythia; otu_1032	0.00747773	0.00333455	0.000930475	0.000930502	0.0359147	0.0289174	0.0101914	0.0290293	0.0164767	0.00621918	0.107758	0	0	0.0176645	0.124433	3.86713	2.20343	0
OTU_1557	acuz02000034.1 prevotella oris str. f0302 k__bacteria; p__bacteroidetes; c__bacteroidia; o__bacteroidales; f__prevotellaceae; g__prevotella; s__prevotella oris; otu_1045	0.00746577	0.00393015	0	0	0.0353322	0	0	0.0353322	0.00145357	0.00145362	0.082702	0.00289719	0.00218669	0.160376	0	0	0.194698	0.388064
OTU_2691	nz_abfk02000016.1 alistipes putredinis str. dsm 17216 k__bacteria; p__bacteroidetes; c__bacteroidia; o__bacteroidales; f__rikenellaceae; g__alistipes; s__alistipes putredinis; otu_1055	0.00746462	0.00347558	0.021343	0.00676742	0.0408593	0.0336317	0.0111383	0.0176591	0.0134192	0.0059045	0.197082	0.0103213	0.00283355	0.265329	2.85923	4.50549	1.79771	1.38269
OTU_2576	dq344916.1 tannerella forsythensis str. rma 8360 k__bacteria; p__bacteroidetes; c__bacteroidia; o__bacteroidales; f__porphyromonadaceae; g__tannerella; s__tannerella forsythia; otu_1032	0.00743275	0.00325264	0.00186189	0.00127843	0.0625947	0	0	0.0161509	0	0	0.0161509	0	0	0.0161509	0.250499	0	0	0
OTU_6976	gq047212.1 topographical and temporal human skin microbiome skin buttock clone nbw1010a08c1 k__bacteria; p__bacteroidetes; c__bacteroidia; o__bacteroidales; f__rikenellaceae; g__alistipes; s__alistipes finegoldii; otu_1054	0.00743186	0.00376944	0	0	0.0306759	0.00531444	0.00230611	0.318268	0.00632804	0.00252121	0.40497	0.0127947	0.00521712	0.206833	0	0.715089	0.851474	1.72161
OTU_7055	nz_aaxg02000048.1 bacteroides capillosus str. atcc 29799 k__bacteria; p__firmicutes; c__clostridia; o__clostridiales; f__ruminococcaceae; g__bacteroides; s__bacteroides capillosus; otu_2165	0.00736054	0.00346054	0.000433554	0.000433566	0.0298025	0.0133948	0.00920245	0.272829	0.00981011	0.0033818	0.30885	0.0066814	0.00346016	0.445442	0.0589025	1.81981	1.3328	0.907733
OTU_1595	gq898667.1 diets enriched fructans and/or can alter dominant fecal humans but do so non_consistent manner feces human fos and soy protein supplemented diet clone s3_224 k__bacteria; p__firmicutes; c__clostridia; o__clostridiales; f__lachnospiraceae; g__dorea; s__dorea formicigenerans; otu_2113	0.00735161	0.00334583	0.00179758	0.00121287	0.0664379	0.00216506	0.00216513	0.103282	0.0084303	0.00770983	0.449519	0.00104546	0.00104549	0.0428724	0.244515	0.294502	1.14673	0.142208
OTU_3899	eu766129.1 pervasive effects antibiotic on human gut microbiota deep sequencing fecal clone b5_285 k__bacteria; p__bacteroidetes; c__bacteroidia; o__bacteroidales; f__bacteroidaceae; g__bacteroides; s__bacteroides uniformis; otu_1011	0.00732009	0.00331278	0.00920527	0.00337496	0.347	0.0215522	0.00681655	0.0368563	0.0283926	0.00710362	0.00670944	0.0124371	0.00363632	0.154758	1.25753	2.94426	3.87872	1.69903
OTU_626	dq808788.1 human fecal clone rl243_aai85c06 k__bacteria; p__firmicutes; c__clostridia; o__clostridiales; f__ruminococcaceae; g__faecalibacterium; s__faecalibacterium prausnitzii; otu_2175	0.00731747	0.00619965	0.0244389	0.00585123	0.0285116	0	0	0.125236	0.052783	0.020349	0.0219668	0.00470797	0.00245946	0.349685	3.3398	0	7.21329	0.643388
OTU_2362	eu767116.1 pervasive effects antibiotic on human gut microbiota deep sequencing fecal clone c1_050 k__bacteria; p__firmicutes; c__clostridia; o__clostridiales; f__lachnospiraceae; g__roseburia; s__roseburia faecis; otu_2132	0.00731094	0.00420058	0.00310667	0.00220139	0.192458	0	0	0.0478703	0.00188708	0.00188713	0.12572	0.00225469	0.00225476	0.150188	0.424935	0	0.258117	0.308399
OTU_6606	ef398964.1 human fecal clone sjtu_f_09_60 k__bacteria; p__firmicutes; c__clostridia; o__clostridiales; f__lachnospiraceae; g__blautia; s__blautia producta; otu_2095	0.00729274	0.00334304	0.00859353	0.00363511	0.397348	0.00548879	0.00256401	0.336338	0	0	0.0200563	0.00822527	0.00418861	0.431724	1.17837	0.752638	0	1.12787
OTU_2598	nc_009615.1 parabacteroides distasonis str. atcc 8503 k__bacteria; p__bacteroidetes; c__bacteroidia; o__bacteroidales; f__porphyromonadaceae; g__parabacteroides; s__parabacteroides distasonis; otu_1023	0.00726452	0.00578349	0.00272806	0.00198037	0.232937	0.00668969	0.00472518	0.469671	0.0260287	0.0129961	0.100343	0.033208	0.0105125	0.0208686	0.375532	0.920872	3.58299	4.57126
OTU_2185	gq047212.1 topographical and temporal human skin microbiome skin buttock clone nbw1010a08c1 k__bacteria; p__bacteroidetes; c__bacteroidia; o__bacteroidales; f__rikenellaceae; g__alistipes; s__alistipes finegoldii; otu_1054	0.00726206	0.00348948	0.00435596	0.00321009	0.273102	0.00131773	0.00131777	0.0626357	0.00230982	0.0015766	0.104653	0	0	0.0246322	0.599824	0.181454	0.318066	0
OTU_3776	acuz02000034.1 prevotella oris str. f0302 k__bacteria; p__bacteroidetes; c__bacteroidia; o__bacteroidales; f__prevotellaceae; g__prevotella; s__prevotella oris; otu_1045	0.0072599	0.00370947	0	0	0.0315665	0	0	0.0315665	0	0	0.0315665	0.00520343	0.00228538	0.320784	0	0	0	0.716736
OTU_2927	fj372112.1 feces adult twins and mothers; ts9 clone ts9_a01h05 k__bacteria; p__firmicutes; c__clostridia; o__clostridiales; f__lachnospiraceae; g__coprococcus; s__coprococcus eutactus; otu_2111	0.00724195	0.00535957	0.262402	0.135539	0.0366266	0.0228887	0.0109714	0.106688	0.00920582	0.00640059	0.408095	0.00104546	0.00104549	0.134336	36.2336	3.16057	1.27118	0.144361
OTU_4587	dq344916.1 tannerella forsythensis str. rma 8360 k__bacteria; p__bacteroidetes; c__bacteroidia; o__bacteroidales; f__porphyromonadaceae; g__tannerella; s__tannerella forsythia; otu_1032	0.00722716	0.00635397	0.0547633	0.022876	0.0288681	0.0219293	0.00631862	0.0575357	0.0235735	0.00833887	0.0666036	0.0260849	0.00700092	0.0293082	7.57743	3.03429	3.2618	3.60928
OTU_367	fj368660.1 feces adult twins and mothers; ts49 clone ts49_a03a02 k__bacteria; p__firmicutes; c__clostridia; o__clostridiales; f__lachnospiraceae; g__blautia; s__blautia producta; otu_2095	0.00716308	0.00319915	0.0238122	0.00724883	0.0236452	0.0121806	0.00680877	0.25586	0.0142276	0.00460118	0.110321	0.0161526	0.00451209	0.0591688	3.32429	1.70047	1.98624	2.25499
OTU_1504	eu768543.1 pervasive effects antibiotic on human gut microbiota deep sequencing fecal clone c5_594 k__bacteria; p__bacteroidetes; c__bacteroidia; o__bacteroidales; f__rikenellaceae; g__alistipes; s__alistipes finegoldii; otu_1054	0.0071585	0.00309008	0.00559663	0.00238013	0.346346	0.00880955	0.00300442	0.352663	0.000874065	0.00087409	0.0315771	0	0	0.0151113	0.781816	1.23064	0.122102	0
OTU_5641	ef404636.1 human fecal clone sjtu_c_13_83 k__bacteria; p__firmicutes; c__clostridia; o__clostridiales; f__ruminococcaceae; g__ruminococcus; s__ruminococcus bromii; otu_2180	0.00714008	0.00276924	0.00241447	0.00170365	0.0801031	0.00709747	0.00598122	0.49745	0.187904	0.0856902	0.0233035	0.0330854	0.0117623	0.0215295	0.338157	0.994032	26.3168	4.63375
OTU_5583	gq047212.1 topographical and temporal human skin microbiome skin buttock clone nbw1010a08c1 k__bacteria; p__bacteroidetes; c__bacteroidia; o__bacteroidales; f__rikenellaceae; g__alistipes; s__alistipes finegoldii; otu_1054	0.00710277	0.00365329	0	0	0.0323801	0.0015876	0.00158765	0.0900306	0.00224355	0.00155627	0.117001	0.00359289	0.00286158	0.228728	0	0.223519	0.31587	0.505844
OTU_3656	acuz02000034.1 prevotella oris str. f0302 k__bacteria; p__bacteroidetes; c__bacteroidia; o__bacteroidales; f__prevotellaceae; g__prevotella; s__prevotella oris; otu_1045	0.0070606	0.00313372	0	0	0.0172763	0.00111947	0.0011195	0.043994	0.00191144	0.00134776	0.0726991	0.00364791	0.00194099	0.182286	0	0.158552	0.270719	0.516657
OTU_1097	fj940875.1 prevotella baroniae str. lbn 427 k__bacteria; p__bacteroidetes; c__bacteroidia; o__bacteroidales; f__prevotellaceae; g__prevotella; s__prevotella baroniae; otu_1035	0.00704837	0.00254437	0.0050801	0.00258961	0.296573	0.00547162	0.00235523	0.32686	0	0	0.00558165	0.00826713	0.00271371	0.373142	0.720748	0.776296	0	1.17291
OTU_4243	fj677429.1 synecology primary and secondary habitats escherichia coli o157:h7 fecal marc beef cattle feedlot animal #4225 pen 301; was negative stec o157 clone 3_2j8 k__bacteria; p__bacteroidetes; c__bacteroidia; o__bacteroidales; f__prevotellaceae; g__prevotella; s__prevotella copri; otu_1037	0.00700459	0.00346153	0.00531972	0.00301201	0.358488	0	0	0.0276622	0	0	0.0276622	0	0	0.0276622	0.759463	0	0	0
OTU_7065	gq493179.1 effect diet on human gut microbiome: metagenomic humanized gnotobiotic mice cecal contents mus musculus strain c57bl/6j; pm8t2 clone pm8t2_a02e08 k__bacteria; p__bacteroidetes; c__bacteroidia; o__bacteroidales; f__porphyromonadaceae; g__parabacteroides; s__parabacteroides distasonis; otu_1023	0.00700254	0.00230586	0.0055835	0.00208134	0.326132	0.00773211	0.00356942	0.432625	0.000874065	0.00087409	0.0105158	0.00572784	0.00303994	0.370737	0.797354	1.10419	0.124821	0.817966
OTU_4866	eu530239.1 mucosa adherent and invasive microbes adenoma colorectal cancer profile non_adenoma control clone m2_3 k__bacteria; p__bacteroidetes; c__bacteroidia; o__bacteroidales; f__porphyromonadaceae; g__parabacteroides; s__parabacteroides distasonis; otu_1023	0.00699438	0.00327458	0.00375616	0.00203274	0.204917	0.00109765	0.00109768	0.0509084	0	0	0.0220268	0.00315961	0.00179795	0.157894	0.537026	0.156933	0	0.451735
OTU_4827	am420069.1 noma subgingival plaque clone 301e09(oral) k__bacteria; p__bacteroidetes; c__bacteroidia; o__bacteroidales; f__prevotellaceae; g__prevotella; s__prevotella veroralis; otu_1051	0.00695009	0.00416676	0.0332854	0.00765456	0.00313422	0.0307444	0.0112674	0.0301291	0.00683891	0.00324002	0.491692	0.00260213	0.00260221	0.192839	4.7892	4.42359	0.984003	0.374403
OTU_23	eu762565.1 pervasive effects antibiotic on human gut microbiota deep sequencing fecal clone ax2_425 k__bacteria; p__bacteroidetes; c__bacteroidia; o__bacteroidales; f__bacteroidaceae; g__bacteroides; s__bacteroides fragilis; otu_1002	0.00694819	0.00383352	0.0115995	0.00382778	0.199905	0.00902302	0.00555059	0.380645	0.0197944	0.00531402	0.0313559	0.00978316	0.00375973	0.301395	1.66943	1.29861	2.84886	1.40802
OTU_2531	dq808788.1 human fecal clone rl243_aai85c06 k__bacteria; p__firmicutes; c__clostridia; o__clostridiales; f__ruminococcaceae; g__faecalibacterium; s__faecalibacterium prausnitzii; otu_2175	0.00692846	0.0042803	0	0	0.0598765	0.0034828	0.00243013	0.245611	0.0264386	0.0104173	0.0486016	0.00211399	0.00211405	0.162083	0	0.50268	3.81595	0.305116
OTU_3659	fj372112.1 feces adult twins and mothers; ts9 clone ts9_a01h05 k__bacteria; p__firmicutes; c__clostridia; o__clostridiales; f__lachnospiraceae; g__coprococcus; s__coprococcus eutactus; otu_2111	0.00692356	0.00473682	0.139594	0.068698	0.0335167	0.0639922	0.0443036	0.10679	0.00795651	0.00723804	0.453015	0.0465112	0.0310267	0.110198	20.1621	9.24267	1.14919	6.71781
OTU_2004	dq905393.1 human fecal clone 013c_b12 k__bacteria; p__firmicutes; c__clostridia; o__clostridiales; f__ruminococcaceae; g__clostridium; s__clostridium leptum; otu_2167	0.00691494	0.00335368	0.0011747	0.00117474	0.0602341	0	0	0.0256096	0.00776895	0.00246523	0.419657	0.000765158	0.00076518	0.0437922	0.169879	0	1.1235	0.110653
OTU_4116	fj372112.1 feces adult twins and mothers; ts9 clone ts9_a01h05 k__bacteria; p__firmicutes; c__clostridia; o__clostridiales; f__lachnospiraceae; g__coprococcus; s__coprococcus eutactus; otu_2111	0.00689198	0.00542537	0.0711543	0.035318	0.0429177	0.0265559	0.0135363	0.0956169	0.00436072	0.00436085	0.359792	0.0349057	0.0245039	0.138182	10.3242	3.85316	0.632724	5.06468
OTU_5438	eu767909.1 pervasive effects antibiotic on human gut microbiota deep sequencing fecal clone c3_560 k__bacteria; p__firmicutes; c__clostridia; o__clostridiales; f__lachnospiraceae; g__coprococcus; s__clostridium sp. ss2/1; otu_2109	0.00688482	0.00298062	0.00548949	0.0047259	0.402553	0.00547742	0.00345594	0.38034	0.00738807	0.00604999	0.470596	0	0	0.0153289	0.797331	0.795579	1.0731	0
OTU_790	nz_acuz01000110.1 prevotella oris str. f0302 k__bacteria; p__bacteroidetes; c__bacteroidia; o__bacteroidales; f__prevotellaceae; g__prevotella; s__prevotella oris; otu_1045	0.0068836	0.00381185	0.00436324	0.00232936	0.289161	0.00262843	0.00178078	0.161408	0	0	0.0423183	0.00141387	0.00141391	0.0961002	0.63386	0.381839	0	0.205397
OTU_7390	dq797487.1 human fecal clone rl248_aaj00a02 k__bacteria; p__firmicutes; c__clostridia; o__clostridiales; f__lachnospiraceae; g__roseburia; s__roseburia faecis; otu_2132	0.00688291	0.00280198	0	0	0.0111945	0	0	0.0111945	0.00132128	0.00132132	0.043175	0.00802621	0.0057009	0.429405	0	0	0.191966	1.16611
OTU_4306	nr_025899.1 caloramator fervidus str. rt4. b1; atcc 43204 k__bacteria; p__firmicutes; c__clostridia; o__clostridiales; f__clostridiaceae; g__caloramator; otu_2003s__caloramator (species unknown);	0.00688117	0.00300794	0	0	0.0160652	0.00569751	0.00350712	0.400091	0.000874065	0.00087409	0.0341045	0.000783208	0.000783231	0.0312725	0	0.827985	0.127023	0.113819
OTU_2138	fj369084.1 feces adult twins and mothers; ts4 clone ts4_a04a08 k__bacteria; p__bacteroidetes; c__bacteroidia; o__bacteroidales; f__porphyromonadaceae; g__parabacteroides; s__parabacteroides distasonis; otu_1023	0.00684365	0.00223767	0.0345638	0.0117527	0.0150985	0.0105582	0.00514358	0.257346	0.0130045	0.0049329	0.1338	0.0155523	0.00524408	0.0704471	5.0505	1.54278	1.90023	2.27252
OTU_7169	gq047212.1 topographical and temporal human skin microbiome skin buttock clone nbw1010a08c1 k__bacteria; p__bacteroidetes; c__bacteroidia; o__bacteroidales; f__rikenellaceae; g__alistipes; s__alistipes finegoldii; otu_1054	0.00683798	0.00402861	0.00305528	0.00184726	0.20128	0.00125559	0.00125562	0.099718	0	0	0.0518618	0.000765158	0.00076518	0.076395	0.44681	0.18362	0	0.111898
OTU_4995	gq047212.1 topographical and temporal human skin microbiome skin buttock clone nbw1010a08c1 k__bacteria; p__bacteroidetes; c__bacteroidia; o__bacteroidales; f__rikenellaceae; g__alistipes; s__alistipes finegoldii; otu_1054	0.00683322	0.00226445	0	0	0.00316473	0.00353023	0.00185362	0.135585	0.00200993	0.00143343	0.0428128	0.00748305	0.00290485	0.430783	0	0.516628	0.294141	1.0951
OTU_5328	nz_acsi01000031.1 prevotella melaninogenica str. atcc 25845 k__bacteria; p__bacteroidetes; c__bacteroidia; o__bacteroidales; f__prevotellaceae; g__prevotella; s__prevotella melaninogenica; otu_1041	0.00682694	0.003548	0.00711315	0.00329058	0.476684	0.00533685	0.00301517	0.37598	0.000988533	0.000988562	0.0635939	0	0	0.0336791	1.04192	0.781734	0.144799	0
OTU_7354	fj676335.1 synecology primary and secondary habitats escherichia coli o157:h7 fecal marc beef cattle feedlot animal #4225 pen 301; was negative stec o157 clone 3_7b9 k__bacteria; p__bacteroidetes; c__bacteroidia; o__bacteroidales; f__prevotellaceae; g__prevotella; s__prevotella copri; otu_1037	0.00682577	0.00258608	0.00769052	0.00408304	0.429816	0.0110837	0.00430417	0.202785	0.0143292	0.00484174	0.0927135	0.0176935	0.00512044	0.0356853	1.12669	1.62381	2.09929	2.59216
OTU_838	af481229.1 prevotella sp. str. e9_42 k__bacteria; p__bacteroidetes; c__bacteroidia; o__bacteroidales; f__prevotellaceae; g__prevotella; s__prevotella baroniae; otu_1035	0.00682372	0.00326261	0.00075531	0.000755332	0.0418209	0.00249181	0.00168167	0.125257	0.00248325	0.00168621	0.124934	0.00541617	0.00262393	0.369955	0.110689	0.365169	0.363914	0.793727
OTU_2376	gu233446.1 porphyromonas crevioricanis str. num 402 k__bacteria; p__bacteroidetes; c__bacteroidia; o__bacteroidales; f__porphyromonadaceae; g__porphyromonas; s__porphyromonas crevioricanis; otu_1027	0.00680576	0.00329194	0.0146521	0.00570588	0.123144	0.0011956	0.00119564	0.0617223	0.00290715	0.00290723	0.19215	0.0383347	0.0138161	0.0185182	2.1529	0.175675	0.427159	5.63269
OTU_5912	fj880525.1 diets enriched or wheat temporally and alter fecal rat feces animal fed oat bran diet; day 28 clone r_8117 k__bacteria; p__firmicutes; c__bacilli; o__lactobacillales; f__lactobacillaceae; g__lactobacillus; s__lactobacillus reuteri; otu_1909	0.00680275	0.00402741	0.000980935	0.000666687	0.0839266	0.0023912	0.00239127	0.178237	0	0	0.0526566	0.00339198	0.00236017	0.23634	0.144197	0.351505	0	0.498619
OTU_2498	gq492752.1 effect diet on human gut microbiome: metagenomic humanized gnotobiotic mice cecal contents mus musculus strain c57bl/6j; pm9t2 clone pm9t2_a01d09 k__bacteria; p__firmicutes; c__clostridia; o__clostridiales; f__lachnospiraceae; g__anaerostipes; s__anaerostipes caccae; otu_2091	0.00679707	0.00365044	0	0	0.0380043	0	0	0.0380043	0	0	0.0380043	0	0	0.0380043	0	0	0	0
OTU_2555	dq518911.1 butyrivibrio hungatei str. ov109 k__bacteria; p__firmicutes; c__clostridia; o__clostridiales; f__lachnospiraceae; g__butyrivibrio; s__clostridium proteoclasticum; otu_2099	0.00677717	0.00375785	0.00648304	0.00235871	0.473871	0.0196168	0.00726836	0.065432	0.0359993	0.00846242	0.00229086	0.0292562	0.0132187	0.0580564	0.9566	2.89455	5.31185	4.31687
OTU_3258	eu463039.1 southern three_banded armadillo feces clone arma_aaj56h03 k__bacteria; p__firmicutes; c__clostridia; o__clostridiales; f__lachnospiraceae; g__blautia; s__blautia producta; otu_2095	0.00676953	0.00405935	0.00164214	0.00164219	0.127072	0	0	0.0547753	0	0	0.0547753	0.00104546	0.00104549	0.0929365	0.242579	0	0	0.154436
[truncated: 1,400 more rows]
